# Supplementary material for: Physiological and transcriptome analysis elucidates the metabolic mechanism of versatile Porphyridium purpureum under nitrogen deprivation for exopolysaccharides accumulation
Source: Bioresour Bioprocess. 2021 Aug 12;8(1):73. doi: 10.1186/s40643-021-00426-x (PMC10991915; doi:10.1186/s40643-021-00426-x)
Supplement: Supplementary file 2 — Additional file 2: Data S1. Expression profiles of all annotated genes. [file 40643_2021_426_MOESM2_ESM.xlsx]

## Sheet: All gene annotation
Data S1. Expression profiles of all annotated genes
#ID	gene_name	R15-1_FPKM	R15-1_count	R15-2_FPKM	R15-2_count	R5-1_FPKM	R5-1_count	R5-2_FPKM	R5-2_count	Y15-1_FPKM	Y15-1_count	Y15-2_FPKM	Y15-2_count	Y5-1_FPKM	Y5-1_count	Y5-2_FPKM	Y5-2_count	R15-1_R15-2_vs_Y15-1_Y15-2_DESeq2_FDR	R15-1_R15-2_vs_Y15-1_Y15-2_DESeq2_log2FC	R5-1_R5-2_vs_R15-1_R15-2_DESeq2_FDR	R5-1_R5-2_vs_R15-1_R15-2_DESeq2_log2FC	R5-1_R5-2_vs_Y5-1_Y5-2_DESeq2_FDR	R5-1_R5-2_vs_Y5-1_Y5-2_DESeq2_log2FC	Y5-1_Y5-2_vs_Y15-1_Y15-2_DESeq2_FDR	Y5-1_Y5-2_vs_Y15-1_Y15-2_DESeq2_log2FC	COG_class	COG_class_annotation	GO_annotation	KEGG_annotation	KEGG_pathway_annotation	KOG_class	KOG_class_annotation	Pfam_annotation	Swiss_Prot_annotation	eggNOG_class	eggNOG_class_annotation	NR_annotation	GO_second_level_annotation
evm.TU.contig_460.8	EVM%20prediction%20contig_460.8	11.9606	1653	14.9363	2525	3.67512	372	3.89058	404	6.2496	656	4.63424	528	7.74591	806	8.34194	758	0.600154	0.216525	0.000914433	1.40911	2.5511e-05	1.39639	0.632157	0.158355	--	--	--	--	--	[D]	Cell cycle control, cell division, chromosome partitioning	WLM domain;; PUB domain;; Ubiquitin family;; Protein of unknown function DUF45;; UBA/TS-N domain	--	S	Function unknown	hypothetical protein, conserved [Cyanidioschyzon merolae strain 10D]	--
evm.TU.contig_3395.1	EVM%20prediction%20contig_3395.1	124.184	11086	159.546	17423	73.5815	4808	60.972	4082	23.7549	1610	20.9089	1539	18.5793	1248	31.7037	1860	0.0005372	-1.11927	0.0524194	0.726863	3.43292e-05	-1.0748	0.0139255	0.596869	--	--	--	--	--	--	--	--	--	--	--	--	--
evm.TU.contig_3604.1	EVM%20prediction%20contig_3604.1	40.3972	2112	64.8097	4144	93.6229	3582	39.5024	1549	7.15526	284	8.73589	377	11.4248	450	16.4832	567	0.0134124	-1.15158	0.352848	-0.549466	2.60815e-06	-1.7718	0.922942	-0.0381091	--	--	Cellular Component: integral component of membrane (GO:0016021);;	--	--	--	--	--	--	S	Function unknown	hypothetical protein BU14_0087s0056 [Porphyra umbilicalis]	cellular component: membrane (GO:0016020);; cellular component: membrane part (GO:0044425)
evm.TU.contig_4435.9	EVM%20prediction%20contig_4435.9	10.6462	922	9.97381	1057	7.513	476	6.41911	417	3.67773	242	2.81134	201	6.8373	446	8.74225	498	0.7334	-0.131887	0.600304	0.222412	0.064132	0.508122	0.0531467	-0.50764	--	--	--	--	--	--	--	--	--	--	--	--	--
evm.TU.contig_3444.4	EVM%20prediction%20contig_3444.4	9.85459	835	6.88811	714	12.4554	772	6.47613	412	8.88962	572	5.23425	366	5.84397	373	7.2147	402	0.00327897	1.25276	0.363713	-0.446622	0.778105	-0.125121	0.0156779	0.814271	[F]	Nucleotide transport and metabolism	Molecular Function: phosphoribosylformylglycinamidine cyclo-ligase activity (GO:0004641);;	K01933|3.3624e-180|mis:MICPUN_97570|K01933 phosphoribosylformylglycinamidine cyclo-ligase [EC:6.3.3.1] | (RefSeq) hypothetical protein	Purine metabolism (ko00230)	[F]	Nucleotide transport and metabolism	AIR synthase related protein, C-terminal domain	Phosphoribosylformylglycinamidine cyclo-ligase, chloroplastic OS=Arabidopsis thaliana OX=3702 GN=PUR5 PE=1 SV=2	F	Nucleotide transport and metabolism	phosphoribosylformylglycinamidine cyclo-ligase [Achlya hypogyna]	molecular function: catalytic activity (GO:0003824)
evm.TU.contig_4437.9	EVM%20prediction%20contig_4437.9	178.873	18174	188.01	23369	75.8454	5640	32.639	2487	61.5453	4747	79.1738	6632	81.7836	6252	85.8693	5733	0.695201	0.165651	0.000558855	1.43828	0.00961712	1.03063	0.142916	0.476299	[G]	Carbohydrate transport and metabolism	Molecular Function: phosphogluconate dehydrogenase (decarboxylating) activity (GO:0004616);; Cellular Component: cytosol (GO:0005829);; Biological Process: pentose-phosphate shunt, oxidative branch (GO:0009051);; Molecular Function: NADP binding (GO:0050661);; Biological Process: oxidation-reduction process (GO:0055114);;	K00033|0|gsl:Gasu_15770|K00033 6-phosphogluconate dehydrogenase [EC:1.1.1.44 1.1.1.343] | (RefSeq) 6-phosphogluconate dehydrogenase	Pentose phosphate pathway (ko00030);; Glutathione metabolism (ko00480);; Carbon metabolism (ko01200)	[G]	Carbohydrate transport and metabolism	6-phosphogluconate dehydrogenase, C-terminal domain;; NAD binding domain of 6-phosphogluconate dehydrogenase	6-phosphogluconate dehydrogenase, decarboxylating 2, chloroplastic OS=Arabidopsis thaliana OX=3702 GN=At5g41670 PE=1 SV=1	G	Carbohydrate transport and metabolism	hypothetical protein BU14_0518s0009 [Porphyra umbilicalis]	molecular function: catalytic activity (GO:0003824);; biological process: metabolic process (GO:0008152);; biological process: single-organism process (GO:0044699);; cellular component: cell (GO:0005623);; cellular component: cell part (GO:0044464);; biological process: cellular process (GO:0009987);; molecular function: binding (GO:0005488)
evm.TU.contig_2300.5	EVM%20prediction%20contig_2300.5	5.24054	767	8.38959	1502	2.5838	277	1.90516	210	1.13073	126	1.40151	170	1.79835	198	1.97662	191	0.0945731	-0.85332	0.0103562	1.22371	0.754472	0.128837	0.701149	0.167887	--	--	--	--	--	--	--	--	--	--	--	--	--
evm.TU.contig_649.2	EVM%20prediction%20contig_649.2	12.2141	930	12.9015	1202	12.6143	703	13.46	769	10.2132	590	7.78746	489	10.6128	608	10.4889	525	0.000656051	1.03547	0.402058	-0.399721	0.92203	0.0494503	0.127219	0.475541	[J]	Translation, ribosomal structure and biogenesis	Molecular Function: organic cyclic compound binding (GO:0097159);; Molecular Function: heterocyclic compound binding (GO:1901363);;	K12837|4.17293e-95|gsl:Gasu_20280|K12837 splicing factor U2AF 65 kDa subunit | (RefSeq) U2 snRNP auxiliary factor large subunit, putative isoform 1	Spliceosome (ko03040)	[A]	RNA processing and modification	RNA recognition motif. (a.k.a. RRM, RBD, or RNP domain);; Occluded RNA-recognition motif;; RNA recognition motif	Splicing factor U2af large subunit B OS=Oryza sativa subsp. japonica OX=39947 GN=U2AF65B PE=3 SV=2	S	Function unknown	U2 snRNP auxiliary factor large subunit, putative isoform 1 [Galdieria sulphuraria]	molecular function: binding (GO:0005488)
evm.TU.contig_2417.1	EVM%20prediction%20contig_2417.1	60.1759	17739	44.4281	16021	79.9114	17240	88.3276	19524	17.1615	3840	16.7711	4076	22.0543	4891	37.0991	7186	0.844477	-0.0754157	0.015348	-1.01874	0.000389942	-1.17742	0.950754	-0.0196203	--	--	--	--	--	[R]	General function prediction only	Reverse transcriptase (RNA-dependent DNA polymerase);; Integrase core domain	Retrovirus-related Pol polyprotein from transposon TNT 1-94 OS=Nicotiana tabacum OX=4097 PE=2 SV=1	S	Function unknown	polyprotein [Chondrus crispus]	--
evm.TU.contig_537.7	EVM%20prediction%20contig_537.7	12.6727	1548	16.0594	2399	4.6965	420	5.70391	523	3.93764	365	3.51502	354	5.94052	546	8.60815	691	0.281563	-0.408035	0.0346996	1.0362	0.0516878	0.761385	0.427804	-0.199333	--	--	--	K06316|1.40452e-32|ccp:CHC_T00006131001|K06316 oligosaccharide translocation protein RFT1 | (RefSeq) hypothetical protein	--	[D]	Cell cycle control, cell division, chromosome partitioning	Rft protein	--	U	Intracellular trafficking, secretion, and vesicular transport	unnamed protein product [Chondrus crispus]	--
evm.TU.contig_3802.1	EVM%20prediction%20contig_3802.1	230.987	4153	94.2003	2072	1120.83	14749	510.862	6888	14.5453	199	18.6026	276	35.7074	483	61.8293	731	0.00354586	-1.64468	1.03374e-05	-2.40821	7.86095e-25	-3.54993	0.0333851	-0.733384	--	--	Cellular Component: photosystem II (GO:0009523);; Cellular Component: integral component of membrane (GO:0016021);; Biological Process: photosynthesis, light reaction (GO:0019684);;	K02714|9.69736e-12|cme:CYME_CMT182C|K02714 photosystem II PsbM protein | (RefSeq) photosystem II protein M	Photosynthesis (ko00195)	--	--	Photosystem II reaction centre M protein (PsbM)	--	--	--	hypothetical protein GUITHDRAFT_155667 [Guillardia theta CCMP2712]	cellular component: cell (GO:0005623);; cellular component: membrane (GO:0016020);; cellular component: macromolecular complex (GO:0032991);; cellular component: membrane part (GO:0044425);; cellular component: cell part (GO:0044464);; biological process: metabolic process (GO:0008152);; biological process: cellular process (GO:0009987)
evm.TU.contig_2111.2	EVM%20prediction%20contig_2111.2	90.4555	13484	57.6439	10512	15.0368	1641	12.9368	1446	10.7476	1217	10.5531	1297	19.5702	2195	19.4054	1901	0.000634278	-1.22359	6.19317e-08	1.98472	0.00489958	0.839104	0.66935	-0.140058	[M]	Cell wall/membrane/envelope biogenesis	Cellular Component: plastid (GO:0009536);; Molecular Function: transferase activity, transferring glycosyl groups (GO:0016757);;	K03715|5.09313e-104|ccp:CHC_T00008619001|K03715 1,2-diacylglycerol 3-beta-galactosyltransferase [EC:2.4.1.46] | (RefSeq) Monogalactosyldiacylglycerol synthase, family GT28	Glycerolipid metabolism (ko00561)	--	--	Monogalactosyldiacylglycerol (MGDG) synthase;; Glycosyltransferase family 28 C-terminal domain;; Glycosyl transferases group 1	Monogalactosyldiacylglycerol synthase, chloroplastic OS=Cucumis sativus OX=3659 PE=1 SV=1	M	Cell wall/membrane/envelope biogenesis	Monogalactosyldiacylglycerol synthase, family GT28 [Chondrus crispus]	cellular component: cell (GO:0005623);; cellular component: organelle (GO:0043226);; cellular component: cell part (GO:0044464);; molecular function: catalytic activity (GO:0003824)
evm.TU.contig_429.9	EVM%20prediction%20contig_429.9	3.3179	619	2.16539	494	8.87989	1212	3.47771	487	1.52022	216	2.55816	394	2.1736	305	3.47297	426	0.0374065	1.10554	0.0105016	-1.34204	0.145498	-0.688549	0.528769	0.310342	[L]	Replication, recombination and repair	Molecular Function: nucleotide binding (GO:0000166);; Molecular Function: DNA binding (GO:0003677);; Molecular Function: DNA helicase activity (GO:0003678);; Molecular Function: DNA-dependent ATPase activity (GO:0008094);; Cellular Component: nuclear lumen (GO:0031981);; Biological Process: DNA duplex unwinding (GO:0032508);; Biological Process: nuclear DNA replication (GO:0033260);; Molecular Fu…	K02542|0|gsl:Gasu_13500|K02542 DNA replication licensing factor MCM6 [EC:3.6.4.12] | (RefSeq) minichromosome maintenance family (MCM)	DNA replication (ko03030)	[L]	Replication, recombination and repair	MCM2/3/5 family;; MCM OB domain;; MCM N-terminal domain;; Magnesium chelatase, subunit ChlI;; AAA domain (dynein-related subfamily);; ATPase family associated with various cellular activities (AAA)	DNA replication licensing factor MCM6 OS=Arabidopsis thaliana OX=3702 GN=MCM6 PE=1 SV=1	L	Replication, recombination and repair	minichromosome maintenance family (MCM) [Galdieria sulphuraria]	molecular function: binding (GO:0005488);; molecular function: catalytic activity (GO:0003824);; cellular component: cell (GO:0005623);; cellular component: membrane-enclosed lumen (GO:0031974);; cellular component: organelle (GO:0043226);; cellular component: organelle part (GO:0044422);; cellular component: cell part (GO:0044464);; biological process: cellular process (GO:0009987);; biological …
evm.TU.contig_4487.4	EVM%20prediction%20contig_4487.4	0.435408	24	0.248256	17	0.371263	15	1.57333	65	0.921113	39	1.05872	48	2.86969	119	2.7087	98	7.53691e-06	2.89779	0.169325	-1.43864	0.0760836	1.46484	0.137295	-0.707044	--	--	--	K16275|5.85398e-07|mus:103993371|K16275 E3 ubiquitin-protein ligase BAH [EC:2.3.2.27] | (RefSeq) probable E3 ubiquitin-protein ligase BAH1-like 1	--	[O]	Posttranslational modification, protein turnover, chaperones	Sel1 repeat;; Zinc finger, C3HC4 type (RING finger);; Zinc finger, C3HC4 type (RING finger);; RING-type zinc-finger;; Zinc finger, C3HC4 type (RING finger)	Probable E3 ubiquitin-protein ligase BAH1-like 1 OS=Oryza sativa subsp. japonica OX=39947 GN=Os03g0650900 PE=2 SV=1	S	Function unknown	hypothetical protein M427DRAFT_155812 [Gonapodya prolifera JEL478]	--
evm.TU.contig_4513.1	EVM%20prediction%20contig_4513.1	12.2543	2186	13.0366	2844	15.2926	1996	14.134	1890	4.36696	592	4.07922	600	7.82135	1050	11.1097	1302	0.905519	-0.0428746	0.141362	-0.547919	0.308174	-0.297089	0.0496741	-0.395896	--	--	--	--	--	--	--	Fusaric acid resistance protein family;; Fusaric acid resistance protein-like;; Aluminium activated malate transporter	--	S	Function unknown	Aluminum-activated malate transporter 9 [Glycine soja]	--
evm.TU.contig_2695.10	EVM%20prediction%20contig_2695.10	17.9757	2015	20.0063	2743	22.6243	1856	19.6955	1655	16.4701	1401	16.7969	1552	19.4303	1639	30.806	2269	3.18635e-06	1.33283	0.19426	-0.4798	0.0330889	0.567724	0.501959	0.179182	--	--	Molecular Function: DNA binding (GO:0003677);; Molecular Function: nuclease activity (GO:0004518);; Biological Process: double-strand break repair (GO:0006302);; Biological Process: DNA recombination (GO:0006310);; Biological Process: cell cycle (GO:0007049);; Cellular Component: intracellular organelle (GO:0043229);;	K10865|9.53866e-36|gsl:Gasu_10060|K10865 double-strand break repair protein MRE11 | (RefSeq) double-strand break repair protein MRE11	Homologous recombination (ko03440);; Non-homologous end-joining (ko03450)	[L]	Replication, recombination and repair	Mre11 DNA-binding presumed domain	Double-strand break repair protein MRE11 OS=Arabidopsis thaliana OX=3702 GN=MRE11 PE=1 SV=1	L	Replication, recombination and repair	DNA repair protein (mre11) [Spizellomyces punctatus DAOM BR117]	molecular function: binding (GO:0005488);; molecular function: catalytic activity (GO:0003824);; biological process: metabolic process (GO:0008152);; biological process: cellular process (GO:0009987);; biological process: response to stimulus (GO:0050896);; biological process: single-organism process (GO:0044699);; cellular component: cell (GO:0005623);; cellular component: organelle (GO:0043226)…
evm.TU.contig_2274.4	EVM%20prediction%20contig_2274.4	43.4306	4340	46.8648	5730	41.229	3016	24.224	1816	14.6356	1111	11.5173	949	19.4187	1460	26.0118	1708	0.433863	-0.253622	0.685757	0.168312	0.675085	-0.138432	0.870895	-0.0447597	--	--	--	--	--	[A]	RNA processing and modification	R3H domain;; RNA recognition motif. (a.k.a. RRM, RBD, or RNP domain)	--	--	--	nuclear cap-binding protein subunit 2 [Fistulifera solaris]	--
evm.TU.contig_3704.5	EVM%20prediction%20contig_3704.5	12.8016	477	13.4254	612	10.0011	273	6.11668	171	3.05696	87	2.92052	90	5.33463	150	7.92475	194	0.139761	-0.577192	0.382467	0.390005	0.847881	0.0875549	0.307698	-0.364629	--	--	--	--	--	--	--	--	--	--	--	--	--
evm.TU.contig_2156.7	EVM%20prediction%20contig_2156.7	31.1214	970	18.216	695	43.3846	990	25.1486	588	18.1924	431	17.3572	446	22.4964	528	30.8174	631	0.012104	1.0544	0.126174	-0.742391	0.956839	0.0221975	0.482453	0.17323	--	--	Molecular Function: DNA-directed 5'-3' RNA polymerase activity (GO:0003899);; Biological Process: transcription, DNA-templated (GO:0006351);; Cellular Component: nuclear lumen (GO:0031981);; Cellular Component: nuclear DNA-directed RNA polymerase complex (GO:0055029);;	K03016|5.54054e-37|gsl:Gasu_11020|K03016 DNA-directed RNA polymerases I, II, and III subunit RPABC3 | (RefSeq) DNA-directed RNA polymerase II subunit H	Purine metabolism (ko00230);; Pyrimidine metabolism (ko00240);; RNA polymerase (ko03020)	[K]	Transcription	RNA polymerase Rpb8;; DNA-directed RNA polymerase, subunit G	DNA-directed RNA polymerases II and V subunit 8A OS=Arabidopsis thaliana OX=3702 GN=NRPB8A PE=1 SV=1	K	Transcription	DNA-directed RNA polymerase II subunit H [Galdieria sulphuraria]	molecular function: catalytic activity (GO:0003824);; biological process: metabolic process (GO:0008152);; biological process: cellular process (GO:0009987);; cellular component: cell (GO:0005623);; cellular component: membrane-enclosed lumen (GO:0031974);; cellular component: organelle (GO:0043226);; cellular component: organelle part (GO:0044422);; cellular component: cell part (GO:0044464);; c…
evm.TU.contig_3428.1	EVM%20prediction%20contig_3428.1	24.8856	3226	19.6531	3117	7.82849	743	6.31655	614	1.86148	184	1.64986	177	2.06441	202	2.71397	232	6.9314e-13	-2.0891	3.78187e-05	1.28811	1.70274e-06	-1.18573	0.305549	0.302884	--	--	Molecular Function: binding (GO:0005488);; Cellular Component: cytoplasm (GO:0005737);;	K03107|9.64567e-69|atr:18426254|K03107 signal recognition particle subunit SRP68 | (RefSeq) signal recognition particle subunit SRP68	Protein export (ko03060)	[U]	Intracellular trafficking, secretion, and vesicular transport	RNA-binding signal recognition particle 68	--	U	Intracellular trafficking, secretion, and vesicular transport	signal recognition particle subunit SRP68 [Amborella trichopoda]	molecular function: binding (GO:0005488);; cellular component: cell (GO:0005623);; cellular component: cell part (GO:0044464)
evm.TU.contig_3569.3	EVM%20prediction%20contig_3569.3	20.0025	2087	25.3254	3232	11.2558	860	5.98588	469	2.5001	198	3.01579	260	3.24362	255	4.6291	318	0.000127829	-1.46182	0.00849986	1.07457	0.0350149	-0.721013	0.483078	0.250679	[T]	Signal transduction mechanisms	--	K06889|3.72189e-91|ccp:CHC_T00000105001|K06889 uncharacterized protein | (RefSeq) hypothetical protein	--	[R]	General function prediction only	Serine aminopeptidase, S33;; alpha/beta hydrolase fold	Alpha/beta hydrolase domain-containing protein WAV2 OS=Arabidopsis thaliana OX=3702 GN=WAV2 PE=2 SV=1	S	Function unknown	unnamed protein product [Chondrus crispus]	--
evm.TU.contig_3598.4	EVM%20prediction%20contig_3598.4	64.946	3856	47.1413	3424	43.978	1911	28.9451	1289	28.1481	1269	28.8668	1413	28.0507	1253	38.6619	1509	0.0960218	0.566966	0.457982	0.298376	0.353699	0.240735	0.00829223	0.52977	[R]	General function prediction only	Cellular Component: membrane (GO:0016020);;	--	--	[S]	Function unknown	Uncharacterized protein family UPF0016	GDT1-like protein 3 OS=Oryza sativa subsp. japonica OX=39947 GN=Os11g0472500 PE=2 SV=1	S	Function unknown	hypothetical protein BU14_0438s0017 [Porphyra umbilicalis]	cellular component: membrane (GO:0016020)
evm.TU.contig_2054.17	EVM%20prediction%20contig_2054.17	11.1573	593	6.16534	401	17.037	663	8.72721	348	1.24098	51	1.05055	46	2.73516	110	4.64278	162	0.0129796	-1.30557	0.135185	-0.814108	0.000251906	-1.37466	0.0335841	-0.854727	[J]	Translation, ribosomal structure and biogenesis	Cellular Component: intracellular ribonucleoprotein complex (GO:0030529);; Cellular Component: intracellular organelle (GO:0043229);; Cellular Component: cytoplasmic part (GO:0044444);;	K02871|3.21092e-29|ccp:CHC_T00000019001|K02871 large subunit ribosomal protein L13 | (RefSeq) hypothetical protein	--	[J]	Translation, ribosomal structure and biogenesis	Ribosomal protein L13	50S ribosomal protein L13, chloroplastic OS=Porphyra purpurea OX=2787 GN=rpl13 PE=3 SV=1	J	Translation, ribosomal structure and biogenesis	unnamed protein product [Chondrus crispus]	cellular component: cell (GO:0005623);; cellular component: macromolecular complex (GO:0032991);; cellular component: cell part (GO:0044464);; cellular component: organelle (GO:0043226)
evm.TU.contig_498.6	EVM%20prediction%20contig_498.6	7.84408	1783	4.70234	1322	9.96605	1658	8.16791	1390	4.46522	776	5.20632	986	3.66879	633	5.80471	874	0.00535777	1.16275	0.0533959	-0.833966	0.0250418	-0.578822	0.0035744	0.793096	--	--	--	--	--	--	--	Protein of unknown function (DUF775)	--	S	Function unknown	hypothetical protein isoform 1 [Galdieria sulphuraria]	--
evm.TU.contig_3565.3	EVM%20prediction%20contig_3565.3	27.2437	2546	22.2388	2543	23.6684	1619	12.1913	855	9.94078	706	13.2375	1020	15.0765	1060	13.69	841	0.270757	0.455374	0.718479	0.175063	0.818966	0.117274	0.319508	0.401431	--	--	Cellular Component: membrane (GO:0016020);;	--	--	[G]	Carbohydrate transport and metabolism	Sugar-tranasporters, 12 TM;; Major Facilitator Superfamily	--	G	Carbohydrate transport and metabolism	unnamed protein product [Chondrus crispus]	cellular component: membrane (GO:0016020)
evm.TU.contig_516.13	EVM%20prediction%20contig_516.13	160.575	22794	123.063	21371	180.749	18778	80.9436	8616	83.6198	9011	108.757	12727	92.6751	9898	97.7963	9122	0.00836162	0.979774	0.793819	-0.146408	0.971373	-0.0189941	0.0177185	0.735948	[I]	Lipid transport and metabolism	Molecular Function: catalytic activity (GO:0003824);;	K01897|0|ccp:CHC_T00009428001|K01897 long-chain acyl-CoA synthetase [EC:6.2.1.3] | (RefSeq) long-chain-fatty-acid-CoA ligase	Fatty acid biosynthesis (ko00061);; Fatty acid degradation (ko00071);; Fatty acid metabolism (ko01212);; Peroxisome (ko04146)	[I]	Lipid transport and metabolism	AMP-binding enzyme	Long chain acyl-CoA synthetase 5 OS=Arabidopsis thaliana OX=3702 GN=LACS5 PE=2 SV=1	I	Lipid transport and metabolism	hypothetical protein BU14_0810s0006 [Porphyra umbilicalis]	molecular function: catalytic activity (GO:0003824)
evm.TU.contig_2340.9	EVM%20prediction%20contig_2340.9	9.16108	929	4.93116	612	14.5797	1082	7.3531	560	3.98398	307	3.7799	316	3.43007	262	7.11582	475	0.164115	0.674469	0.101343	-0.87536	0.128534	-0.668401	0.383945	0.342741	[R]	General function prediction only	--	--	--	--	--	--	--	S	Function unknown	hypothetical protein BU14_0483s0008 [Porphyra umbilicalis]	--
evm.TU.contig_2446.4	EVM%20prediction%20contig_2446.4	0.338123	33	0.225514	27	0.470078	34	0.714791	53	0.559452	42	0.584569	47	0.574151	43	0.525998	34	4.43949e-05	2.44565	0.146495	-1.2502	0.81492	0.204028	0.196929	0.70277	[F]	Nucleotide transport and metabolism	--	K01510|1.01404e-59|ppp:PHYPADRAFT_31384|K01510 apyrase [EC:3.6.1.5] | (RefSeq) hypothetical protein	Purine metabolism (ko00230);; Pyrimidine metabolism (ko00240)	[F]	Nucleotide transport and metabolism	GDA1/CD39 (nucleoside phosphatase) family	Probable apyrase 3 OS=Arabidopsis thaliana OX=3702 GN=APY3 PE=2 SV=1	GO	Carbohydrate transport and metabolism;; Posttranslational modification, protein turnover, chaperones	hypothetical protein BU14_0847s0002 [Porphyra umbilicalis]	--
evm.TU.contig_2160.1	EVM%20prediction%20contig_2160.1	22.9463	1483	21.5412	1703	21.2084	1003	12.3927	601	2.72467	134	2.09234	112	6.83169	333	10.5822	450	7.95112e-08	-1.64584	0.80879	0.107324	0.0761463	-0.561469	0.000186295	-1.05798	--	--	--	--	--	--	--	--	--	--	--	--	--
evm.TU.contig_2039.1	EVM%20prediction%20contig_2039.1	71.1442	5132	0.086331	8	205.014	10822	102.534	5546	23.3443	1279	0.101077	7	35.9652	1952	54.899	2602	0.983559	-0.0362393	0.531827	-0.774414	2.41584e-05	-1.33447	0.693276	-0.412969	--	--	--	K14005|2.83794e-20|gsl:Gasu_07280|K14005 protein transport protein SEC31 | (RefSeq) hypothetical protein	Protein processing in endoplasmic reticulum (ko04141)	[U]	Intracellular trafficking, secretion, and vesicular transport	--	Protein transport protein SEC31 homolog A OS=Arabidopsis thaliana OX=3702 GN=SEC31A PE=1 SV=1	U	Intracellular trafficking, secretion, and vesicular transport	hypothetical protein BU14_0212s0021 [Porphyra umbilicalis]	--
evm.TU.contig_2271.9	EVM%20prediction%20contig_2271.9	135.349	3934	89.3549	3177	424.887	9037	229.132	4993	25.5573	564	30.0106	719	38.5285	843	59.3538	1134	0.293573	-0.448661	3.5235e-06	-1.76674	1.315e-16	-2.30649	0.919908	-0.0371368	--	--	--	--	--	--	--	--	--	--	--	hypothetical protein BU14_1983s0001 [Porphyra umbilicalis]	--
evm.TU.contig_2289.6	EVM%20prediction%20contig_2289.6	65.6955	5577	81.8613	8500	25.4567	1582	14.4554	921	9.52795	614	9.16709	642	20.3513	1300	24.6387	1375	6.52364e-06	-1.42357	1.34155e-05	1.55083	0.0596611	0.561581	0.0126919	-0.512167	--	--	--	--	--	--	--	--	--	S	Function unknown	hypothetical protein Gasu_21150 [Galdieria sulphuraria]	--
evm.TU.contig_2147.2	EVM%20prediction%20contig_2147.2	0.669271	58	0.775203	82	1.40175	89	0.855632	56	0.853842	56	1.14566	82	0.893824	59	1.18961	68	0.000319199	1.93514	0.177025	-0.868203	0.642354	0.257689	0.169716	0.652328	--	--	--	--	--	--	--	--	--	--	--	--	--
evm.TU.contig_632.4	EVM%20prediction%20contig_632.4	5.87543	5738	4.93425	5895	8.53768	6102	3.60455	2640	3.15463	2339	2.2284	1794	2.30506	1694	3.1737	2037	0.110305	0.519446	0.421233	-0.409746	0.0826778	-0.705593	0.00260409	0.710804	--	--	--	K08874|9.57936e-138|ppp:PHYPADRAFT_183414|K08874 transformation/transcription domain-associated protein | (RefSeq) hypothetical protein	--	[TBLD]	Signal transduction mechanisms;; Chromatin structure and dynamics;; Replication, recombination and repair;; Cell cycle control, cell division, chromosome partitioning	FAT domain;; Phosphatidylinositol 3- and 4-kinase	Serine/threonine-protein kinase TOR OS=Oryza sativa subsp. japonica OX=39947 GN=TOR PE=2 SV=3	BDLTU	Chromatin structure and dynamics;; Cell cycle control, cell division, chromosome partitioning;; Replication, recombination and repair;; Signal transduction mechanisms;; Intracellular trafficking, secretion, and vesicular transport	hypothetical protein AXG93_2091s1210 [Marchantia polymorpha subsp. ruderalis]	--
evm.TU.contig_2046.8	EVM%20prediction%20contig_2046.8	98.7846	4730	70.7832	4146	17.3243	608	14.8534	534	17.5712	639	14.0685	556	15.5456	560	18.983	598	0.00903458	-0.867325	3.21786e-09	1.99044	0.101705	0.451062	0.00668924	0.606745	--	--	Cellular Component: intracellular membrane-bounded organelle (GO:0043231);; Cellular Component: cytoplasmic part (GO:0044444);;	--	--	[I]	Lipid transport and metabolism	CRAL/TRIO domain	--	S	Function unknown	Phosphatidylinositol transfer protein CSR1 [Monoraphidium neglectum]	cellular component: cell (GO:0005623);; cellular component: organelle (GO:0043226);; cellular component: cell part (GO:0044464)
evm.TU.contig_626.2	EVM%20prediction%20contig_626.2	12.8106	1457	8.18917	1140	16.0191	1334	8.50036	725	2.92621	253	2.68601	252	3.66714	314	5.42261	406	0.428375	-0.346693	0.31508	-0.493864	0.00159952	-1.01742	0.830209	0.0683874	--	--	--	K20184|5.69069e-50|ccp:CHC_T00004334001|K20184 vacuolar protein sorting-associated protein 41 | (RefSeq) hypothetical protein	--	[U]	Intracellular trafficking, secretion, and vesicular transport	Region in Clathrin and VPS	Vacuolar protein sorting-associated protein 41 homolog OS=Solanum lycopersicum OX=4081 GN=VPS41 PE=2 SV=1	S	Function unknown	unnamed protein product [Chondrus crispus]	--
evm.TU.contig_2276.6	EVM%20prediction%20contig_2276.6	88.0744	7402	147.973	15214	47.8507	2944	33.0456	2083	13.4781	860	11.843	821	17.2513	1091	21.5965	1193	9.99586e-05	-1.65092	0.00902153	1.18665	0.00179372	-0.67371	0.572282	0.129154	[M]	Cell wall/membrane/envelope biogenesis	Cellular Component: plastid (GO:0009536);; Cellular Component: membrane (GO:0016020);;	K03217|1.83739e-93|ccp:CHC_T00004013001|K03217 YidC/Oxa1 family membrane protein insertase | (RefSeq) hypothetical protein	Protein export (ko03060)	[OU]	Posttranslational modification, protein turnover, chaperones;; Intracellular trafficking, secretion, and vesicular transport	60Kd inner membrane protein	Inner membrane ALBINO3-like protein 2, chloroplastic OS=Chlamydomonas reinhardtii OX=3055 GN=ALB3.2 PE=2 SV=1	U	Intracellular trafficking, secretion, and vesicular transport	hypothetical protein BU14_1439s0001 [Porphyra umbilicalis]	cellular component: cell (GO:0005623);; cellular component: organelle (GO:0043226);; cellular component: cell part (GO:0044464);; cellular component: membrane (GO:0016020)
evm.TU.contig_2180.1	EVM%20prediction%20contig_2180.1	11.7071	429	18.3714	823	32.6459	875	36.6073	1005	5.11017	142	5.02167	152	11.4608	316	17.6207	424	0.952731	-0.0364613	0.00362261	-1.46797	0.0101887	-0.916627	0.00832087	-0.729675	--	--	--	--	--	--	--	Phycobilisome protein	--	--	--	--	--
evm.TU.contig_2175.4	EVM%20prediction%20contig_2175.4	21.4766	4796	24.5293	6700	12.8975	2108	12.7296	2132	5.60553	951	5.7396	1057	9.68655	1628	14.1164	2072	0.142485	-0.472952	0.253098	0.477545	0.527546	0.214065	0.186627	-0.29577	[M]	Cell wall/membrane/envelope biogenesis	--	--	--	[DR]	Cell cycle control, cell division, chromosome partitioning;; General function prediction only	Kelch motif;; Kelch motif;; Galactose oxidase, central domain;; Kelch motif;; BTB/POZ domain;; Kelch motif;; Galactose oxidase, central domain	ARM REPEAT PROTEIN INTERACTING WITH ABF2 OS=Arabidopsis thaliana OX=3702 GN=ARIA PE=1 SV=2	--	--	unnamed protein product [Chondrus crispus]	--
evm.TU.contig_4495.2	EVM%20prediction%20contig_4495.2	132.026	3119	95.5846	2763	124.862	2159	75.6655	1341	14.8807	267	13.85	270	31.1006	553	39.7356	617	1.08891e-05	-1.41709	0.802449	-0.118224	1.39397e-05	-1.09501	0.016319	-0.540519	--	--	--	--	--	--	--	--	--	--	--	hypothetical protein Gasu_62460 [Galdieria sulphuraria]	--
evm.TU.contig_4478.2	EVM%20prediction%20contig_4478.2	16.9488	5741	34.1417	14146	18.2741	4530	18.3136	4651	59.972	15418	12.7618	3563	118.828	30277	177.229	39440	0.0190898	1.81548	0.858198	0.131746	5.96437e-38	3.27338	0.198315	-1.02291	--	--	--	--	--	--	--	N-terminal C2 in EEIG1 and EHBP1 proteins	--	--	--	--	--
Porphyridium_purpureum_newGene_1517	--	0	0	0	0	13.4603	1696	0	0	0	0	0	0	0	0	12.6168	1451	--	--	0.620495	-0.457646	0.967651	0.0402365	0.608216	-0.345564	--	--	--	--	--	--	--	--	--	--	--	--	--
evm.TU.contig_2502.18	EVM%20prediction%20contig_2502.18	17.817	2124	25.7031	3747	10.4712	914	8.33783	746	7.61524	689	5.4776	539	9.2851	833	12.3926	971	0.667787	-0.206567	0.0447137	0.855064	0.0147069	0.553719	0.952568	0.0195301	[J]	Translation, ribosomal structure and biogenesis	--	K15334|4.70381e-97|brp:103854554|K15334 multisite-specific tRNA:(cytosine-C5)-methyltransferase [EC:2.1.1.202] | (RefSeq) tRNA (cytosine(34)-C(5))-methyltransferase	--	[J]	Translation, ribosomal structure and biogenesis	16S rRNA methyltransferase RsmB/F	--	J	Translation, ribosomal structure and biogenesis	PREDICTED: tRNA (cytosine(34)-C(5))-methyltransferase [Brassica rapa]	--
evm.TU.contig_481.3	EVM%20prediction%20contig_481.3	20.2301	2800	24.025	4068	17.5238	1775	15.2796	1586	4.55535	479	4.71936	539	11.3094	1178	14.0274	1276	0.035996	-0.703479	0.844243	0.0941167	0.958929	-0.0180366	0.0014609	-0.685439	--	--	--	K13667|6.24547e-137|ccp:CHC_T00008884001|K13667 protein glucosyltransferase [EC:2.4.1.-] | (RefSeq) Glycosyltransferase, family GT90	Other types of O-glycan biosynthesis (ko00514)	[R]	General function prediction only	Glycosyl transferase family 90	--	--	--	Glycosyltransferase, family GT90 [Chondrus crispus]	--
evm.TU.contig_3523.2	EVM%20prediction%20contig_3523.2	48.066	3390	32.8738	2873	78.0358	4163	49.7264	2727	43.33	2335	40.6349	2330	38.1816	2023	42.4941	2000	6.50295e-07	1.56439	0.00592535	-0.982869	0.29099	-0.3017	0.000114708	0.770845	--	--	Cellular Component: vacuolar membrane (GO:0005774);; Biological Process: transcription, DNA-templated (GO:0006351);; Molecular Function: purine ribonucleoside binding (GO:0032550);; Molecular Function: guanyl ribonucleotide binding (GO:0032561);; Molecular Function: anion binding (GO:0043168);; Cellular Component: protein complex (GO:0043234);; Cellular Component: endosomal part (GO:0044440);; Bi…	K16185|1.07819e-109|gsl:Gasu_19600|K16185 Ras-related GTP-binding protein A/B | (RefSeq) Ras-related GTP-binding protein isoform 1	--	[T]	Signal transduction mechanisms	Gtr1/RagA G protein conserved region;; Ras of Complex, Roc, domain of DAPkinase;; Ras family	--	S	Function unknown	hypothetical protein BCR32DRAFT_231091 [Anaeromyces robustus]	cellular component: cell (GO:0005623);; cellular component: membrane (GO:0016020);; cellular component: organelle (GO:0043226);; cellular component: organelle part (GO:0044422);; cellular component: cell part (GO:0044464);; biological process: metabolic process (GO:0008152);; biological process: cellular process (GO:0009987);; molecular function: binding (GO:0005488);; cellular component: macromo…
evm.TU.contig_2130.16	EVM%20prediction%20contig_2130.16	47.983	1274	40.0682	1302	45.2229	879	19.6682	392	16.1691	326	17.4901	383	15.279	306	23.3711	408	0.678752	0.159801	0.775495	0.166975	0.491375	-0.330837	0.0408485	0.56098	--	--	--	--	--	--	--	--	--	--	--	--	--
evm.TU.contig_4456.20	EVM%20prediction%20contig_4456.20	15.3162	529	14.14	597	11.6719	295	7.67047	199	9.78423	257	6.75275	193	8.77322	228	13.5228	307	0.0627103	0.688652	0.507056	0.287938	0.0859962	0.552238	0.35644	0.321882	--	--	Biological Process: protein transport (GO:0015031);;	K12394|4.96596e-56|tcc:TCM_007617|K12394 AP-1 complex subunit sigma 1/2 | (RefSeq) Clathrin adaptor complex small chain family protein	--	[U]	Intracellular trafficking, secretion, and vesicular transport	Clathrin adaptor complex small chain	AP-1 complex subunit sigma-2 OS=Arabidopsis thaliana OX=3702 GN=AAP19-2 PE=2 SV=1	U	Intracellular trafficking, secretion, and vesicular transport	AP-1 complex subunit sigma-1-like [Olea europaea var. sylvestris]	biological process: localization (GO:0051179)
evm.TU.contig_583.7	EVM%20prediction%20contig_583.7	7.0072	856	8.48389	1268	12.3965	1108	7.91404	725	3.23952	301	2.25007	227	2.61552	241	4.09514	329	0.954946	0.0284886	0.0788177	-0.668723	6.98144e-06	-1.20958	0.159501	0.457901	--	--	--	--	--	--	--	--	--	--	--	--	--
evm.TU.contig_3392.10	EVM%20prediction%20contig_3392.10	48.8507	5801	49.1665	7143	37.5791	3266	26.3046	2343	7.71083	696	7.08409	694	9.9766	892	15.4951	1210	2.30726e-06	-1.17746	0.342735	0.299061	2.28503e-05	-0.959272	0.966983	-0.012174	[C]	Energy production and conversion	Biological Process: metabolic process (GO:0008152);; Molecular Function: oxidoreductase activity (GO:0016491);;	--	--	[C]	Energy production and conversion	Aldehyde dehydrogenase family	Succinate-semialdehyde dehydrogenase, mitochondrial OS=Arabidopsis thaliana OX=3702 GN=ALDH5F1 PE=1 SV=2	C	Energy production and conversion	succinate-semialdehyde dehydrogenase [Galdieria sulphuraria]	biological process: metabolic process (GO:0008152);; molecular function: catalytic activity (GO:0003824)
evm.TU.contig_544.8	EVM%20prediction%20contig_544.8	16.4875	1538	11.023	1258	18.624	1271	10.2774	719	1.27817	91	0.93385	72	4.04363	284	6.38419	392	2.61954e-07	-2.04281	0.468925	-0.352516	0.000774186	-1.06561	4.65427e-06	-1.41889	--	--	--	--	--	[P]	Inorganic ion transport and metabolism	EF hand;; EF-hand domain pair;; EF-hand domain pair;; EF-hand domain;; EF hand	Calcium uptake protein, mitochondrial OS=Arabidopsis thaliana OX=3702 GN=MICU PE=2 SV=1	S	Function unknown	calcium uptake protein, mitochondrial [Prunus persica]	--
evm.TU.contig_2089.1	EVM%20prediction%20contig_2089.1	74.9984	12481	45.0347	9168	65.404	7966	27.6234	3447	11.5868	1464	10.3999	1427	24.1507	3024	27.4299	3000	0.0235922	-0.8818	0.888561	0.0941753	0.376605	-0.399077	0.0200441	-0.484945	--	--	--	K14005|2.88228e-71|pda:103701661|K14005 protein transport protein SEC31 | (RefSeq) protein transport protein SEC31 homolog B-like	Protein processing in endoplasmic reticulum (ko04141)	[U]	Intracellular trafficking, secretion, and vesicular transport	Anaphase-promoting complex subunit 4 WD40 domain;; WD domain, G-beta repeat;; Sec23-binding domain of Sec16	Protein transport protein SEC31 homolog B OS=Arabidopsis thaliana OX=3702 GN=SEC31B PE=1 SV=1	U	Intracellular trafficking, secretion, and vesicular transport	protein transport protein SEC31 homolog B isoform X1 [Phalaenopsis equestris]	--
evm.TU.contig_558.4	EVM%20prediction%20contig_558.4	65.1264	9763	64.6735	11860	100.145	10987	56.7418	6378	25.5925	2912	20.8792	2580	37.0893	4183	51.0367	5027	0.874759	0.0514758	0.10942	-0.549526	0.13107	-0.436756	0.422848	-0.166855	--	--	--	--	--	--	--	--	--	--	--	--	--
evm.TU.contig_4448.17	EVM%20prediction%20contig_4448.17	66.5107	3296	85.6207	5190	64.2063	2329	33.6582	1251	69.136	2601	65.3705	2671	41.6594	1553	59.9463	1952	3.33096e-05	1.33654	0.467842	0.348232	0.198059	0.434211	6.62983e-12	1.15753	--	--	Molecular Function: catalytic activity (GO:0003824);; Biological Process: ubiquitin-dependent protein catabolic process (GO:0006511);; Biological Process: protein ubiquitination (GO:0016567);;	K11982|1.20224e-37|gsl:Gasu_49510|K11982 E3 ubiquitin-protein ligase RNF115/126 [EC:2.3.2.27] | (RefSeq) E3 ubiquitin-protein ligase RNF115/126	--	[O]	Posttranslational modification, protein turnover, chaperones	Ring finger domain;; Zinc finger, C3HC4 type (RING finger);; RING-like zinc finger;; Zinc finger, C3HC4 type (RING finger)	E3 ubiquitin-protein ligase RING1 OS=Gossypium hirsutum OX=3635 GN=RING1 PE=1 SV=1	O	Posttranslational modification, protein turnover, chaperones	unnamed protein product [Albugo candida]	molecular function: catalytic activity (GO:0003824);; biological process: metabolic process (GO:0008152);; biological process: cellular process (GO:0009987)
evm.TU.contig_3519.1	EVM%20prediction%20contig_3519.1	6.7262	1907	5.36277	1860	9.37619	1946	8.57756	1824	2.20346	475	1.49598	350	6.73225	1436	7.75738	1445	0.680927	-0.171728	0.0113048	-0.895762	0.901103	0.046093	5.11307e-06	-1.20742	--	--	--	--	--	--	--	--	--	--	--	--	--
evm.TU.contig_2088.11	EVM%20prediction%20contig_2088.11	11.8754	1011	13.3814	1393	8.324	519	8.87453	567	5.70277	369	5.31168	373	9.56823	613	11.0619	619	0.329762	0.336117	0.732355	0.185932	0.0988636	0.58675	0.568459	-0.159432	--	--	--	--	--	--	--	--	--	--	--	--	--
evm.TU.contig_481.12	EVM%20prediction%20contig_481.12	101.087	5580	69.6883	4706	107.203	4331	46.1921	1912	28.4859	1194	23.676	1078	42.4814	1764	47.5873	1726	0.680756	-0.165061	0.865733	-0.10701	0.488131	-0.320536	0.860946	-0.0520051	--	--	Cellular Component: proteasome complex (GO:0000502);;	K03031|3.36105e-59|ccp:CHC_T00002539001|K03031 26S proteasome regulatory subunit N12 | (RefSeq) hypothetical protein	Proteasome (ko03050)	[O]	Posttranslational modification, protein turnover, chaperones	CSN8/PSMD8/EIF3K family;; SAC3/GANP family	26S proteasome non-ATPase regulatory subunit 8 homolog A OS=Arabidopsis thaliana OX=3702 GN=RPN12A PE=1 SV=1	O	Posttranslational modification, protein turnover, chaperones	hypothetical protein BU14_0052s0073 [Porphyra umbilicalis]	cellular component: cell (GO:0005623);; cellular component: macromolecular complex (GO:0032991);; cellular component: cell part (GO:0044464)
evm.TU.contig_3536.3	EVM%20prediction%20contig_3536.3	0	0	0	0	0	0	0	0	0.016384	2	0	0	0.122416	8	0.08326	5	0.548991	0.756846	--	--	0.0352466	2.25727	0.373632	-0.897812	--	--	--	--	--	--	--	Integrase core domain	--	L	Replication, recombination and repair	Retrovirus-related Pol polyprotein from transposon [Smittium culicis]	--
evm.TU.contig_4439.2	EVM%20prediction%20contig_4439.2	51.6718	2571	39.6376	2413	93.5664	3408	73.1664	2730	32.5941	1232	25.335	1040	31.8844	1194	51.8089	1694	0.00507632	0.870919	0.000140963	-1.17413	0.00907507	-0.647239	0.396908	0.235065	--	--	--	--	--	--	--	--	--	--	--	--	--
evm.TU.contig_3698.3	EVM%20prediction%20contig_3698.3	19.5636	1890	23.9444	2830	11.7597	832	12.4583	903	47.9513	3516	62.2332	4956	16.0565	1167	21.4213	1360	2.97385e-15	2.8302	0.329892	0.467705	0.00245983	0.934075	4.27922e-18	2.26454	--	--	--	--	--	[R]	General function prediction only	Zinc finger, C2H2 type;; C2H2-type zinc finger;; C2H2-type zinc-finger domain	--	S	Function unknown	hypothetical protein BU14_1273s0001 [Porphyra umbilicalis]	--
evm.TU.contig_2104.17	EVM%20prediction%20contig_2104.17	0.54137	46	0.477751	49	0.335547	21	0.275344	18	0.193991	13	0.149892	11	0.364687	24	0.266684	15	0.973319	0.0346129	0.749694	0.316928	0.662707	0.398143	0.897623	-0.122665	[G]	Carbohydrate transport and metabolism	--	K01785|3.21343e-36|gsl:Gasu_04050|K01785 aldose 1-epimerase [EC:5.1.3.3] | (RefSeq) aldose 1-epimerase	Glycolysis / Gluconeogenesis (ko00010);; Galactose metabolism (ko00052)	[G]	Carbohydrate transport and metabolism	Aldose 1-epimerase	--	G	Carbohydrate transport and metabolism	aldose 1-epimerase [Galdieria sulphuraria]	--
evm.TU.contig_2027.4	EVM%20prediction%20contig_2027.4	21.4053	1307	23.4669	1753	28.5071	1274	17.9497	822	11.4484	531	11.907	600	11.9145	548	19.6881	790	0.0662582	0.592658	0.368212	-0.340861	0.578539	-0.193136	0.232084	0.338338	--	--	--	--	--	--	--	NUDIX domain	--	--	--	unnamed protein product [Chondrus crispus]	--
evm.TU.contig_656.3	EVM%20prediction%20contig_656.3	14.5345	569	25.8475	1237	7.79309	223	5.54367	163	4.9876	149	5.03387	163	4.05834	120	5.96319	154	0.415951	-0.457935	0.0217766	1.21436	0.916728	-0.0477113	0.0153783	0.745692	--	--	--	K19761|3.97907e-08|bdi:100844107|K19761 gamma-glutamylaminecyclotransferase [EC:2.3.2.-] | (RefSeq) putative gamma-glutamylcyclotransferase At3g02910	--	--	--	Gamma-glutamyl cyclotransferase, AIG2-like;; AIG2-like family	--	S	Function unknown	PREDICTED: putative gamma-glutamylcyclotransferase At3g02910 [Brachypodium distachyon]	--
evm.TU.contig_2132.3	EVM%20prediction%20contig_2132.3	36.5283	3330	0.717295	80	40.5084	2703	0.292378	20	0.294583	21	0.343792	26	0.581991	40	0.457551	28	0.0667531	-2.53135	0.949581	-0.0903936	0.130367	-1.66523	0.981643	0.0191069	[T]	Signal transduction mechanisms	Molecular Function: kinase activity (GO:0016301);;	K08794|3.91828e-100|ccp:CHC_T00009242001|K08794 calcium/calmodulin-dependent protein kinase I [EC:2.7.11.17] | (RefSeq) Protein-serine/threonine kinases Rhodoplastic	--	[T]	Signal transduction mechanisms	Protein kinase domain;; Protein tyrosine kinase;; PH domain;; Kinase-like	SNF1-related protein kinase catalytic subunit alpha KIN11 OS=Arabidopsis thaliana OX=3702 GN=KIN11 PE=1 SV=1	T	Signal transduction mechanisms	Protein-serine/threonine kinases Rhodoplastic [Chondrus crispus]	molecular function: catalytic activity (GO:0003824)
evm.TU.contig_2077.20	EVM%20prediction%20contig_2077.20	1.51612	184	1.073	159	1.71685	153	2.00421	182	0.488741	45	0	0	0.805301	74	1.28902	103	0.660719	-0.655802	0.155319	-0.841237	0.324539	-0.496909	0.719929	-0.353341	[I]	Lipid transport and metabolism	--	K04727|1.14913e-47|gsl:Gasu_53600|K04727 programmed cell death 8 (apoptosis-inducing factor) [EC:1.-.-.-] | (RefSeq) monodehydroascorbate reductase (NADH)	--	--	--	Pyridine nucleotide-disulphide oxidoreductase;; Pyridine nucleotide-disulphide oxidoreductase	--	S	Function unknown	monodehydroascorbate reductase (NADH) [Galdieria sulphuraria]	--
evm.TU.contig_4402.1	EVM%20prediction%20contig_4402.1	49.3853	10098	59.0493	14770	52.5324	7861	37.5047	5750	127.529	19793	115.426	19455	49.6412	7636	66.3164	8910	1.74029e-22	2.66583	0.92417	-0.0423072	0.000107245	0.725684	7.20413e-38	1.80876	--	--	--	--	--	[K]	Transcription	Zinc finger, C2H2 type	--	S	Function unknown	hypothetical protein BU14_0098s0029 [Porphyra umbilicalis]	--
evm.TU.contig_2024.8	EVM%20prediction%20contig_2024.8	9.36802	892	9.26235	1078	4.91079	342	2.36392	169	0.911107	66	0.80531	64	0.472385	34	1.36564	86	2.6526e-08	-1.86027	0.0156403	1.03857	0.00669963	-1.5133	0.276585	0.652214	--	--	--	--	--	--	--	PWWP domain	--	--	--	--	--
evm.TU.contig_2099.5	EVM%20prediction%20contig_2099.5	0.009709	2	0.01529	2	0	0	0	0	0.02558	3	0	0	0	0	0	0	0.667412	0.696882	0.673507	0.371645	--	--	0.587824	0.373063	[P]	Inorganic ion transport and metabolism	--	K14640|1.52899e-45|cre:CHLREDRAFT_196439|K14640 solute carrier family 20 (sodium-dependent phosphate transporter) | (RefSeq) PTB4; sodium/phosphate symporter	--	[P]	Inorganic ion transport and metabolism	Phosphate transporter family	Inorganic phosphate transporter 2-1, chloroplastic OS=Arabidopsis thaliana OX=3702 GN=PHT2-1 PE=1 SV=1	P	Inorganic ion transport and metabolism	Phosphate-repressible phosphate permease pho-4 [Smittium culicis]	--
evm.TU.contig_2273.22	EVM%20prediction%20contig_2273.22	9.97288	960	7.28772	858	9.66143	680	7.70014	556	4.10883	300	4.13856	329	5.43261	394	6.03333	382	0.20567	0.476865	0.436828	-0.333598	0.506825	-0.218112	0.391072	0.259001	[P]	Inorganic ion transport and metabolism	--	K07240|8.76959e-52|csl:COCSUDRAFT_25028|K07240 chromate transporter | (RefSeq) CHR family transporter: chromate ion	--	--	--	Chromate transporter	--	P	Inorganic ion transport and metabolism	conserved unknown protein [Ectocarpus siliculosus]	--
evm.TU.contig_693.2	EVM%20prediction%20contig_693.2	25.6801	2014	12.1875	1169	18.069	1037	10.5425	620	6.54647	390	5.36627	347	9.11425	538	11.3243	584	0.855704	-0.11365	0.898628	0.0894736	0.818503	-0.0883682	0.914286	-0.0336089	[E]	Amino acid transport and metabolism	--	K01372|1.1724e-33|gsl:Gasu_01320|K01372 bleomycin hydrolase [EC:3.4.22.40] | (RefSeq) bleomycin hydrolase	--	[E]	Amino acid transport and metabolism	Peptidase C1-like family	--	E	Amino acid transport and metabolism	Bleomycin hydrolase [Smittium culicis]	--
evm.TU.contig_478.3	EVM%20prediction%20contig_478.3	9.80271	1339	10.6039	1771	12.4292	1242	8.00112	820	5.43141	563	6.05337	682	14.6425	1504	19.3722	1738	0.0338546	0.705516	0.429652	-0.297091	7.73145e-07	1.09862	0.000503928	-0.789673	--	--	--	--	--	--	--	GDP-fucose protein O-fucosyltransferase	--	--	--	unnamed protein product [Chondrus crispus]	--
evm.TU.contig_2141.1	EVM%20prediction%20contig_2141.1	132.314	17482	240.89	38936	161.922	15658	88.5715	8776	99.0594	9935	91.9666	10017	120.386	11967	118.321	10273	0.280697	0.543631	0.646235	0.286436	0.360465	0.34752	0.148132	0.394817	[E]	Amino acid transport and metabolism	Molecular Function: 2-isopropylmalate synthase activity (GO:0003852);; Molecular Function: transporter activity (GO:0005215);; Biological Process: transport (GO:0006810);; Biological Process: leucine biosynthetic process (GO:0009098);; Cellular Component: integral component of membrane (GO:0016021);;	K01649|0|gsl:Gasu_48120|K01649 2-isopropylmalate synthase [EC:2.3.3.13] | (RefSeq) 2-isopropylmalate synthase	Valine, leucine and isoleucine biosynthesis (ko00290);; Pyruvate metabolism (ko00620);; 2-Oxocarboxylic acid metabolism (ko01210);; Biosynthesis of amino acids (ko01230)	[E]	Amino acid transport and metabolism	HMGL-like;; LeuA allosteric (dimerisation) domain	2-isopropylmalate synthase 2, chloroplastic OS=Arabidopsis thaliana OX=3702 GN=IPMS2 PE=1 SV=1	E	Amino acid transport and metabolism	2-isopropylmalate synthase [Galdieria sulphuraria]	molecular function: catalytic activity (GO:0003824);; molecular function: transporter activity (GO:0005215);; biological process: localization (GO:0051179);; biological process: metabolic process (GO:0008152);; biological process: cellular process (GO:0009987);; biological process: single-organism process (GO:0044699);; cellular component: membrane (GO:0016020);; cellular component: membrane part…
evm.TU.contig_2113.3	EVM%20prediction%20contig_2113.3	7.28824	246	10.0654	415	2.54141	63	1.38277	35	2.17111	56	3.14666	88	3.49083	89	2.60733	58	0.831478	-0.142538	0.00150631	1.72654	0.0946696	0.998757	0.436969	0.471679	--	--	--	--	--	--	--	Mitogen-activated protein kinase kinase 1 interacting	--	--	--	--	--
evm.TU.contig_433.8	EVM%20prediction%20contig_433.8	23.4158	1195	20.6399	1288	16.4477	615	13.7255	525	6.56318	255	4.53034	191	7.93581	305	11.0311	370	0.228493	-0.448053	0.620495	0.20392	0.273717	-0.316697	0.958337	-0.0206586	--	--	--	--	--	--	--	Vitamin-D-receptor interacting Mediator subunit 4	--	K	Transcription	--	--
evm.TU.contig_2040.8	EVM%20prediction%20contig_2040.8	12.6582	858	11.2171	930	21.6721	1075	9.99187	508	2.75086	142	2.01302	113	12.0079	612	11.4713	511	0.0301894	-0.774173	0.159105	-0.649397	0.983286	0.0124178	2.3731e-06	-1.52287	--	--	--	K03260|1.61579e-23|gsl:Gasu_30270|K03260 translation initiation factor 4G | (RefSeq) translation initiation factor eIF-4F	RNA transport (ko03013)	[J]	Translation, ribosomal structure and biogenesis	MIF4G domain	Eukaryotic translation initiation factor 4G OS=Triticum aestivum OX=4565 PE=1 SV=1	J	Translation, ribosomal structure and biogenesis	hypothetical protein BU14_0222s0001 [Porphyra umbilicalis]	--
evm.TU.contig_2301.7	EVM%20prediction%20contig_2301.7	24.0653	1595	31.0313	2516	32.3922	1572	20.9859	1043	9.88836	498	9.64157	527	9.13852	456	13.0569	569	0.931009	0.0391821	0.593095	-0.245439	0.000271008	-0.882466	0.0088168	0.571499	[R]	General function prediction only	Molecular Function: oxidoreductase activity (GO:0016491);;	K17744|3.02277e-111|ccp:CHC_T00010069001|K17744 L-galactose dehydrogenase [EC:1.1.1.316] | (RefSeq) L-galactose dehydrogenase	Ascorbate and aldarate metabolism (ko00053)	[C]	Energy production and conversion	Aldo/keto reductase family	L-galactose dehydrogenase OS=Arabidopsis thaliana OX=3702 GN=LGALDH PE=1 SV=1	C	Energy production and conversion	L-galactose dehydrogenase [Chondrus crispus]	molecular function: catalytic activity (GO:0003824)
evm.TU.contig_564.4	EVM%20prediction%20contig_564.4	11.6312	1160	8.00282	977	10.5144	768	4.8145	361	1.54577	118	1.99819	165	4.19404	315	5.9151	388	0.0490649	-0.878362	0.90374	0.0766213	0.695321	-0.189529	0.0354962	-0.705901	[O]	Posttranslational modification, protein turnover, chaperones	--	K00799|8.85951e-74|mis:MICPUN_57842|K00799 glutathione S-transferase [EC:2.5.1.18] | (RefSeq) intracellular chloride channel family	Glutathione metabolism (ko00480)	[O]	Posttranslational modification, protein turnover, chaperones	Glutathione S-transferase, N-terminal domain;; Glutathione S-transferase, C-terminal domain;; Glutathione S-transferase, N-terminal domain;; Glutathione S-transferase, C-terminal domain	Glutathione S-transferase DHAR3, chloroplastic OS=Arabidopsis thaliana OX=3702 GN=DHAR3 PE=1 SV=1	O	Posttranslational modification, protein turnover, chaperones	intracellular chloride channel family [Micromonas commoda]	--
evm.TU.contig_523.3	EVM%20prediction%20contig_523.3	26.42	1431	18.9465	1255	30.2676	1200	15.9263	647	5.18258	214	7.88561	352	12.9495	528	16.5539	589	0.687002	-0.221017	0.5409	-0.303604	0.534305	-0.239076	0.346661	-0.385755	[M]	Cell wall/membrane/envelope biogenesis	--	--	--	[Q]	Secondary metabolites biosynthesis, transport and catabolism	ABC transporter;; AAA domain, putative AbiEii toxin, Type IV TA system	Sulfate/thiosulfate import ATP-binding protein CysA OS=Mesostigma viride OX=41882 GN=cysA PE=3 SV=1	S	Function unknown	hypothetical protein BSLG_05527 [Batrachochytrium salamandrivorans]	--
evm.TU.contig_2019.6	EVM%20prediction%20contig_2019.6	31.7417	2489	21.5741	2070	41.108	2359	14.6392	861	13.5339	806	17.8513	1154	22.6916	1339	30.5995	1577	0.0682031	0.778946	0.658893	-0.292439	0.513654	0.350634	0.987454	0.00632758	--	--	Cellular Component: vacuole (GO:0005773);; Cellular Component: membrane (GO:0016020);;	K02148|4.10025e-125|ccp:CHC_T00010175001|K02148 V-type H+-transporting ATPase subunit C | (RefSeq) V-type ATP synthase, Subunit V1C	Oxidative phosphorylation (ko00190);; Phagosome (ko04145)	[C]	Energy production and conversion	V-ATPase subunit C	V-type proton ATPase subunit C OS=Arabidopsis thaliana OX=3702 GN=VHA-C PE=1 SV=1	C	Energy production and conversion	V-type ATP synthase, Subunit V1C, partial [Chondrus crispus]	cellular component: cell (GO:0005623);; cellular component: organelle (GO:0043226);; cellular component: cell part (GO:0044464);; cellular component: membrane (GO:0016020)
evm.TU.contig_3421.4	EVM%20prediction%20contig_3421.4	15.1998	1033	11.0102	916	19.3379	962	10.6797	545	3.43001	177	3.35403	188	4.63555	237	6.37699	285	0.323074	-0.394295	0.289875	-0.473072	0.000913687	-1.03258	0.86372	0.0607672	[I]	Lipid transport and metabolism	Molecular Function: nucleotide binding (GO:0000166);; Molecular Function: kinase activity (GO:0016301);; Biological Process: cellular metabolic process (GO:0044237);;	K00919|3.48883e-92|ccp:CHC_T00003708001|K00919 4-diphosphocytidyl-2-C-methyl-D-erythritol kinase [EC:2.7.1.148] | (RefSeq) hypothetical protein	Terpenoid backbone biosynthesis (ko00900)	--	--	GHMP kinases N terminal domain	4-diphosphocytidyl-2-C-methyl-D-erythritol kinase, chloroplastic OS=Oryza sativa subsp. japonica OX=39947 GN=ISPE PE=2 SV=1	I	Lipid transport and metabolism	unnamed protein product [Chondrus crispus]	molecular function: binding (GO:0005488);; molecular function: catalytic activity (GO:0003824);; biological process: metabolic process (GO:0008152);; biological process: cellular process (GO:0009987)
evm.TU.contig_2398.1	EVM%20prediction%20contig_2398.1	0.033526	2	0.083876	4	0.041643	2	0.071535	2	0.114565	3	0.097358	3	0	0	0.184297	5	0.334129	1.37383	0.918718	-0.14847	0.860013	0.242603	0.754884	0.342085	--	--	--	--	--	--	--	--	--	--	--	--	--
evm.TU.contig_2016.3	EVM%20prediction%20contig_2016.3	23.8821	1888	19.034	1841	31.191	1804	19.7354	1170	5.67293	341	3.54115	231	9.95065	592	13.6141	707	0.088772	-0.675669	0.119268	-0.540775	0.00323671	-0.724321	0.0640381	-0.589736	--	--	--	--	--	--	--	--	--	--	--	--	--
evm.TU.contig_724.9	EVM%20prediction%20contig_724.9	276.013	4270	231.513	4382	562.467	6369	344.377	3995	194.117	2280	182.474	2328	164.206	1912	201.917	2053	1.56847e-05	1.10285	0.000176764	-1.11538	0.00020206	-0.903387	7.48583e-06	0.780942	--	--	--	--	--	--	--	--	--	--	--	--	--
evm.TU.contig_2139.11	EVM%20prediction%20contig_2139.11	10.8454	1277	10.7856	1553	12.1124	1044	9.56494	845	4.24047	379	3.39691	330	5.3972	478	8.95944	693	0.9337	0.0316809	0.355059	-0.324444	0.416976	-0.255894	0.684517	-0.134078	[P]	Inorganic ion transport and metabolism	--	K14640|1.68544e-69|cre:CHLREDRAFT_196439|K14640 solute carrier family 20 (sodium-dependent phosphate transporter) | (RefSeq) PTB4; sodium/phosphate symporter	--	[P]	Inorganic ion transport and metabolism	Phosphate transporter family	Inorganic phosphate transporter 2-1, chloroplastic OS=Arabidopsis thaliana OX=3702 GN=PHT2-1 PE=1 SV=1	P	Inorganic ion transport and metabolism	Phosphate-repressible phosphate permease pho-4 [Choanephora cucurbitarum]	--
evm.TU.contig_3441.10	EVM%20prediction%20contig_3441.10	5.74059	353	4.00234	301	16.4247	739	11.8443	546	1.86261	87	1.85166	94	4.24304	197	5.8489	237	0.769964	0.156448	7.61899e-07	-1.79951	7.89864e-06	-1.10088	0.0335841	-0.662871	[M]	Cell wall/membrane/envelope biogenesis	--	--	--	--	--	Cytidylyltransferase;; MobA-like NTP transferase domain	3-deoxy-manno-octulosonate cytidylyltransferase, mitochondrial OS=Arabidopsis thaliana OX=3702 GN=KDSB PE=1 SV=1	--	--	3-deoxy-manno-octulosonate cytidylyltransferase (CMP-KDO synthetase) [Galdieria sulphuraria]	--
evm.TU.contig_3625.3	EVM%20prediction%20contig_3625.3	49.2028	6213	41.6187	6429	46.4724	4295	23.2415	2201	13.8281	1326	11.4775	1195	21.9196	2083	27.9961	2323	0.304224	-0.301985	0.844921	0.0994111	0.870147	-0.0723367	0.260332	-0.229529	[R]	General function prediction only	Molecular Function: nucleotide binding (GO:0000166);; Molecular Function: protein kinase activity (GO:0004672);; Biological Process: protein phosphorylation (GO:0006468);;	--	--	[T]	Signal transduction mechanisms	Protein kinase domain;; Protein tyrosine kinase	Casein kinase 1-like protein HD16 OS=Oryza sativa subsp. japonica OX=39947 GN=HD16 PE=1 SV=1	T	Signal transduction mechanisms	hypothetical protein BU14_0204s0009 [Porphyra umbilicalis]	molecular function: binding (GO:0005488);; molecular function: catalytic activity (GO:0003824);; biological process: metabolic process (GO:0008152);; biological process: cellular process (GO:0009987)
evm.TU.contig_2206.2	EVM%20prediction%20contig_2206.2	0	0	0	0	0	0	0	0	0	0	0	0	0	0	0	0	--	--	--	--	--	--	--	--	[X]	Mobilome: prophages, transposons	--	--	--	--	--	Reverse transcriptase (RNA-dependent DNA polymerase);; Integrase core domain;; Aspartyl protease	--	L	Replication, recombination and repair	Retrovirus Polyprotein [Phytophthora palmivora var. palmivora]	--
evm.TU.contig_497.8	EVM%20prediction%20contig_497.8	24.1757	2295	17.4481	2026	20.5557	1428	12.7214	906	35.0561	2526	33.3684	2611	16.0984	1150	21.0137	1311	2.95092e-14	2.2342	0.975081	0.0152731	0.0386257	0.53309	6.7472e-24	1.62135	[M]	Cell wall/membrane/envelope biogenesis	Biological Process: cellular process (GO:0009987);; Molecular Function: transferase activity (GO:0016740);;	K08794|3.91789e-43|ccp:CHC_T00009242001|K08794 calcium/calmodulin-dependent protein kinase I [EC:2.7.11.17] | (RefSeq) Protein-serine/threonine kinases Rhodoplastic	--	[T]	Signal transduction mechanisms	Protein kinase domain;; Protein tyrosine kinase;; Kinase-like;; Lipopolysaccharide kinase (Kdo/WaaP) family	CBL-interacting protein kinase 31 OS=Oryza sativa subsp. japonica OX=39947 GN=CIPK31 PE=1 SV=1	T	Signal transduction mechanisms	hypothetical protein BU14_0014s0117 [Porphyra umbilicalis]	biological process: cellular process (GO:0009987);; molecular function: catalytic activity (GO:0003824)
evm.TU.contig_2259.2	EVM%20prediction%20contig_2259.2	9.4791	944	7.26102	884	10.041	732	5.28961	395	1.6432	125	1.32759	109	2.91133	218	5.1491	337	0.0108906	-0.932466	0.766943	-0.155633	0.178427	-0.540315	0.0674021	-0.632811	--	--	--	K19323|1.99261e-06|bdi:100846240|K19323 ataxin-10 | (RefSeq) ataxin-10	--	--	--	Spinocerebellar ataxia type 10 protein domain	--	S	Function unknown	Copper transport protein 86 [Triticum urartu]	--
evm.TU.contig_458.9	EVM%20prediction%20contig_458.9	13.4959	3192	13.8722	4013	14.3107	2477	14.3202	2539	2.734	491	1.39045	272	7.5326	1340	9.45812	1470	0.00666268	-1.18181	0.32573	-0.407252	0.192353	-0.406452	0.000505841	-1.25368	--	--	--	--	--	--	--	--	--	S	Function unknown	predicted protein, partial [Ostreococcus lucimarinus CCE9901]	--
evm.TU.contig_2499.2	EVM%20prediction%20contig_2499.2	8.48633	315	7.55933	343	2.36893	65	3.30141	92	1.1333	32	0.662914	21	1.79895	51	2.26593	56	0.00216958	-1.55414	0.0945903	1.01804	0.845683	-0.145331	0.51356	-0.401014	--	--	--	--	--	--	--	--	--	--	--	--	--
evm.TU.contig_4446.1	EVM%20prediction%20contig_4446.1	17.4165	1206	13.8623	1174	14.9583	758	9.45371	491	3.81912	201	3.26946	187	8.58647	448	12.0611	549	0.082115	-0.589611	0.918018	0.0487005	0.694326	0.131159	0.00106839	-0.768811	--	--	Molecular Function: binding (GO:0005488);; Cellular Component: membrane (GO:0016020);;	--	--	[T]	Signal transduction mechanisms	C2 domain	Protein BONZAI 2 OS=Arabidopsis thaliana OX=3702 GN=BON2 PE=1 SV=2	S	Function unknown	hypothetical protein BU14_1574s0001 [Porphyra umbilicalis]	molecular function: binding (GO:0005488);; cellular component: membrane (GO:0016020)
evm.TU.contig_4404.24	EVM%20prediction%20contig_4404.24	0.123245	27	0.107739	28	2.78467	431	0.073294	12	0.077128	13	0.097373	17	0.000208	1	0.086168	12	0.223977	1.04439	0.0165766	-2.44768	0.129877	-1.67078	0.208673	1.1721	--	--	--	K18423|0|ccp:CHC_T00010319001|K18423 exportin-2 (importin alpha re-exporter) | (RefSeq) Cellular apoptosis susceptibility protein, Chromosome segregation 1-like protein,Exportin	--	[YU]	Nuclear structure;; Intracellular trafficking, secretion, and vesicular transport	Cse1;; CAS/CSE protein, C-terminus;; Importin-beta N-terminal domain	Exportin-2 OS=Arabidopsis thaliana OX=3702 GN=CAS PE=2 SV=1	O	Posttranslational modification, protein turnover, chaperones	Cellular apoptosis susceptibility protein, Chromosome segregation 1-like protein,Exportin [Chondrus crispus]	--
evm.TU.contig_2031.17	EVM%20prediction%20contig_2031.17	22.4735	1964	19.5457	2090	19.8315	1269	7.6141	499	27.5399	1827	12.2608	884	48.2594	3173	36.5481	2099	0.00380608	1.39015	0.561003	0.344269	2.88151e-05	1.98715	0.483882	-0.387143	--	--	--	K12190|8.76538e-31|gsl:Gasu_01500|K12190 ESCRT-II complex subunit VPS36 | (RefSeq) ESCRT-II complex subunit VPS36	Endocytosis (ko04144)	[U]	Intracellular trafficking, secretion, and vesicular transport	EAP30/Vps36 family	Vacuolar protein sorting-associated protein 36 OS=Arabidopsis thaliana OX=3702 GN=VPS36 PE=1 SV=1	U	Intracellular trafficking, secretion, and vesicular transport	ESCRT-II complex subunit VPS36 [Galdieria sulphuraria]	--
evm.TU.contig_611.10	EVM%20prediction%20contig_611.10	32.6352	3719	21.7503	3032	33.7849	2818	25.916	2215	7.18294	622	6.4487	606	22.991	1971	25.0663	1877	0.248871	-0.441102	0.269751	-0.454096	0.845101	0.06635	1.28517e-06	-1.06412	[QV]	Secondary metabolites biosynthesis, transport and catabolism;; Defense mechanisms	Molecular Function: catalytic activity (GO:0003824);;	--	--	[QI]	Secondary metabolites biosynthesis, transport and catabolism;; Lipid transport and metabolism	Cytochrome P450	Cytochrome P450 94A1 OS=Vicia sativa OX=3908 GN=CYP94A1 PE=2 SV=2	Q	Secondary metabolites biosynthesis, transport and catabolism	cytochrome p450 monooxygenase [Galdieria sulphuraria]	molecular function: catalytic activity (GO:0003824)
evm.TU.contig_2706.1	EVM%20prediction%20contig_2706.1	0	0	0	0	0	0	0	0	0	0	0	0	0	0	0	0	--	--	--	--	--	--	--	--	--	--	--	--	--	--	--	--	--	--	--	--	--
evm.TU.contig_4601.1	EVM%20prediction%20contig_4601.1	55.9602	1416	48.0624	1488	53.7434	995	51.5433	978	43.1393	829	29.9724	626	48.3279	920	50.1089	833	0.00173704	1.0087	0.391962	-0.359843	0.490396	0.259381	0.397104	0.284163	[J]	Translation, ribosomal structure and biogenesis	--	--	--	--	--	Ribosomal L18 of archaea, bacteria, mitoch. and chloroplast	--	--	--	unnamed protein product [Chondrus crispus]	--
evm.TU.contig_3478.14	EVM%20prediction%20contig_3478.14	40.2317	3626	27.5597	3038	38.0938	2513	17.1992	1163	4.14802	284	3.89441	290	13.0247	883	16.4858	977	1.00097e-05	-1.49984	0.973953	0.0199798	0.246254	-0.471886	3.59335e-08	-1.10625	--	--	Biological Process: N-terminal protein myristoylation (GO:0006499);; Molecular Function: transferase activity, transferring acyl groups (GO:0016746);;	K00671|3.99137e-147|ccp:CHC_T00003589001|K00671 glycylpeptide N-tetradecanoyltransferase [EC:2.3.1.97] | (RefSeq) hypothetical protein	--	[I]	Lipid transport and metabolism	Myristoyl-CoA:protein N-myristoyltransferase, N-terminal domain;; Myristoyl-CoA:protein N-myristoyltransferase, C-terminal domain	Glycylpeptide N-tetradecanoyltransferase 1 OS=Arabidopsis thaliana OX=3702 GN=NMT1 PE=1 SV=2	I	Lipid transport and metabolism	unnamed protein product [Chondrus crispus]	biological process: metabolic process (GO:0008152);; biological process: cellular process (GO:0009987);; molecular function: catalytic activity (GO:0003824)
evm.TU.contig_865.1	EVM%20prediction%20contig_865.1	96.8553	5974	67.9903	5130	118.611	5354	44.9967	2081	48.2361	2259	42.0593	2139	54.6048	2534	57.5639	2333	0.0444764	0.666814	0.719013	-0.228954	0.885573	-0.0864555	0.0946448	0.409982	--	--	--	--	--	--	--	--	--	--	--	--	--
evm.TU.contig_3437.2	EVM%20prediction%20contig_3437.2	40.0726	5010	25.844	3953	23.4011	2142	15.5552	1459	2076.44	197047	2012.92	207449	46.808	4403	50.1794	4123	6.11825e-120	7.37943	0.32419	0.426465	4.75142e-12	1.68484	3.6245e-203	6.03607	[G]	Carbohydrate transport and metabolism	Molecular Function: isomerase activity (GO:0016853);; Biological Process: small molecule metabolic process (GO:0044281);; Biological Process: single-organism carbohydrate metabolic process (GO:0044723);;	K01810|0|sind:105166151|K01810 glucose-6-phosphate isomerase [EC:5.3.1.9] | (RefSeq) glucose-6-phosphate isomerase, cytosolic	Glycolysis / Gluconeogenesis (ko00010);; Pentose phosphate pathway (ko00030);; Starch and sucrose metabolism (ko00500);; Amino sugar and nucleotide sugar metabolism (ko00520);; Carbon metabolism (ko01200)	[G]	Carbohydrate transport and metabolism	Phosphoglucose isomerase	Glucose-6-phosphate isomerase, cytosolic 1 OS=Clarkia franciscana OX=49755 GN=PGIC1 PE=3 SV=1	G	Carbohydrate transport and metabolism	hypothetical protein CEUSTIGMA_g9635.t1 [Chlamydomonas eustigma]	molecular function: catalytic activity (GO:0003824);; biological process: metabolic process (GO:0008152);; biological process: single-organism process (GO:0044699)
evm.TU.contig_2049.6	EVM%20prediction%20contig_2049.6	18.4591	475	21.9125	690	8.15237	154	14.9173	288	8.27219	162	8.47663	180	12.8826	250	12.0538	204	0.535291	0.266479	0.652517	0.352889	0.566346	0.390147	0.742418	0.144847	[T]	Signal transduction mechanisms	Cellular Component: mitochondrial matrix (GO:0005759);; Biological Process: iron-sulfur cluster assembly (GO:0016226);; Biological Process: protein maturation by iron-sulfur cluster transfer (GO:0097428);;	--	--	[T]	Signal transduction mechanisms	BolA-like protein	SufE-like protein 1, chloroplastic/mitochondrial OS=Arabidopsis thaliana OX=3702 GN=SUFE1 PE=1 SV=2	T	Signal transduction mechanisms	Stress-induced protein UVI31+ [Klebsormidium nitens]	cellular component: cell (GO:0005623);; cellular component: membrane-enclosed lumen (GO:0031974);; cellular component: organelle (GO:0043226);; cellular component: organelle part (GO:0044422);; cellular component: cell part (GO:0044464);; biological process: metabolic process (GO:0008152);; biological process: cellular process (GO:0009987);; biological process: cellular component organization or …
evm.TU.contig_2032.1	EVM%20prediction%20contig_2032.1	47.225	4157	49.0752	5284	21.4133	1380	16.7366	1105	5.06418	339	5.28915	384	22.2251	1472	28.8436	1669	3.14425e-09	-1.65358	0.000594022	0.990527	0.000165377	0.773279	2.83475e-14	-1.52063	[T]	Signal transduction mechanisms	Molecular Function: protein serine/threonine kinase activity (GO:0004674);; Molecular Function: binding (GO:0005488);; Biological Process: phosphorylation (GO:0016310);; Biological Process: primary metabolic process (GO:0044238);; Biological Process: cellular macromolecule metabolic process (GO:0044260);; Cellular Component: cell part (GO:0044464);;	K13412|6.03554e-36|osa:4347564|K13412 calcium-dependent protein kinase [EC:2.7.11.1] | (RefSeq) calcium-dependent protein kinase 32	Plant-pathogen interaction (ko04626)	[T]	Signal transduction mechanisms	Protein kinase domain;; Protein tyrosine kinase	Calcium-dependent protein kinase 22 OS=Oryza sativa subsp. japonica OX=39947 GN=CPK22 PE=3 SV=1	T	Signal transduction mechanisms	PREDICTED: calcium-dependent protein kinase 32 [Oryza sativa Japonica Group]	molecular function: catalytic activity (GO:0003824);; biological process: metabolic process (GO:0008152);; biological process: cellular process (GO:0009987);; molecular function: binding (GO:0005488);; cellular component: cell part (GO:0044464)
evm.TU.contig_2341.2	EVM%20prediction%20contig_2341.2	26.0685	1913	31.1109	2793	24.9446	1340	18.9266	1042	3.98986	223	3.4868	211	12.1071	669	17.4853	844	1.77468e-05	-1.37909	0.893888	0.061502	0.416976	-0.211751	2.38002e-08	-1.20139	[G]	Carbohydrate transport and metabolism	--	K13985|1.17118e-92|gsl:Gasu_18170|K13985 N-acyl-phosphatidylethanolamine-hydrolysing phospholipase D [EC:3.1.4.54] | (RefSeq) hydrolase	--	[R]	General function prediction only	Beta-lactamase superfamily domain;; Beta-lactamase superfamily domain	--	S	Function unknown	hydrolase [Galdieria sulphuraria]	--
evm.TU.contig_663.1	EVM%20prediction%20contig_663.1	0	0	0	0	0	0	0	0	0	0	0	0	0	0	0	0	--	--	--	--	--	--	--	--	--	--	--	--	--	[R]	General function prediction only	Reverse transcriptase (RNA-dependent DNA polymerase)	Retrovirus-related Pol polyprotein from transposon TNT 1-94 OS=Nicotiana tabacum OX=4097 PE=2 SV=1	S	Function unknown	conserved hypothetical protein [Talaromyces stipitatus ATCC 10500]	--
evm.TU.contig_2052.5	EVM%20prediction%20contig_2052.5	11.9861	1476	4.68008	705	36.6655	3305	25.2041	2328	8.52856	798	6.44903	655	12.5375	1162	20.7173	1677	0.0180285	1.3373	0.00012106	-2.0631	0.043259	-0.537681	0.180979	-0.371844	[T]	Signal transduction mechanisms	Biological Process: metabolic process (GO:0008152);; Biological Process: cellular process (GO:0009987);; Molecular Function: transferase activity (GO:0016740);; Cellular Component: intracellular part (GO:0044424);; Biological Process: single-organism process (GO:0044699);;	K07198|5.761e-34|pda:103721957|K07198 5'-AMP-activated protein kinase, catalytic alpha subunit [EC:2.7.11.11] | (RefSeq) CBL-interacting protein kinase 18	Regulation of autophagy (ko04140)	[T]	Signal transduction mechanisms	Protein kinase domain;; Protein tyrosine kinase	CBL-interacting protein kinase 18 OS=Oryza sativa subsp. japonica OX=39947 GN=CIPK18 PE=2 SV=1	T	Signal transduction mechanisms	hypothetical protein BU14_0519s0022 [Porphyra umbilicalis]	biological process: metabolic process (GO:0008152);; biological process: cellular process (GO:0009987);; molecular function: catalytic activity (GO:0003824);; cellular component: cell (GO:0005623);; cellular component: cell part (GO:0044464);; biological process: single-organism process (GO:0044699)
evm.TU.contig_4475.3	EVM%20prediction%20contig_4475.3	16.6619	408	10.137	304	73.8707	1323	69.1194	1268	12.566	234	9.98044	202	28.7685	530	40.0838	645	0.00349135	1.26433	5.27659e-11	-2.65004	0.0098969	-0.705766	0.000371145	-0.836818	--	--	--	--	--	--	--	--	--	--	--	--	--
evm.TU.contig_2032.27	EVM%20prediction%20contig_2032.27	25.9754	945	22.0754	983	31.5297	840	25.6696	701	10.3316	286	10.5775	318	11.4438	314	15.3156	367	0.319655	0.344569	0.0996498	-0.572996	0.00302747	-0.729462	0.126528	0.396494	--	--	--	--	--	--	--	--	--	--	--	--	--
evm.TU.contig_2622.2	EVM%20prediction%20contig_2622.2	0.053961	8	0.039967	8	0.135405	15	0.460122	50	0.040658	5	0.087097	11	0.047424	6	0.091487	9	0.147076	1.64675	0.029305	-2.16266	0.157026	-1.35797	0.636456	0.476793	--	--	--	--	--	--	--	--	--	--	--	--	--
evm.TU.contig_2277.10	EVM%20prediction%20contig_2277.10	5.65611	404	5.32916	465	6.08892	318	3.73274	200	1.20466	66	0.656438	39	2.97573	160	3.7375	176	0.0474681	-0.99256	0.787442	-0.134974	0.708624	-0.154789	0.0150649	-1.04124	[BQ]	Chromatin structure and dynamics;; Secondary metabolites biosynthesis, transport and catabolism	--	--	--	[B]	Chromatin structure and dynamics	Histone deacetylase domain	Histone deacetylase 2 OS=Arabidopsis thaliana OX=3702 GN=HDA2 PE=2 SV=2	BQ	Chromatin structure and dynamics;; Secondary metabolites biosynthesis, transport and catabolism	hypothetical protein TSOC_009972, partial [Tetrabaena socialis]	--
evm.TU.contig_2279.17	EVM%20prediction%20contig_2279.17	405.243	31008	196.566	18400	387.865	21721	283.737	16280	1175.03	68246	739.969	46675	639.287	36801	634.969	31925	2.01045e-11	3.10227	0.39591	-0.467396	8.51322e-07	1.29564	4.11254e-05	1.25706	[M]	Cell wall/membrane/envelope biogenesis	--	--	--	[V]	Defense mechanisms	NAD dependent epimerase/dehydratase family;; Male sterility protein;; 3-beta hydroxysteroid dehydrogenase/isomerase family;; NAD(P)H-binding;; GDP-mannose 4,6 dehydratase;; NmrA-like family	Tetraketide alpha-pyrone reductase 1 OS=Arabidopsis thaliana OX=3702 GN=TKPR1 PE=1 SV=1	S	Function unknown	hypothetical protein FE78DRAFT_288100 [Acidomyces richmondensis]	--
evm.TU.contig_2291.5	EVM%20prediction%20contig_2291.5	26.5806	2496	20.3858	2341	28.0237	1926	17.5036	1233	8.70665	621	7.75542	601	12.9476	915	19.1965	1185	0.935788	0.0318565	0.530289	-0.255534	0.686586	-0.130028	0.400891	-0.196808	[J]	Translation, ribosomal structure and biogenesis	--	K06180|2.53474e-51|mpp:MICPUCDRAFT_36187|K06180 23S rRNA pseudouridine1911/1915/1917 synthase [EC:5.4.99.23] | (RefSeq) hypothetical protein	--	[A]	RNA processing and modification	RNA pseudouridylate synthase	RNA pseudouridine synthase 2, chloroplastic OS=Oryza sativa subsp. japonica OX=39947 GN=Os06g0717400 PE=2 SV=1	J	Translation, ribosomal structure and biogenesis	hypothetical protein BU14_2280s0001, partial [Porphyra umbilicalis]	--
evm.TU.contig_737.2	EVM%20prediction%20contig_737.2	75.6928	2833	42.4055	1942	67.5887	1852	52.3391	1469	36.3212	1032	31.2565	965	61.7798	1740	80.621	1983	0.0956502	0.726142	0.511936	-0.345155	0.0032307	0.602824	0.0890905	-0.320481	--	--	Molecular Function: peptide alpha-N-acetyltransferase activity (GO:0004596);; Cellular Component: membrane (GO:0016020);; Biological Process: N-terminal peptidyl-methionine acetylation (GO:0017196);; Cellular Component: NatB complex (GO:0031416);;	K17972|3.52093e-56|egr:104426660|K17972 N-terminal acetyltransferase B complex catalytic subunit [EC:2.3.1.254] | (RefSeq) N-alpha-acetyltransferase 20	--	[R]	General function prediction only	Acetyltransferase (GNAT) family;; Acetyltransferase (GNAT) domain	N-terminal acetyltransferase B complex catalytic subunit NAA20 OS=Arabidopsis thaliana OX=3702 GN=NAA20 PE=1 SV=1	S	Function unknown	conserved unknown protein [Ectocarpus siliculosus]	molecular function: catalytic activity (GO:0003824);; cellular component: membrane (GO:0016020);; biological process: metabolic process (GO:0008152);; biological process: cellular process (GO:0009987);; cellular component: cell (GO:0005623);; cellular component: macromolecular complex (GO:0032991);; cellular component: cell part (GO:0044464)
evm.TU.contig_4494.3	EVM%20prediction%20contig_4494.3	15.2417	1297	19.209	2000	10.2466	639	6.09518	389	2.97057	192	2.48796	175	3.88204	249	5.46984	306	0.00203821	-1.10631	0.0624291	0.75858	0.202164	-0.416382	0.959335	-0.0178989	--	--	--	--	--	[K]	Transcription	Homeobox KN domain;; Homeobox domain	Homeobox protein knotted-1-like 7 (Fragment) OS=Zea mays OX=4577 GN=KNOX7 PE=2 SV=1	K	Transcription	PREDICTED: homeobox protein knotted-1-like 6 isoform X1 [Gossypium raimondii]	--
evm.TU.contig_2076.5	EVM%20prediction%20contig_2076.5	0.058856	4	0.038095	3	159.703	7331	79.0577	3718	0.074249	4	0.05941	4	95.4769	4506	530.406	21859	0.233972	1.58493	3.86712e-92	-10.3163	0.0260306	1.48741	1.56513e-17	-6.39067	--	--	--	--	--	--	--	--	--	--	--	--	--
evm.TU.contig_2144.2	EVM%20prediction%20contig_2144.2	28.3258	2908	20.2185	2539	6.50596	489	6.76423	521	15.2284	1187	7.88805	668	8.63107	667	10.2931	695	0.380196	0.44135	0.000407348	1.44363	0.0103329	0.832184	0.00890414	0.967131	[E]	Amino acid transport and metabolism	--	--	--	--	--	--	--	S	Function unknown	Cellulose-binding domain, fungal [Penicillium occitanis]	--
evm.TU.contig_2359.5	EVM%20prediction%20contig_2359.5	10.2784	909	8.84045	957	12.4475	806	7.16986	476	3.88983	262	3.99052	291	5.08555	339	6.28179	366	0.455162	0.26607	0.435171	-0.323524	0.255233	-0.380813	0.451632	0.218622	[J]	Translation, ribosomal structure and biogenesis	--	K15407|7.58218e-32|pmum:103319336|K15407 queuine tRNA-ribosyltransferase subunit QTRTD1 [EC:2.4.2.29] | (RefSeq) queuine tRNA-ribosyltransferase subunit QTRTD1-like	--	[A]	RNA processing and modification	Queuine tRNA-ribosyltransferase	--	--	--	PREDICTED: queuine tRNA-ribosyltransferase subunit QTRTD1-like [Prunus mume]	--
evm.TU.contig_3507.1	EVM%20prediction%20contig_3507.1	4.47707	452	4.25113	525	6.0755	449	5.05039	382	5.40391	414	2.84907	237	3.81182	289	5.11967	339	0.00147998	1.39815	0.0745774	-0.664589	0.933092	0.0318349	0.139877	0.595486	--	--	--	--	--	--	--	Glycosyltransferase sugar-binding region containing DXD motif	--	--	--	hypothetical protein COCSUDRAFT_47372 [Coccomyxa subellipsoidea C-169]	--
evm.TU.contig_2367.1	EVM%20prediction%20contig_2367.1	0.182867	4	0	0	0.580787	8	0.337082	5	0.154716	2	0.320418	5	0.272232	4	0.265932	3	0.349255	1.41987	0.459297	-0.912147	0.838472	-0.272986	0.790272	0.304552	--	--	--	--	--	--	--	DDE superfamily endonuclease	--	S	Function unknown	unnamed protein product [Chondrus crispus]	--
evm.TU.contig_4406.5	EVM%20prediction%20contig_4406.5	24.9431	3380	23.163	3839	20.8224	2065	9.16667	932	2.11242	218	2.08827	234	3.33139	340	4.93593	440	1.96645e-13	-1.94858	0.414018	0.40143	0.000208889	-1.4008	0.500571	-0.200928	[F]	Nucleotide transport and metabolism	Molecular Function: kinase activity (GO:0016301);; Biological Process: cellular metabolic process (GO:0044237);;	K00939|3.55888e-119|ccp:CHC_T00006303001|K00939 adenylate kinase [EC:2.7.4.3] | (RefSeq) hypothetical protein	Purine metabolism (ko00230)	[F]	Nucleotide transport and metabolism	Adenylate kinase;; AAA domain;; Protein of unknown function (DUF3054);; AAA domain;; AAA domain;; Hydin Adenylate kinase-like domain;; Cytidylate kinase;; Adenylate kinase, active site lid;; Thymidylate kinase	Probable adenylate kinase 2, chloroplastic OS=Oryza sativa subsp. japonica OX=39947 GN=Os08g0109300 PE=2 SV=1	F	Nucleotide transport and metabolism	hypothetical protein GUITHDRAFT_91639, partial [Guillardia theta CCMP2712]	molecular function: catalytic activity (GO:0003824);; biological process: metabolic process (GO:0008152);; biological process: cellular process (GO:0009987)
evm.TU.contig_2139.15	EVM%20prediction%20contig_2139.15	9.70314	885	9.99389	1115	6.90885	461	6.76696	463	1.2391	86	1.51807	115	3.59643	247	4.95105	297	0.00100969	-1.25416	0.735749	0.169126	0.348984	-0.336482	0.0130963	-0.826391	[R]	General function prediction only	--	K14962|4.9963e-21|gsl:Gasu_06770|K14962 COMPASS component SWD2 | (RefSeq) transducin family protein / WD-40 repeat family protein	mRNA surveillance pathway (ko03015)	[ABO]	RNA processing and modification;; Chromatin structure and dynamics;; Posttranslational modification, protein turnover, chaperones	WD domain, G-beta repeat	Protein ANTHESIS POMOTING FACTOR 1 OS=Arabidopsis thaliana OX=3702 GN=APRF1 PE=2 SV=1	S	Function unknown	transducin family protein / WD-40 repeat family protein [Galdieria sulphuraria]	--
evm.TU.contig_3502.2	EVM%20prediction%20contig_3502.2	18.9987	3222	26.9033	5580	7.55065	937	8.49547	1081	7.90254	1018	7.0806	990	11.2777	1439	14.5647	1623	0.860251	-0.0830626	0.0212348	1.09702	0.00288125	0.984312	0.889854	-0.0337788	--	--	--	--	--	--	--	--	--	--	--	--	--
evm.TU.contig_4438.12	EVM%20prediction%20contig_4438.12	11.0724	1139	9.12841	1149	12.0936	911	9.03588	697	5.11276	400	4.72514	401	4.92134	381	8.20937	555	0.108717	0.500941	0.286114	-0.38186	0.265665	-0.339908	0.206537	0.355144	[S]	Function unknown	--	--	--	--	--	--	--	S	Function unknown	unnamed protein product [Chondrus crispus]	--
evm.TU.contig_4437.7	EVM%20prediction%20contig_4437.7	55.5309	12074	87.8043	23354	38.7441	6166	32.7681	5343	27.9355	4611	21.9636	3937	44.4364	7269	68.3933	9771	0.999852	7.80587e-05	0.171884	0.64831	1.51211e-05	0.979522	0.0669213	-0.406243	--	--	--	--	--	--	--	--	--	--	--	--	--
evm.TU.contig_629.4	EVM%20prediction%20contig_629.4	13.2325	2311	18.9392	4047	13.2384	1692	15.6769	2053	0.201702	27	4.77514	688	8.35077	1098	15.7555	1808	0.63445	-0.724663	0.74823	-0.201455	0.975928	0.0167179	0.546225	-0.643916	[T]	Signal transduction mechanisms	--	--	--	[R]	General function prediction only	Protein kinase domain;; Protein tyrosine kinase	Putative cysteine-rich receptor-like protein kinase 39 OS=Arabidopsis thaliana OX=3702 GN=CRK39 PE=3 SV=1	T	Signal transduction mechanisms	G-type lectin S-receptor-like serine/threonine-protein kinase At1g11410 [Sorghum bicolor]	--
evm.TU.contig_3531.3	EVM%20prediction%20contig_3531.3	0	0	0	0	0	0	0	0	0	0	0	0	0	0	0	0	--	--	--	--	--	--	--	--	--	--	--	--	--	--	--	--	--	--	--	--	--
evm.TU.contig_513.2	EVM%20prediction%20contig_513.2	0.080671	9	0.112997	14	0.056073	5	0.025434	2	0.044165	4	0	0	0.035696	3	0.041794	3	0.864595	-0.292301	0.717205	0.49246	0.912746	0.156785	0.993436	-0.00973646	[E]	Amino acid transport and metabolism	Molecular Function: catalytic activity (GO:0003824);;	K00814|8.7934e-168|mis:MICPUN_90107|K00814 alanine transaminase [EC:2.6.1.2] | (RefSeq) alanine aminotransferase	Arginine biosynthesis (ko00220);; Alanine, aspartate and glutamate metabolism (ko00250);; Carbon fixation in photosynthetic organisms (ko00710);; Carbon metabolism (ko01200);; 2-Oxocarboxylic acid metabolism (ko01210);; Biosynthesis of amino acids (ko01230)	[E]	Amino acid transport and metabolism	Aminotransferase class I and II	Alanine aminotransferase 2, mitochondrial OS=Arabidopsis thaliana OX=3702 GN=ALAAT2 PE=1 SV=1	E	Amino acid transport and metabolism	hypothetical protein H310_06043 [Aphanomyces invadans]	molecular function: catalytic activity (GO:0003824)
evm.TU.contig_548.7	EVM%20prediction%20contig_548.7	24.0971	2686	22.5861	3079	17.7356	1447	9.68739	810	5.86845	497	5.19311	478	6.99113	587	10.3839	761	0.0509119	-0.531787	0.220226	0.4675	0.458055	-0.268232	0.672894	0.112532	--	--	--	K08288|1.58514e-24|gsl:Gasu_08690|K08288 protein kinase C substrate 80K-H | (RefSeq) protein kinase C substrate 8K-H	Protein processing in endoplasmic reticulum (ko04141)	[T]	Signal transduction mechanisms	Glucosidase II beta subunit-like;; Glucosidase II beta subunit-like protein	Glucosidase 2 subunit beta OS=Oryza sativa subsp. indica OX=39946 GN=OsI_01383 PE=3 SV=1	O	Posttranslational modification, protein turnover, chaperones	hypothetical protein POPTR_013G060300v3 [Populus trichocarpa]	--
evm.TU.contig_540.3	EVM%20prediction%20contig_540.3	16.5468	2609	15.0726	2907	10.9507	1264	6.73562	797	4.17806	500	3.69655	481	5.72837	680	7.33927	761	0.0968075	-0.461258	0.111345	0.525144	0.889806	-0.0494628	0.944099	0.0191993	[T]	Signal transduction mechanisms	--	--	--	[F]	Nucleotide transport and metabolism	Inositol monophosphatase family;; Phosphotransferase enzyme family;; Ecdysteroid kinase	--	P	Inorganic ion transport and metabolism	predicted protein [Ostreococcus lucimarinus CCE9901]	--
evm.TU.contig_3407.14	EVM%20prediction%20contig_3407.14	17.5001	586	5.87275	241	35.08	859	27.6575	694	5.80309	148	2.58364	72	3.44064	87	5.97829	132	0.95128	0.0576344	0.0102226	-1.60944	1.36359e-16	-2.34206	0.33068	0.541726	--	--	--	--	--	--	--	Bacterial trigger factor protein (TF)	--	--	--	hypothetical protein BU14_0161s0047 [Porphyra umbilicalis]	--
evm.TU.contig_532.2	EVM%20prediction%20contig_532.2	6.32798	141	6.39526	174	9.84384	160	6.33183	106	3.94918	67	6.98001	128	1.65532	28	3.54906	52	0.0245461	1.28623	0.225352	-0.618944	0.0130788	-1.21918	0.00189626	1.68735	--	--	--	--	--	--	--	--	--	--	--	--	--
evm.TU.contig_3500.2	EVM%20prediction%20contig_3500.2	12.9044	1492	15.2456	2157	3.57309	303	4.99948	434	4.68295	411	4.00354	382	5.50174	479	6.1462	467	0.673933	-0.161684	0.0168066	1.24392	0.122976	0.722823	0.257796	0.306479	--	--	--	--	--	--	--	Protein of unknown function (DUF563)	--	S	Function unknown	hypothetical protein SPPG_06060 [Spizellomyces punctatus DAOM BR117]	--
evm.TU.contig_2492.5	EVM%20prediction%20contig_2492.5	63.2139	2630	28.3881	1445	64.9998	1980	42.255	1319	3.53134	112	3.67573	127	6.60826	207	9.62266	264	8.71818e-05	-2.01792	0.385248	-0.516854	4.86226e-23	-2.3166	0.237785	-0.385771	[S]	Function unknown	Cellular Component: chloroplast thylakoid (GO:0009534);; Cellular Component: thylakoid lumen (GO:0031977);;	--	--	--	--	Pentapeptide repeats (8 copies);; Pentapeptide repeats (9 copies);; Pentapeptide repeats (9 copies)	Thylakoid lumenal 15 kDa protein 1, chloroplastic OS=Arabidopsis thaliana OX=3702 GN=At2g44920 PE=1 SV=2	S	Function unknown	hypothetical protein Naga_100056g38 [Nannochloropsis gaditana]	cellular component: cell (GO:0005623);; cellular component: organelle (GO:0043226);; cellular component: organelle part (GO:0044422);; cellular component: cell part (GO:0044464)
evm.TU.contig_2059.16	EVM%20prediction%20contig_2059.16	397.594	71484	406.267	89355	403.072	53038	152.41	20548	400.239	54622	317.758	47096	226.552	30644	236.316	27918	5.67562e-08	1.35658	0.642948	0.274142	0.746478	0.183456	5.80162e-09	1.33297	[M]	Cell wall/membrane/envelope biogenesis	--	--	--	[T]	Signal transduction mechanisms	Protein kinase domain;; Protein tyrosine kinase;; C-terminal domain of neuropilin glycoprotein	Probable LRR receptor-like serine/threonine-protein kinase At1g56140 OS=Arabidopsis thaliana OX=3702 GN=At1g56140 PE=2 SV=2	T	Signal transduction mechanisms	serine/threonine-protein kinase HT1-like [Brassica napus]	--
evm.TU.contig_2126.7	EVM%20prediction%20contig_2126.7	18.4821	1457	34.6261	3339	25.5592	1475	34.8051	2057	61.7241	3693	31.0159	2016	17.4759	1037	24.4515	1267	3.48749e-05	2.20909	0.447474	-0.517345	0.661085	-0.220737	2.60877e-07	1.80049	--	--	--	--	--	--	--	Protein RETICULATA-related	Protein RETICULATA-RELATED 4, chloroplastic OS=Arabidopsis thaliana OX=3702 GN=RER4 PE=2 SV=1	S	Function unknown	hypothetical protein, conserved [Cyanidioschyzon merolae strain 10D]	--
Porphyridium_purpureum_newGene_1043	--	0.83488	2045	0.209242	627	2.16979	3888	0.949621	1744	0.58392	1086	1.26183	2547	5.6578	10422	3.40469	5478	0.00346832	2.21649	0.0231013	-1.63637	0.000148168	1.90183	0.00952164	-1.42351	[E]	Amino acid transport and metabolism	Molecular Function: glycine hydroxymethyltransferase activity (GO:0004372);; Biological Process: glycine metabolic process (GO:0006544);; Biological Process: L-serine metabolic process (GO:0006563);; Molecular Function: methyltransferase activity (GO:0008168);; Molecular Function: pyridoxal phosphate binding (GO:0030170);; Biological Process: methylation (GO:0032259);; Biological Process: tetrahy…	K00600|0|ccp:CHC_T00008323001|K00600 glycine hydroxymethyltransferase [EC:2.1.2.1] | (RefSeq) serine hydroxymethyltransferase, cytosolic (glycine hydroxymethyltransferase)	Glycine, serine and threonine metabolism (ko00260);; Cyanoamino acid metabolism (ko00460);; Glyoxylate and dicarboxylate metabolism (ko00630);; One carbon pool by folate (ko00670);; Carbon metabolism (ko01200);; Biosynthesis of amino acids (ko01230)	[E]	Amino acid transport and metabolism	Acyltransferase family;; AFG1-like ATPase;; Zinc finger, C2H2 type;; NLI interacting factor-like phosphatase;; Squalene epoxidase;; FAD binding domain;; Serine hydroxymethyltransferase;; Protein kinase domain;; Protein tyrosine kinase;; Pyridine nucleotide-disulphide oxidoreductase;; Pyridine nucleotide-disulphide oxidoreductase;; FAD-NAD(P)-binding;; Histidine phosphatase superfamily (branch 1);…	Serine hydroxymethyltransferase 4 OS=Arabidopsis thaliana OX=3702 GN=SHM4 PE=1 SV=1	E	Amino acid transport and metabolism	serine hydroxymethyltransferase, cytosolic (glycine hydroxymethyltransferase) [Chondrus crispus]	molecular function: catalytic activity (GO:0003824);; biological process: metabolic process (GO:0008152);; biological process: cellular process (GO:0009987);; biological process: single-organism process (GO:0044699);; molecular function: binding (GO:0005488)
evm.TU.contig_3402.9	EVM%20prediction%20contig_3402.9	70.7479	5517	50.531	4821	0.160981	10	0.142039	9	89.839	5318	77.9178	5009	115.573	6781	203.452	10425	1.47802e-11	1.98523	1.49072e-71	7.68625	4.6643e-143	9.73883	0.636617	-0.142665	--	--	--	K09422|8.02284e-20|mus:103992249|K09422 myb proto-oncogene protein, plant | (RefSeq) myb-like protein Q	--	[K]	Transcription	Myb-like DNA-binding domain;; Myb-like DNA-binding domain	Transcription factor CSA OS=Oryza sativa subsp. japonica OX=39947 GN=CSA PE=2 SV=2	K	Transcription	MYB-related transcription factor [Salvia miltiorrhiza]	--
evm.TU.contig_441.3	EVM%20prediction%20contig_441.3	47.9842	1616	35.8982	1479	43.4007	1070	35.8318	905	8.06898	207	6.55793	182	18.7277	475	23.1738	513	0.00502008	-0.961558	0.561447	-0.250315	0.0280511	-0.5507	0.00205434	-0.757647	--	--	--	--	--	--	--	--	--	--	--	--	--
evm.TU.contig_2043.3	EVM%20prediction%20contig_2043.3	39.776	6786	38.9043	8119	40.1403	5012	27.4637	3514	11.1269	1441	8.155	1147	21.2448	2727	29.888	3351	0.103812	-0.493046	0.800703	-0.0910014	0.899277	-0.0364122	0.00400842	-0.643564	--	--	--	--	--	--	--	--	--	--	--	--	--
evm.TU.contig_2181.9	EVM%20prediction%20contig_2181.9	14.3356	825	15.114	1063	15.4827	652	11.3281	489	4.72141	207	5.44114	258	9.54068	413	14.8984	563	0.977302	0.0135014	0.662406	-0.178283	0.49526	0.211104	0.124677	-0.470757	[J]	Translation, ribosomal structure and biogenesis	--	--	--	--	--	RNA methyltransferase	--	S	Function unknown	hypothetical protein THAOC_13634 [Thalassiosira oceanica]	--
evm.TU.contig_3407.12	EVM%20prediction%20contig_3407.12	6.18049	307	11.3656	689	5.89486	214	6.65873	248	1.19865	46	0.959119	40	2.48718	93	2.86402	94	0.0152084	-1.40816	0.885117	0.116841	0.0515114	-0.851426	0.248183	-0.520489	[R]	General function prediction only	--	--	--	[J]	Translation, ribosomal structure and biogenesis	Ribosomal protein L11 methyltransferase (PrmA);; Methyltransferase small domain;; Methyltransferase domain;; Conserved hypothetical protein 95;; Methyltransferase domain;; Methyltransferase domain;; Putative RNA methylase family UPF0020;; Lysine methyltransferase	--	J	Translation, ribosomal structure and biogenesis	hypothetical protein CHLNCDRAFT_138547 [Chlorella variabilis]	--
evm.TU.contig_2279.15	EVM%20prediction%20contig_2279.15	65.8967	18047	60.8018	20371	35.8224	7181	29.5403	6067	22.9955	4781	18.8878	4265	37.379	7702	49.7998	8962	0.847606	-0.0604449	0.0389209	0.608976	0.00014515	0.760087	0.0990227	-0.302876	[T]	Signal transduction mechanisms	Molecular Function: transferase activity (GO:0016740);;	K08794|2.27828e-75|ccp:CHC_T00008959001|K08794 calcium/calmodulin-dependent protein kinase I [EC:2.7.11.17] | (RefSeq) Serine/threonine protein kinase	--	[T]	Signal transduction mechanisms	Protein kinase domain;; Protein tyrosine kinase	CDPK-related kinase 2 OS=Arabidopsis thaliana OX=3702 GN=CRK2 PE=1 SV=1	T	Signal transduction mechanisms	Serine/threonine protein kinase [Chondrus crispus]	molecular function: catalytic activity (GO:0003824)
evm.TU.contig_441.31	EVM%20prediction%20contig_441.31	57.862	5008	51.6581	5470	45.7769	2900	40.0053	2597	18.6411	1225	15.0696	1076	29.1638	1899	34.1636	1943	0.600419	-0.161801	0.982336	0.00993023	0.81721	-0.0773779	0.499638	-0.168538	[P]	Inorganic ion transport and metabolism	Biological Process: cellular process (GO:0009987);; Cellular Component: membrane (GO:0016020);; Biological Process: ribosome biogenesis (GO:0042254);; Cellular Component: intracellular membrane-bounded organelle (GO:0043231);; Cellular Component: intracellular organelle part (GO:0044446);;	--	--	--	--	Integral membrane protein TerC family	Thylakoid membrane protein TERC, chloroplastic OS=Arabidopsis thaliana OX=3702 GN=TERC PE=1 SV=1	P	Inorganic ion transport and metabolism	hypothetical protein BU14_0082s0047 [Porphyra umbilicalis]	biological process: cellular process (GO:0009987);; cellular component: membrane (GO:0016020);; biological process: cellular component organization or biogenesis (GO:0071840);; cellular component: cell (GO:0005623);; cellular component: organelle (GO:0043226);; cellular component: cell part (GO:0044464);; cellular component: organelle part (GO:0044422)
evm.TU.contig_2102.7	EVM%20prediction%20contig_2102.7	18.33	1388	51.5716	4775	9.54076	529	7.49908	426	11.8052	679	11.0993	693	23.8635	1359	37.3079	1856	0.91417	-0.0853808	0.0142652	1.56461	1.00995e-21	2.15295	0.00323845	-0.633962	[I]	Lipid transport and metabolism	Biological Process: lipid metabolic process (GO:0006629);; Cellular Component: membrane (GO:0016020);;	K04712|4.91246e-133|gsl:Gasu_65890|K04712 sphingolipid Delta-4 desaturase [EC:1.14.-.-] | (RefSeq) sphingolipid delta-4 desaturase	Sphingolipid metabolism (ko00600)	[I]	Lipid transport and metabolism	Fatty acid desaturase;; Sphingolipid Delta4-desaturase (DES)	Sphingolipid delta(4)-desaturase DES1-like OS=Oryza sativa subsp. japonica OX=39947 GN=Os02g0639600 PE=2 SV=1	I	Lipid transport and metabolism	sphingolipid delta-4 desaturase [Galdieria sulphuraria]	biological process: metabolic process (GO:0008152);; biological process: single-organism process (GO:0044699);; cellular component: membrane (GO:0016020)
evm.TU.contig_4461.12	EVM%20prediction%20contig_4461.12	44.6684	4828	32.9691	4360	29.9795	2372	20.7149	1679	7.17733	589	5.56752	497	18.0628	1469	19.3419	1374	0.00107839	-1.05169	0.454862	0.28885	0.901361	-0.0446821	0.00139413	-0.807561	[E]	Amino acid transport and metabolism	Molecular Function: peptidase activity, acting on L-amino acid peptides (GO:0070011);;	--	--	--	--	Carboxypeptidase Taq (M32) metallopeptidase	--	E	Amino acid transport and metabolism	unnamed protein product [Chondrus crispus]	molecular function: catalytic activity (GO:0003824);; biological process: metabolic process (GO:0008152)
evm.TU.contig_2052.2	EVM%20prediction%20contig_2052.2	8.41591	1188	7.33322	1266	3.72432	385	4.82794	511	1.71652	184	1.74436	203	3.50467	373	5.17951	481	0.0533945	-0.631378	0.401181	0.467016	0.528233	0.307599	0.0393455	-0.547852	[L]	Replication, recombination and repair	Molecular Function: helicase activity (GO:0004386);; Biological Process: cellular metabolic process (GO:0044237);;	K10899|2.80488e-140|gra:105792744|K10899 ATP-dependent DNA helicase Q1 [EC:3.6.4.12] | (RefSeq) mediator of RNA polymerase II transcription subunit 34	--	[R]	General function prediction only	Helicase conserved C-terminal domain;; DEAD/DEAH box helicase	Mediator of RNA polymerase II transcription subunit 34 OS=Arabidopsis thaliana OX=3702 GN=MED34 PE=1 SV=1	L	Replication, recombination and repair	hypothetical protein B456_004G265100 [Gossypium raimondii]	molecular function: catalytic activity (GO:0003824);; biological process: metabolic process (GO:0008152);; biological process: cellular process (GO:0009987)
evm.TU.contig_2064.9	EVM%20prediction%20contig_2064.9	0	0	0	0	0	0	0	0	0	0	0	0	0	0	0	0	--	--	--	--	--	--	--	--	[S]	Function unknown	--	--	--	--	--	Vitamin K epoxide reductase family	--	S	Function unknown	predicted protein [Phaeodactylum tricornutum CCAP 1055/1]	--
evm.TU.contig_760.2	EVM%20prediction%20contig_760.2	0.365074	19	0.373855	23	0.456091	17	0.256404	10	0.103785	4	0.106102	5	0.209726	8	0.367789	13	0.905823	-0.157835	0.878117	-0.190106	0.950799	0.072498	0.667597	-0.437588	--	--	--	--	--	--	--	Carbohydrate binding domain (family 25);; Starch/carbohydrate-binding module (family 53)	--	--	--	hypothetical protein CYME_CMG185C [Cyanidioschyzon merolae strain 10D]	--
evm.TU.contig_2044.16	EVM%20prediction%20contig_2044.16	239.84	21009	281.745	30192	110.42	7079	39.4936	2595	81.4644	5417	139.9	10103	82.8885	5463	84.4027	4858	0.565334	0.313261	0.00313119	1.47217	0.244979	0.589094	0.00659592	1.09314	[G]	Carbohydrate transport and metabolism	Molecular Function: phosphoglycerate kinase activity (GO:0004618);; Molecular Function: ATP binding (GO:0005524);; Cellular Component: nucleus (GO:0005634);; Cellular Component: mitochondrion (GO:0005739);; Biological Process: gluconeogenesis (GO:0006094);; Biological Process: glycolytic process (GO:0006096);; Cellular Component: integral component of membrane (GO:0016021);;	K00927|0|ccp:CHC_T00009179001|K00927 phosphoglycerate kinase [EC:2.7.2.3] | (RefSeq) phosphoglycerate kinase	Glycolysis / Gluconeogenesis (ko00010);; Carbon fixation in photosynthetic organisms (ko00710);; Carbon metabolism (ko01200);; Biosynthesis of amino acids (ko01230)	[G]	Carbohydrate transport and metabolism	Phosphoglycerate kinase	Phosphoglycerate kinase, chloroplastic OS=Volvox carteri OX=3067 GN=PGK PE=2 SV=1	G	Carbohydrate transport and metabolism	phosphoglycerate kinase 1, variant [Aphanomyces invadans]	molecular function: catalytic activity (GO:0003824);; biological process: metabolic process (GO:0008152);; biological process: cellular process (GO:0009987);; molecular function: binding (GO:0005488);; cellular component: cell (GO:0005623);; cellular component: organelle (GO:0043226);; cellular component: cell part (GO:0044464);; biological process: single-organism process (GO:0044699);; cellular…
evm.TU.contig_3567.1	EVM%20prediction%20contig_3567.1	14.0456	1196	33.7072	3509	15.6042	972	6.28915	402	2.93202	190	2.35381	166	3.99024	256	4.79785	269	0.00712788	-1.57602	0.254558	0.805077	0.0626281	-0.841324	0.979468	0.0100031	[G]	Carbohydrate transport and metabolism	Molecular Function: phosphoglycerate kinase activity (GO:0004618);; Molecular Function: ATP binding (GO:0005524);; Biological Process: glycolytic process (GO:0006096);; Cellular Component: chloroplast (GO:0009507);; Cellular Component: integral component of membrane (GO:0016021);; Biological Process: reductive pentose-phosphate cycle (GO:0019253);;	K00927|0|ccp:CHC_T00004105001|K00927 phosphoglycerate kinase [EC:2.7.2.3] | (RefSeq) hypothetical protein	Glycolysis / Gluconeogenesis (ko00010);; Carbon fixation in photosynthetic organisms (ko00710);; Carbon metabolism (ko01200);; Biosynthesis of amino acids (ko01230)	[G]	Carbohydrate transport and metabolism	Phosphoglycerate kinase	Phosphoglycerate kinase, chloroplastic OS=Volvox carteri OX=3067 GN=PGK PE=2 SV=1	G	Carbohydrate transport and metabolism	phosphoglycerate kinase [Isochrysis galbana]	molecular function: catalytic activity (GO:0003824);; biological process: metabolic process (GO:0008152);; biological process: cellular process (GO:0009987);; molecular function: binding (GO:0005488);; biological process: single-organism process (GO:0044699);; cellular component: cell (GO:0005623);; cellular component: organelle (GO:0043226);; cellular component: cell part (GO:0044464);; cellular…
evm.TU.contig_3403.9	EVM%20prediction%20contig_3403.9	12.1315	1124	20.6759	2343	15.2363	1033	11.3218	787	7.38682	520	6.27618	480	5.18153	362	8.35028	509	0.635477	0.254303	0.995375	-0.00368691	0.0213514	-0.616113	0.00155667	0.769274	[M]	Cell wall/membrane/envelope biogenesis	--	--	--	--	--	LrgB-like family	Plastidal glycolate/glycerate translocator 1, chloroplastic OS=Arabidopsis thaliana OX=3702 GN=PLGG1 PE=1 SV=1	M	Cell wall/membrane/envelope biogenesis	PREDICTED: plastidal glycolate/glycerate translocator 1, chloroplastic [Solanum tuberosum]	--
evm.TU.contig_525.7	EVM%20prediction%20contig_525.7	167.938	6320	99.4894	4580	126.568	3486	139.148	3927	128.469	3670	115.591	3586	188.342	5333	244.608	6049	0.000239042	1.38866	0.54049	-0.350845	0.00122627	1.00502	0.713551	-0.0740323	--	--	--	--	--	--	--	--	--	--	--	--	--
evm.TU.contig_581.2	EVM%20prediction%20contig_581.2	12.4196	3015	10.2556	3046	9.01027	1601	8.04908	1465	3.9632	731	3.79993	761	6.63868	1213	6.57497	1049	0.998479	-0.000748255	0.891338	0.0627126	0.988023	0.00649725	0.917623	-0.0385106	--	--	--	K18953|2.93329e-77|gsl:Gasu_05060|K18953 factor associated with neutral sphingomyelinase activation | (RefSeq) WD-40 repeat family protein / beige-related protein	--	[TU]	Signal transduction mechanisms;; Intracellular trafficking, secretion, and vesicular transport	Beige/BEACH domain	BEACH domain-containing protein B OS=Arabidopsis thaliana OX=3702 GN=BCHB PE=4 SV=1	S	Function unknown	WD-40 repeat family protein / beige-related protein [Galdieria sulphuraria]	--
evm.TU.contig_2326.1	EVM%20prediction%20contig_2326.1	3.32778	86	4.0661	128	2.6472	50	1.36061	27	3.47866	68	3.0192	65	2.52454	49	3.09786	53	0.00759462	1.30826	0.490131	0.530612	0.154813	0.81859	0.0300676	0.903463	--	--	--	--	--	--	--	--	--	--	--	--	--
evm.TU.contig_2500.1	EVM%20prediction%20contig_2500.1	30.5026	4324	187.187	32458	15.5316	1612	14.9281	1587	66.6822	7175	48.8458	5708	32.9235	3511	39.2304	3654	0.580353	0.526219	0.00905168	2.09786	1.06625e-09	1.5637	9.02602e-11	1.39148	[J]	Translation, ribosomal structure and biogenesis	Molecular Function: nucleotide binding (GO:0000166);; Molecular Function: RNA binding (GO:0003723);; Cellular Component: cytoplasm (GO:0005737);;	K13126|9.24846e-177|gsl:Gasu_47930|K13126 polyadenylate-binding protein | (RefSeq) poly(A) binding / translation initiation factor	RNA transport (ko03013);; mRNA surveillance pathway (ko03015);; RNA degradation (ko03018)	[AJ]	RNA processing and modification;; Translation, ribosomal structure and biogenesis	RNA recognition motif. (a.k.a. RRM, RBD, or RNP domain);; Poly-adenylate binding protein, unique domain;; RNA recognition motif. (a.k.a. RRM, RBD, or RNP domain);; RNA recognition motif;; Nup53/35/40-type RNA recognition motif;; Occluded RNA-recognition motif;; Limkain b1	Polyadenylate-binding protein 8 OS=Arabidopsis thaliana OX=3702 GN=PAB8 PE=1 SV=1	S	Function unknown	hypothetical protein BU14_0608s0009 [Porphyra umbilicalis]	molecular function: binding (GO:0005488);; cellular component: cell (GO:0005623);; cellular component: cell part (GO:0044464)
evm.TU.contig_2090.6	EVM%20prediction%20contig_2090.6	11.8145	640	36.4745	2417	0.048744	2	30.4601	1237	17.7289	729	19.2889	861	51.5451	2100	69.0878	2459	0.120459	1.0699	0.979239	0.0364287	0.570392	0.678196	9.87615e-06	-0.927562	--	--	Molecular Function: DNA binding (GO:0003677);;	--	--	[K]	Transcription	Myb-like DNA-binding domain;; Myb-like DNA-binding domain	Transcription factor MYB73 OS=Arabidopsis thaliana OX=3702 GN=MYB73 PE=1 SV=1	K	Transcription	transforming protein myb, partial [Griffithsia japonica]	molecular function: binding (GO:0005488)
evm.TU.contig_3435.16	EVM%20prediction%20contig_3435.16	13.6446	1358	18.6493	2271	5.40795	394	4.03914	302	1.91917	145	3.04755	250	5.74243	430	7.95992	521	0.0269537	-1.11009	0.000332176	1.40504	0.000304216	0.881261	0.109355	-0.651914	[HC]	Coenzyme transport and metabolism;; Energy production and conversion	--	K06126|2.1033e-71|gsl:Gasu_55330|K06126 ubiquinone biosynthesis monooxygenase Coq6 [EC:1.14.13.-] | (RefSeq) ubiquinone biosynthesis monooxygenase Coq6	Ubiquinone and other terpenoid-quinone biosynthesis (ko00130)	[HC]	Coenzyme transport and metabolism;; Energy production and conversion	FAD binding domain	--	CH	Energy production and conversion;; Coenzyme transport and metabolism	ubiquinone biosynthesis monooxygenase Coq6 [Galdieria sulphuraria]	--
evm.TU.contig_444.31	EVM%20prediction%20contig_444.31	25.4057	3405	28.7788	4718	17.9477	1761	15.0653	1514	4.6974	478	4.07761	451	11.6031	1170	17.7799	1566	0.000205282	-1.07902	0.318693	0.373572	0.575215	0.165915	3.72863e-06	-0.960465	--	--	--	--	--	--	--	Bromodomain	Transcription factor GTE10 OS=Arabidopsis thaliana OX=3702 GN=GTE10 PE=1 SV=2	BK	Chromatin structure and dynamics;; Transcription	hypothetical protein Gasu_14720 [Galdieria sulphuraria]	--
evm.TU.contig_4401.2	EVM%20prediction%20contig_4401.2	19.683	1626	17.413	1760	11.316	684	14.5911	904	6.23866	392	5.62704	384	10.9726	682	15.1431	822	0.770678	-0.100001	0.844562	0.124285	0.515942	0.303075	0.0845361	-0.371594	--	--	--	--	--	--	--	--	--	--	--	--	--
evm.TU.contig_3423.35	EVM%20prediction%20contig_3423.35	13.1685	419	13.2936	517	17.5426	408	13.7719	329	5.96105	144	6.57064	173	4.66493	112	8.25783	173	0.243101	0.462183	0.149227	-0.553611	0.00630967	-0.917426	0.0492412	0.714334	--	--	--	K20303|9.21462e-36|gsl:Gasu_14580|K20303 trafficking protein particle complex subunit 4 | (RefSeq) hypothetical protein	--	[U]	Intracellular trafficking, secretion, and vesicular transport	Sybindin-like family;; Sedlin, N-terminal conserved region	--	U	Intracellular trafficking, secretion, and vesicular transport	hypothetical protein BU14_0417s0003 [Porphyra umbilicalis]	--
evm.TU.contig_2345.4	EVM%20prediction%20contig_2345.4	24.2435	2677	18.7361	2531	15.5534	1257	7.07026	586	5.67324	476	6.74359	614	7.76383	645	8.72601	633	0.570499	-0.232039	0.181762	0.62685	0.961012	-0.0265447	0.295956	0.330868	--	--	--	K05692|6.3922e-28|cme:CYME_CMM237C|K05692 actin beta/gamma 1 | (RefSeq) actin	Phagosome (ko04145)	[Z]	Cytoskeleton	Actin	Actin OS=Cyanidioschyzon merolae (strain 10D) OX=280699 GN=CYME_CMM237C PE=3 SV=1	Z	Cytoskeleton	hypothetical protein AZE42_10641 [Rhizopogon vesiculosus]	--
evm.TU.contig_2549.2	EVM%20prediction%20contig_2549.2	0.166313	6	0.114095	5	0.417914	10	0.199793	5	0.225972	6	0.590368	15	0.088898	3	0.747108	15	0.0281444	2.39575	0.537578	-0.788934	0.704043	0.467749	0.593778	0.554966	--	--	--	--	--	--	--	--	--	--	--	--	--
evm.TU.contig_611.11	EVM%20prediction%20contig_611.11	8.47221	1194	2.53949	438	21.021	2168	22.9957	2430	10.0767	1078	9.0206	1048	14.8773	1578	17.9212	1660	0.000338502	2.2232	0.000903419	-2.13883	0.840787	-0.0883392	0.891715	-0.0356347	--	--	--	--	--	--	--	--	--	--	--	--	--
evm.TU.contig_4426.2	EVM%20prediction%20contig_4426.2	10.7039	999	6.43342	734	9.68903	662	6.00107	420	1.08662	77	1.04125	81	3.58535	252	4.35267	267	0.00171901	-1.40855	0.759193	-0.176504	0.0564827	-0.58034	0.000197396	-1.10918	--	--	--	--	--	--	--	--	--	S	Function unknown	PREDICTED: uncharacterized protein LOC102585892 [Solanum tuberosum]	--
evm.TU.contig_3451.12	EVM%20prediction%20contig_3451.12	209.353	18820	103.06	11334	123.114	8100	64.7551	4365	80.0308	5462	53.0575	3932	71.9146	4864	75.3296	4450	0.592172	0.300022	0.486815	0.412734	0.87672	0.0702954	0.0652925	0.557585	--	--	--	--	--	[O]	Posttranslational modification, protein turnover, chaperones	CTLH/CRA C-terminal to LisH motif domain;; RING-type zinc-finger	Protein RMD5 homolog OS=Arabidopsis thaliana OX=3702 GN=RMD5 PE=1 SV=1	S	Function unknown	hypothetical protein Gasu_50370 [Galdieria sulphuraria]	--
evm.TU.contig_2075.2	EVM%20prediction%20contig_2075.2	69.3113	4420	144.89	11302	29.2177	1364	19.5226	934	20.5214	994	18.8576	992	45.4305	2180	46.4816	1948	0.101049	-0.885901	0.000929764	1.72255	1.77769e-06	1.29125	0.0621934	-0.483571	[R]	General function prediction only	Cellular Component: membrane (GO:0016020);; Biological Process: single-organism metabolic process (GO:0044710);;	--	--	[R]	General function prediction only	Protein of unknown function (DUF1295);; 3-oxo-5-alpha-steroid 4-dehydrogenase	--	S	Function unknown	uncharacterized protein LOC111801434 isoform X2 [Cucurbita pepo subsp. pepo]	cellular component: membrane (GO:0016020);; biological process: metabolic process (GO:0008152);; biological process: single-organism process (GO:0044699)
evm.TU.contig_2468.2	EVM%20prediction%20contig_2468.2	25.7799	3056	20.2864	2942	35.2396	3058	22.8628	2033	61.75	5557	69.3455	6777	25.3089	2258	41.9758	3270	4.71615e-25	3.01929	0.0544668	-0.631185	0.0433566	0.556866	1.29992e-12	1.71015	--	--	--	--	--	[P]	Inorganic ion transport and metabolism	Tesmin/TSO1-like CXC domain, cysteine-rich domain	Protein tesmin/TSO1-like CXC 7 OS=Arabidopsis thaliana OX=3702 GN=TCX7 PE=1 SV=1	S	Function unknown	hypothetical protein BRADI_1g40407v3 [Brachypodium distachyon]	--
evm.TU.contig_4443.17	EVM%20prediction%20contig_4443.17	15.7717	399	10.409	323	30.9726	574	20.2479	385	8.39494	162	3.74562	79	6.98681	133	9.30911	155	0.535972	0.401968	0.00298413	-1.2339	8.2245e-06	-1.25178	0.609393	0.291407	[J]	Translation, ribosomal structure and biogenesis	--	K02892|3.99316e-14|ccp:CHC_T00001206001|K02892 large subunit ribosomal protein L23 | (RefSeq) hypothetical protein	Ribosome (ko03010)	[J]	Translation, ribosomal structure and biogenesis	Ribosomal protein L23	--	J	Translation, ribosomal structure and biogenesis	unnamed protein product [Chondrus crispus]	--
evm.TU.contig_2139.23	EVM%20prediction%20contig_2139.23	12.9997	522	11.439	562	18.8407	554	14.6698	442	2.60893	80	3.84665	128	7.19278	218	8.45331	223	0.516339	-0.342806	0.0267021	-0.764957	0.010781	-0.713627	0.267995	-0.484778	[R]	General function prediction only	Cellular Component: endomembrane system (GO:0012505);; Cellular Component: cytoplasmic part (GO:0044444);; Biological Process: intracellular transport (GO:0046907);;	K18467|1.1418e-59|gsl:Gasu_18010|K18467 vacuolar protein sorting-associated protein 29 | (RefSeq) vacuolar sorting protein 29 isoform 1	Endocytosis (ko04144)	[U]	Intracellular trafficking, secretion, and vesicular transport	Calcineurin-like phosphoesterase superfamily domain	Vacuolar protein sorting-associated protein 29 OS=Arabidopsis thaliana OX=3702 GN=VPS29 PE=2 SV=1	S	Function unknown	vacuolar sorting protein 29 isoform 1 [Galdieria sulphuraria]	cellular component: cell (GO:0005623);; cellular component: cell part (GO:0044464);; biological process: localization (GO:0051179)
evm.TU.contig_2357.6	EVM%20prediction%20contig_2357.6	9.254	594	21.4948	1688	5.83166	274	6.6877	322	10.5032	512	5.94143	315	7.36003	356	10.8734	459	0.400994	0.56929	0.215576	0.854943	0.0294392	0.825614	0.120383	0.575567	[J]	Translation, ribosomal structure and biogenesis	--	--	--	--	--	Conserved hypothetical protein 95	--	L	Replication, recombination and repair	hypothetical protein GUITHDRAFT_151135 [Guillardia theta CCMP2712]	--
Porphyridium_purpureum_newGene_272	--	0.852262	36	0.453894	23	1.84029	56	1.87274	57	1.31778	42	0.894761	31	0.573299	19	1.52335	42	0.00220033	2.14289	0.0358699	-1.59352	0.548453	-0.447494	0.245512	0.752857	--	--	--	--	--	--	--	--	--	--	--	--	--
evm.TU.contig_2118.1	EVM%20prediction%20contig_2118.1	122.62	6486	155.804	10082	25.2115	976	17.9096	711	17.3611	698	18.6231	813	22.6126	900	29.2338	1016	4.05976e-05	-1.38764	3.27488e-13	2.31497	0.00454765	0.628548	0.363049	0.229617	[J]	Translation, ribosomal structure and biogenesis	Biological Process: ribosome biogenesis (GO:0042254);;	K14574|1.77079e-90|ccp:CHC_T00009295001|K14574 ribosome maturation protein SDO1 | (RefSeq) Ribosome maturation protein SBDS	Ribosome biogenesis in eukaryotes (ko03008)	[J]	Translation, ribosomal structure and biogenesis	SBDS protein C-terminal domain;; Shwachman-Bodian-Diamond syndrome (SBDS) protein	--	J	Translation, ribosomal structure and biogenesis	Ribosome maturation protein SBDS [Chondrus crispus]	biological process: cellular component organization or biogenesis (GO:0071840)
evm.TU.contig_4533.2	EVM%20prediction%20contig_4533.2	0.050852	3	0.082297	6	0.737975	29	1.0126	40	0.904388	36	1.41239	61	0.567358	23	0.611106	21	1.04783e-10	4.92284	0.000950798	-2.94778	0.814799	-0.212113	0.00828132	1.51223	--	--	--	--	--	--	--	--	--	--	--	--	--
evm.TU.contig_498.8	EVM%20prediction%20contig_498.8	105.864	13611	117.784	18526	250.146	23538	233.255	22488	93.9754	9172	104.009	11024	111.528	10788	176.649	14924	5.98803e-06	1.35023	1.57546e-05	-1.41826	0.150342	-0.417602	0.39144	0.23446	--	--	--	--	--	--	--	--	--	--	--	--	--
evm.TU.contig_2025.56	EVM%20prediction%20contig_2025.56	11.9817	506	19.0758	986	10.461	324	6.12348	194	5.80625	187	9.83084	343	4.39177	140	7.6418	213	0.380196	0.5419	0.293472	0.586117	0.848999	-0.0956385	0.0131103	1.10371	--	--	--	--	--	--	--	--	--	--	--	DRG1 [Pyropia tenera]	--
evm.TU.contig_2273.25	EVM%20prediction%20contig_2273.25	5.33321	168	3.5109	135	15.7608	362	6.68991	158	2.63822	63	1.60316	42	3.93742	93	4.20823	87	0.469881	0.457322	0.0070514	-1.49557	0.047632	-0.968608	0.723262	-0.199551	--	--	--	--	--	--	--	--	--	--	--	--	--
evm.TU.contig_4501.5	EVM%20prediction%20contig_4501.5	0.043778	3	0.028432	3	0.100521	5	0.075166	4	0.073638	4	0.053025	3	0.055951	3	0.078893	4	0.25527	1.55973	0.567829	-0.754712	0.973042	0.0471	0.771895	0.327318	--	--	--	--	--	--	--	--	--	--	--	--	--
evm.TU.contig_447.6	EVM%20prediction%20contig_447.6	65.995	7451	102.41	14144	38.0872	3147	25.7751	2182	19.5564	1676	18.1719	1692	27.6325	2347	32.6631	2423	0.151186	-0.614656	0.0137391	1.05489	0.239784	0.298434	0.785809	0.0671951	[S]	Function unknown	Cellular Component: chloroplast envelope (GO:0009941);;	--	--	[CU]	Energy production and conversion;; Intracellular trafficking, secretion, and vesicular transport	--	Uncharacterized protein At5g03900, chloroplastic OS=Arabidopsis thaliana OX=3702 GN=At5g03900 PE=2 SV=2	S	Function unknown	uncharacterized protein At5g03900, chloroplastic [Manihot esculenta]	cellular component: cell (GO:0005623);; cellular component: organelle (GO:0043226);; cellular component: organelle part (GO:0044422);; cellular component: cell part (GO:0044464)
evm.TU.contig_3413.6	EVM%20prediction%20contig_3413.6	22.9659	3352	22.3861	3997	10.535	1126	9.41627	1031	3.28429	364	3.34761	403	5.09592	560	8.29935	796	8.25764e-06	-1.21668	0.0123056	0.821821	0.461141	-0.246161	0.440577	-0.229716	--	--	--	--	--	--	--	--	--	--	--	--	--
evm.TU.contig_3427.8	EVM%20prediction%20contig_3427.8	38.1917	7490	23.524	5644	64.0771	9197	25.9688	3819	4.58186	683	5.62368	910	14.2014	2096	17.1353	2208	0.0167469	-1.00958	0.156987	-0.762293	0.00988324	-1.0465	0.00167844	-0.840659	--	--	Biological Process: transport (GO:0006810);; Cellular Component: cytoplasmic vesicle (GO:0031410);; Cellular Component: Golgi apparatus part (GO:0044431);; Cellular Component: bounding membrane of organelle (GO:0098588);;	K17267|0|ccp:CHC_T00009109001|K17267 coatomer subunit gamma | (RefSeq) Coatomer subunit gamma	--	[U]	Intracellular trafficking, secretion, and vesicular transport	Adaptin N terminal region;; Coatomer gamma subunit appendage platform subdomain;; Coatomer subunit gamma-1 C-terminal appendage platform;; HEAT repeats;; non-SMC mitotic condensation complex subunit 1	Coatomer subunit gamma-2 OS=Oryza sativa subsp. japonica OX=39947 GN=Os07g0201100 PE=2 SV=1	U	Intracellular trafficking, secretion, and vesicular transport	Coatomer subunit gamma [Chondrus crispus]	biological process: localization (GO:0051179);; cellular component: cell (GO:0005623);; cellular component: organelle (GO:0043226);; cellular component: cell part (GO:0044464);; cellular component: organelle part (GO:0044422);; cellular component: membrane (GO:0016020)
evm.TU.contig_582.5	EVM%20prediction%20contig_582.5	708.024	55951	466.217	45071	355.116	20539	259.625	15385	180.654	10837	208.313	13571	129.437	7696	174.355	9054	0.940635	-0.036404	0.130179	0.588002	0.000470142	-0.647719	5.62474e-07	1.10282	--	--	--	--	--	[T]	Signal transduction mechanisms	von Willebrand factor type A domain;; von Willebrand factor type A domain	--	S	Function unknown	collagen-related protein [Galdieria sulphuraria]	--
evm.TU.contig_3445.3	EVM%20prediction%20contig_3445.3	3.45865	148	2.10892	111	3.71472	116	4.44748	143	0.247122	8	0.229077	9	1.42656	46	2.17462	61	0.0175016	-1.77033	0.19698	-0.854133	0.112094	-0.82582	0.00244514	-1.79873	--	--	Cellular Component: intracellular membrane-bounded organelle (GO:0043231);;	K20304|1.65108e-29|egr:104430946|K20304 trafficking protein particle complex subunit 6 | (RefSeq) trafficking protein particle complex subunit 6B	--	[U]	Intracellular trafficking, secretion, and vesicular transport	Transport protein particle (TRAPP) component	--	U	Intracellular trafficking, secretion, and vesicular transport	hypothetical protein BU14_0076s0006 [Porphyra umbilicalis]	cellular component: cell (GO:0005623);; cellular component: organelle (GO:0043226);; cellular component: cell part (GO:0044464)
evm.TU.contig_3440.9	EVM%20prediction%20contig_3440.9	6.05516	523	4.40786	466	9.77561	618	5.57757	362	1.33944	88	1.60101	114	2.71268	177	2.43635	139	0.59558	-0.267183	0.0524194	-0.820635	0.00477336	-1.10075	0.882395	-0.0822186	--	--	--	--	--	--	--	--	--	--	--	--	--
evm.TU.contig_583.6	EVM%20prediction%20contig_583.6	35.8346	5147	65.7554	11554	35.511	3733	24.8705	2679	24.5795	2680	18.3601	2174	24.4397	2641	32.4383	3062	0.634546	0.266317	0.453172	0.426416	0.203576	0.280677	0.137295	0.337215	[J]	Translation, ribosomal structure and biogenesis	Molecular Function: RNA binding (GO:0003723);; Molecular Function: threonine-tRNA ligase activity (GO:0004829);; Molecular Function: ATP binding (GO:0005524);; Cellular Component: mitochondrion (GO:0005739);; Biological Process: threonyl-tRNA aminoacylation (GO:0006435);; Cellular Component: chloroplast stroma (GO:0009570);; Biological Process: embryo development ending in seed dormancy (GO:00097…	K01868|0|ccp:CHC_T00009393001|K01868 threonyl-tRNA synthetase [EC:6.1.1.3] | (RefSeq) threonine--tRNA ligase, chloroplast or mitochondrial	Aminoacyl-tRNA biosynthesis (ko00970)	[J]	Translation, ribosomal structure and biogenesis	tRNA synthetase class II core domain (G, H, P, S and T);; Anticodon binding domain;; Threonyl and Alanyl tRNA synthetase second additional domain	Threonine--tRNA ligase, chloroplastic/mitochondrial 2 OS=Arabidopsis thaliana OX=3702 GN=EMB2761 PE=2 SV=1	J	Translation, ribosomal structure and biogenesis	threonine--tRNA ligase, chloroplast or mitochondrial [Chondrus crispus]	molecular function: binding (GO:0005488);; molecular function: catalytic activity (GO:0003824);; cellular component: cell (GO:0005623);; cellular component: organelle (GO:0043226);; cellular component: cell part (GO:0044464);; biological process: metabolic process (GO:0008152);; biological process: cellular process (GO:0009987);; biological process: single-organism process (GO:0044699);; cellular…
evm.TU.contig_2031.7	EVM%20prediction%20contig_2031.7	76.199	8252	69.8179	9250	51.4808	4081	22.2123	1804	15.7815	1298	18.2227	1627	30.6061	2494	32.9103	2342	0.0893312	-0.545331	0.127348	0.695844	0.658732	0.216982	0.640236	-0.15521	[R]	General function prediction only	--	K01412|6.4024e-19|cme:CYME_CMK260C|K01412 mitochondrial-processing peptidase subunit alpha [EC:3.4.24.64] | (RefSeq) probable mitochondrial processing peptidase alpha subunit	--	[O]	Posttranslational modification, protein turnover, chaperones	Insulinase (Peptidase family M16);; Peptidase M16 inactive domain	--	O	Posttranslational modification, protein turnover, chaperones	hypothetical protein BU14_0022s0022 [Porphyra umbilicalis]	--
evm.TU.contig_4620.1	EVM%20prediction%20contig_4620.1	3204.36	112169	2658.34	116907	593.461	16510	376.571	11594	920.495	19945	1421.45	41876	255.472	7294	409.927	8152	0.82884	0.135634	1.22329e-17	2.09971	0.0575896	-0.402961	9.08857e-10	2.4279	--	--	--	--	--	--	--	--	--	S	Function unknown	predicted protein [Phaeodactylum tricornutum CCAP 1055/1]	--
evm.TU.contig_666.5	EVM%20prediction%20contig_666.5	135.249	14986	131.969	17888	178.646	14487	120.558	10017	501.98	42220	484.62	44265	265.874	22164	299.768	21825	2.99431e-52	3.3977	0.105512	-0.46522	6.90377e-09	1.29202	7.00412e-16	1.52263	--	--	--	--	--	[R]	General function prediction only	Zinc finger, C2H2 type	--	S	Function unknown	hypothetical protein BU14_0500s0013 [Porphyra umbilicalis]	--
evm.TU.contig_2199.3	EVM%20prediction%20contig_2199.3	55.9053	2829	48.3823	2995	109.628	4060	59.8519	2271	13.4225	516	11.9565	499	44.7647	1704	55.9053	1859	0.0812944	-0.492483	0.00499357	-0.962679	0.294175	-0.343192	8.38186e-12	-1.2244	--	--	--	--	--	--	--	Tim17/Tim22/Tim23/Pmp24 family	--	--	--	--	--
evm.TU.contig_2141.5	EVM%20prediction%20contig_2141.5	14.4619	1621	55.6618	7631	20.4671	1679	13.0972	1101	9.48764	807	8.03116	742	10.5382	889	14.4483	1064	0.579097	-0.456599	0.397646	0.690047	0.880787	-0.0497555	0.257322	0.240049	[L]	Replication, recombination and repair	Molecular Function: nucleotide binding (GO:0000166);; Molecular Function: ATP-dependent RNA helicase activity (GO:0004004);; Cellular Component: cytoplasm (GO:0005737);; Biological Process: mRNA export from nucleus (GO:0006406);; Biological Process: response to stress (GO:0006950);; Biological Process: response to temperature stimulus (GO:0009266);; Biological Process: RNA secondary structure unw…	K18655|1.71378e-174|ccp:CHC_T00009449001|K18655 ATP-dependent RNA helicase DDX19/DBP5 [EC:3.6.4.13] | (RefSeq) poly-A RNA export protein DBP5	--	[A]	RNA processing and modification	DEAD/DEAH box helicase;; Helicase conserved C-terminal domain	DEAD-box ATP-dependent RNA helicase 38 OS=Arabidopsis thaliana OX=3702 GN=RH38 PE=1 SV=2	L	Replication, recombination and repair	poly-A RNA export protein DBP5 [Chondrus crispus]	molecular function: binding (GO:0005488);; molecular function: catalytic activity (GO:0003824);; cellular component: cell (GO:0005623);; cellular component: cell part (GO:0044464);; biological process: localization (GO:0051179);; biological process: response to stimulus (GO:0050896);; biological process: metabolic process (GO:0008152);; biological process: cellular process (GO:0009987)
evm.TU.contig_517.5	EVM%20prediction%20contig_517.5	64.2969	4759	84.137	7618	58.2792	3157	42.4008	2353	26.2106	1473	21.0478	1285	31.7893	1770	39.4311	1918	0.775058	-0.121444	0.587749	0.241211	0.627373	-0.125395	0.524118	0.150527	--	--	--	--	--	--	--	Protein of unknown function (DUF3727)	--	S	Function unknown	hypothetical protein GUITHDRAFT_52672, partial [Guillardia theta CCMP2712]	--
evm.TU.contig_446.1	EVM%20prediction%20contig_446.1	39.3976	3303	36.9515	3790	25.3841	1558	20.325	1278	40.5111	2578	24.7506	1711	22.3611	1411	29.3401	1617	0.000258298	1.27522	0.209161	0.401669	0.0144416	0.52939	0.000283331	1.04482	[L]	Replication, recombination and repair	Molecular Function: DNA binding (GO:0003677);; Biological Process: DNA replication (GO:0006260);; Molecular Function: hydrolase activity (GO:0016787);;	K10756|3.43755e-120|gsl:Gasu_40950|K10756 replication factor C subunit 3/5 | (RefSeq) replication factor C subunit 3/5	DNA replication (ko03030);; Nucleotide excision repair (ko03420);; Mismatch repair (ko03430)	[DL]	Cell cycle control, cell division, chromosome partitioning;; Replication, recombination and repair	DNA polymerase III, delta subunit;; Replication factor C C-terminal domain;; ATPase family associated with various cellular activities (AAA)	Replication factor C subunit 3 OS=Arabidopsis thaliana OX=3702 GN=RFC3 PE=2 SV=1	L	Replication, recombination and repair	replication factor C subunit 3/5 [Galdieria sulphuraria]	molecular function: binding (GO:0005488);; biological process: metabolic process (GO:0008152);; biological process: cellular process (GO:0009987);; molecular function: catalytic activity (GO:0003824)
evm.TU.contig_4399.1	EVM%20prediction%20contig_4399.1	11.6369	1808	13.2119	2511	6.94049	790	4.31971	504	5.89145	695	3.5517	455	7.49104	876	17.7651	1814	0.801353	0.121086	0.018247	0.820921	0.000310872	1.42924	0.191071	-0.586802	[L]	Replication, recombination and repair	--	K14326|9.68522e-86|ccp:CHC_T00007991001|K14326 regulator of nonsense transcripts 1 [EC:3.6.4.-] | (RefSeq) hypothetical protein	RNA transport (ko03013);; mRNA surveillance pathway (ko03015)	[A]	RNA processing and modification	AAA domain;; AAA domain;; AAA domain;; AAA domain	Regulator of nonsense transcripts 1 homolog OS=Arabidopsis thaliana OX=3702 GN=UPF1 PE=1 SV=2	L	Replication, recombination and repair	unnamed protein product [Chondrus crispus]	--
evm.TU.contig_2288.15	EVM%20prediction%20contig_2288.15	36.1373	5568	46.7437	8811	10.1141	1141	8.68731	1004	8.01846	938	6.39968	813	11.0666	1283	15.86	1606	0.00423298	-0.979945	6.10482e-07	1.75148	0.000265793	0.847502	0.569533	-0.14122	[K]	Transcription	Molecular Function: protein binding (GO:0005515);; Biological Process: DNA-templated transcription, initiation (GO:0006352);;	K15196|6.83857e-97|ccp:CHC_T00000339001|K15196 transcription factor IIIB 90 kDa subunit | (RefSeq) hypothetical protein	--	[K]	Transcription	Transcription factor TFIIB repeat;; Brf1-like TBP-binding domain;; TFIIB zinc-binding;; Cyclin, N-terminal domain	--	K	Transcription	unnamed protein product [Chondrus crispus]	molecular function: binding (GO:0005488);; biological process: metabolic process (GO:0008152);; biological process: cellular process (GO:0009987)
evm.TU.contig_4476.13	EVM%20prediction%20contig_4476.13	10.5298	1141	11.3415	1503	7.84132	622	6.19635	504	2.70396	223	2.47041	221	4.49054	366	5.79873	413	0.102142	-0.532902	0.429304	0.305551	0.789347	-0.0876159	0.392817	-0.231955	[J]	Translation, ribosomal structure and biogenesis	Biological Process: RNA modification (GO:0009451);;	K03177|2.34709e-14|ppp:PHYPADRAFT_168093|K03177 tRNA pseudouridine55 synthase [EC:5.4.99.25] | (RefSeq) hypothetical protein	--	[J]	Translation, ribosomal structure and biogenesis	TruB family pseudouridylate synthase (N terminal domain)	--	J	Translation, ribosomal structure and biogenesis	pseudouridine synthase, partial [Catenaria anguillulae PL171]	biological process: metabolic process (GO:0008152);; biological process: cellular process (GO:0009987)
evm.TU.contig_4447.6	EVM%20prediction%20contig_4447.6	13.3585	2436	15.2803	3408	18.8678	2518	13.056	1785	3.09697	429	2.36696	356	4.81877	661	6.62603	794	0.00868204	-0.848709	0.187374	-0.455274	1.00866e-07	-1.1002	0.223881	-0.308057	--	--	--	--	--	--	--	--	--	--	--	--	--
evm.TU.contig_3458.3	EVM%20prediction%20contig_3458.3	6.54359	418	6.01875	470	4.55874	213	3.20365	154	1.24992	61	1.06474	56	2.47228	119	3.11116	131	0.0291083	-0.879296	0.407593	0.363882	0.825996	-0.0978296	0.199861	-0.499926	[H]	Coenzyme transport and metabolism	--	--	--	--	--	Protein of unknown function (DUF98)	Uncharacterized protein ycf21 OS=Cyanophora paradoxa OX=2762 GN=ycf21 PE=3 SV=1	S	Function unknown	hypothetical protein CEUSTIGMA_g9496.t1 [Chlamydomonas eustigma]	--
evm.TU.contig_2673.1	EVM%20prediction%20contig_2673.1	4.38718	693	4.9532	957	2.34794	272	2.65002	314	1.05855	127	0.772571	101	1.31541	157	1.85793	193	0.0368986	-0.805179	0.324518	0.510217	0.473536	-0.325523	0.927476	-0.0393495	--	--	--	K15161|2.98125e-11|nnu:104609440|K15161 cyclin C | (RefSeq) cyclin-C1-1-like	--	[K]	Transcription	Cyclin, N-terminal domain	Cyclin-C1-1 OS=Oryza sativa subsp. japonica OX=39947 GN=Os09g0504400 PE=2 SV=1	DKL	Cell cycle control, cell division, chromosome partitioning;; Transcription;; Replication, recombination and repair	hypothetical protein MVEG_05518 [Mortierella verticillata NRRL 6337]	--
evm.TU.contig_2155.1	EVM%20prediction%20contig_2155.1	147.729	46851	193.834	75202	282.845	65651	326.394	77620	216.797	52191	101.311	26487	97.0535	23157	155.384	32380	0.00504872	1.3585	0.0108517	-1.1467	0.00621411	-0.945696	0.00948794	1.02837	--	--	Molecular Function: binding (GO:0005488);; Biological Process: DNA metabolic process (GO:0006259);;	--	--	[R]	General function prediction only	gag-polyprotein putative aspartyl protease;; Reverse transcriptase (RNA-dependent DNA polymerase);; Retrotransposon gag protein;; Aspartyl protease;; Zinc knuckle	Retrovirus-related Pol polyprotein from transposon TNT 1-94 OS=Nicotiana tabacum OX=4097 PE=2 SV=1	L	Replication, recombination and repair	retrotransposon protein, putative, unclassified [Oryza sativa Japonica Group]	molecular function: binding (GO:0005488);; biological process: metabolic process (GO:0008152);; biological process: cellular process (GO:0009987)
evm.TU.contig_4454.5	EVM%20prediction%20contig_4454.5	32.7109	1758	32.067	2108	23.0826	908	18.8203	759	5.09702	208	5.28976	235	14.8406	600	16.5782	586	0.000299944	-1.08096	0.421195	0.290079	0.905927	-0.043182	0.00162156	-0.833043	--	--	--	--	--	--	--	PAP_fibrillin	--	S	Function unknown	hypothetical protein BU14_0953s0001 [Porphyra umbilicalis]	--
evm.TU.contig_504.9	EVM%20prediction%20contig_504.9	1.19873	51	1.55348	81	0.75261	24	0.387423	13	0.540222	18	0.275863	10	0.151346	5	0.607225	17	0.852829	-0.181731	0.359329	0.803927	0.828805	-0.249808	0.44148	0.704489	--	--	--	--	--	--	--	--	--	--	--	--	--
evm.TU.contig_3646.1	EVM%20prediction%20contig_3646.1	112.473	13027	47.9887	6800	75.1034	6367	43.975	3820	84.0822	7393	56.2885	5375	62.4516	5442	66.1172	5032	0.014513	1.29944	0.878779	0.111183	0.101467	0.511425	0.0035881	0.825147	--	--	Molecular Function: transferase activity (GO:0016740);;	--	--	--	--	Protein of unknown function (DUF563)	--	S	Function unknown	transferase, transferring glycosyl groups [Galdieria sulphuraria]	molecular function: catalytic activity (GO:0003824)
evm.TU.contig_4404.35	EVM%20prediction%20contig_4404.35	81.5011	6237	59.1554	5538	66.6479	3733	57.7463	3314	36.0264	2093	29.3001	1849	81.361	4684	99.8725	5022	0.206766	0.428808	0.716904	-0.16407	7.91922e-05	0.887126	0.000106291	-0.720434	[S]	Function unknown	Cellular Component: membrane (GO:0016020);;	K05389|5.91563e-29|mdm:103427513|K05389 potassium channel subfamily K, other eukaryote | (RefSeq) two-pore potassium channel 1-like	--	[P]	Inorganic ion transport and metabolism	Ion channel;; Ion transport protein;; EF-hand domain pair;; EF hand;; EF hand;; EF-hand domain	Two pore potassium channel b OS=Oryza sativa subsp. japonica OX=39947 GN=TPKB PE=1 SV=1	P	Inorganic ion transport and metabolism	Calcium-activated outward-rectifying potassium channel, putative [Ectocarpus siliculosus]	cellular component: membrane (GO:0016020)
evm.TU.contig_3395.9	EVM%20prediction%20contig_3395.9	31.9414	3747	38.3032	5496	53.978	4634	27.0195	2377	19.8912	1771	15.2613	1476	13.6759	1207	19.6028	1511	0.124169	0.521172	0.308724	-0.459416	0.00826933	-0.865294	7.38193e-05	0.823339	[F]	Nucleotide transport and metabolism	Cellular Component: chloroplast (GO:0009507);; Molecular Function: transferase activity (GO:0016740);; Molecular Function: hydrolase activity (GO:0016787);;	K00602|0|cme:CYME_CML194C|K00602 phosphoribosylaminoimidazolecarboxamide formyltransferase / IMP cyclohydrolase [EC:2.1.2.3 3.5.4.10] | (RefSeq) phosphoribosylaminoimidazolecarboxamide formyltransferase / IMP cyclohydrolase	Purine metabolism (ko00230);; One carbon pool by folate (ko00670)	[F]	Nucleotide transport and metabolism	AICARFT/IMPCHase bienzyme;; MGS-like domain	--	F	Nucleotide transport and metabolism	phosphoribosylaminoimidazolecarboxamide formyltransferase / IMP cyclohydrolase [Cyanidioschyzon merolae strain 10D]	cellular component: cell (GO:0005623);; cellular component: organelle (GO:0043226);; cellular component: cell part (GO:0044464);; molecular function: catalytic activity (GO:0003824)
evm.TU.contig_3439.3	EVM%20prediction%20contig_3439.3	15.098	1452	16.8401	1982	4.57888	323	7.80159	563	4.46253	326	4.08412	324	8.86895	642	9.08829	575	0.283842	-0.360767	0.153335	0.881301	0.144221	0.790169	0.267817	-0.33382	--	--	--	--	--	--	--	--	--	--	--	--	--
evm.TU.contig_4451.1	EVM%20prediction%20contig_4451.1	65.1998	2495	74.8493	3504	58.7232	1645	52.1028	1495	41.3417	1201	23.1637	731	25.1073	723	33.9315	853	0.39705	0.388741	0.999453	-0.000380659	0.0279545	-0.55714	0.0133562	0.835854	--	--	--	--	--	[U]	Intracellular trafficking, secretion, and vesicular transport	Tim17/Tim22/Tim23/Pmp24 family	Mitochondrial import inner membrane translocase subunit TIM22-3 OS=Arabidopsis thaliana OX=3702 GN=TIM22-3 PE=2 SV=1	O	Posttranslational modification, protein turnover, chaperones	hypothetical protein BU14_0152s0021 [Porphyra umbilicalis]	--
evm.TU.contig_493.6	EVM%20prediction%20contig_493.6	9.02773	506	18.4299	1264	5.44934	224	7.86012	331	6.66205	284	4.17259	193	4.45326	188	6.00251	221	0.818548	0.16097	0.423679	0.596566	0.93725	-0.0519889	0.0243526	0.767265	--	--	--	--	--	--	--	Surfeit locus protein 2 (SURF2)	--	S	Function unknown	hypothetical protein EMIHUDRAFT_229737 [Emiliania huxleyi CCMP1516]	--
evm.TU.contig_493.5	EVM%20prediction%20contig_493.5	0.278596	55	0.264622	64	0.422642	61	0.559918	82	0.167401	25	0.078638	13	0.129204	19	0.252883	33	0.695305	0.346509	0.125973	-1.09547	0.139099	-0.975248	0.897311	0.11539	--	--	--	--	--	--	--	--	--	--	--	--	--
evm.TU.contig_429.13	EVM%20prediction%20contig_429.13	21.3172	1507	19.4725	1684	109.017	5638	74.9311	3971	460.518	24701	36.5048	2127	2251.96	119717	2827.5	131282	6.09024e-07	4.41002	8.28827e-24	-2.44434	1.35283e-176	5.11415	0.0652347	-1.65437	--	--	--	--	--	--	--	WH1 domain	--	--	--	--	--
evm.TU.contig_2104.20	EVM%20prediction%20contig_2104.20	98.8677	7359	141.167	12853	107.712	5868	45.786	2556	14.6332	827	17.8187	1094	40.2422	2254	54.0532	2644	0.00124831	-1.31328	0.522594	0.374466	0.552923	-0.274825	0.00352439	-0.754805	[C]	Energy production and conversion	Cellular Component: chloroplast (GO:0009507);; Cellular Component: thylakoid (GO:0009579);; Biological Process: ATP synthesis coupled proton transport (GO:0015986);; Cellular Component: proton-transporting ATP synthase complex, catalytic core F(1) (GO:0045261);; Molecular Function: proton-transporting ATP synthase activity, rotational mechanism (GO:0046933);; Molecular Function: proton-transporti…	K02115|2.07553e-145|ccp:CHC_T00008719001|K02115 F-type H+-transporting ATPase subunit gamma | (RefSeq) chloroplast F-type ATPase CF1 subunit gamma, precursor	Oxidative phosphorylation (ko00190);; Photosynthesis (ko00195)	[C]	Energy production and conversion	ATP synthase	ATP synthase gamma chain, chloroplastic OS=Trieres chinensis OX=1514140 GN=ATPC PE=1 SV=1	C	Energy production and conversion	ATP synthase gamma subunit [Emiliania huxleyi CCMP1516]	cellular component: cell (GO:0005623);; cellular component: organelle (GO:0043226);; cellular component: cell part (GO:0044464);; biological process: metabolic process (GO:0008152);; biological process: cellular process (GO:0009987);; biological process: single-organism process (GO:0044699);; biological process: localization (GO:0051179);; cellular component: membrane (GO:0016020);; cellular comp…
evm.TU.contig_4428.8	EVM%20prediction%20contig_4428.8	13.6323	1220	13.0918	1434	8.87363	582	7.16102	481	3.49034	238	3.45957	256	7.68472	518	8.96256	527	0.225526	-0.39148	0.267054	0.396045	0.138557	0.41488	0.0523329	-0.500685	[T]	Signal transduction mechanisms	--	--	--	[M]	Cell wall/membrane/envelope biogenesis	Ankyrin repeats (3 copies);; Ankyrin repeat;; Ankyrin repeat;; Ankyrin repeats (many copies);; Ankyrin repeats (many copies)	Ankyrin repeat-containing protein At5g02620 OS=Arabidopsis thaliana OX=3702 GN=At5g02620 PE=1 SV=1	S	Function unknown	hypothetical protein CSAL01_04545 [Colletotrichum salicis]	--
evm.TU.contig_4400.11	EVM%20prediction%20contig_4400.11	3.32633	209	15.3396	1177	13.6051	625	22.0771	1039	2.26407	108	3.90652	202	6.32446	299	9.5778	395	0.958827	-0.0557186	0.213838	-1.0962	0.0968731	-0.844043	0.246688	-0.540597	--	--	--	--	--	--	--	--	--	--	--	--	--
evm.TU.contig_4398.7	EVM%20prediction%20contig_4398.7	102.168	3162	51.8634	1964	132.965	3011	100.837	2340	33.259	782	38.3843	980	73.8914	1721	88.8844	1808	0.400234	0.445021	0.0687489	-0.892858	0.570963	-0.148632	0.111245	-0.420949	[IQ]	Lipid transport and metabolism;; Secondary metabolites biosynthesis, transport and catabolism	--	K03955|1.30933e-24|cit:102611885|K03955 NADH dehydrogenase (ubiquinone) 1 alpha/beta subcomplex 1 | (RefSeq) acyl carrier protein 2, mitochondrial	Oxidative phosphorylation (ko00190)	[CIQ]	Energy production and conversion;; Lipid transport and metabolism;; Secondary metabolites biosynthesis, transport and catabolism	Phosphopantetheine attachment site	Acyl carrier protein 2, mitochondrial OS=Arabidopsis thaliana OX=3702 GN=MTACP2 PE=1 SV=1	I	Lipid transport and metabolism	hypothetical protein GUITHDRAFT_110892 [Guillardia theta CCMP2712]	--
evm.TU.contig_2101.1	EVM%20prediction%20contig_2101.1	31.8917	1918	21.423	1577	19.7043	868	5.52692	250	21.443	979	18.3969	913	27.5345	1246	29.5618	1169	0.00133374	1.10642	0.247932	0.776993	0.00400713	1.53521	0.444452	0.208653	--	--	--	--	--	--	--	--	--	--	--	--	--
evm.TU.contig_550.1	EVM%20prediction%20contig_550.1	121.704	9847	81.5459	8071	70.7927	4192	30.4174	1846	38.4315	2361	32.3313	2157	100.327	6107	85.6479	4554	0.96158	0.0217163	0.163281	0.702033	0.00307188	1.2805	0.0403363	-0.664903	[B]	Chromatin structure and dynamics	--	K15223|4.02226e-38|ccp:CHC_T00005230001|K15223 upstream activation factor subunit UAF30 | (RefSeq) hypothetical protein	--	[K]	Transcription	SWIB/MDM2 domain;; DEK C terminal domain	--	B	Chromatin structure and dynamics	upstream activation factor subunit spp27-like [Cucurbita maxima]	--
evm.TU.contig_4515.4	EVM%20prediction%20contig_4515.4	14.3461	894	13.0942	998	5.35794	245	5.80069	271	3.14158	149	2.37357	122	5.57333	262	7.63844	313	0.0257768	-0.767232	0.0429051	0.893599	0.14977	0.551037	0.101035	-0.495337	--	--	--	--	--	--	--	--	--	--	--	--	--
evm.TU.contig_2185.5	EVM%20prediction%20contig_2185.5	4.74891	4386	4.93589	5576	7.03145	4752	4.02104	2785	2.9612	2076	2.03163	1547	2.1382	1486	2.85749	1734	0.0910768	0.562522	0.19119	-0.468273	0.00625158	-0.742772	0.00328541	0.729728	--	--	Biological Process: cellular process (GO:0009987);;	K04728|1.00126e-114|sbi:SORBI_03g008670|K04728 ataxia telangiectasia mutated family protein [EC:2.7.11.1] | (RefSeq) SORBIDRAFT_03g008670, Sb03g008670; hypothetical protein	--	[TBLD]	Signal transduction mechanisms;; Chromatin structure and dynamics;; Replication, recombination and repair;; Cell cycle control, cell division, chromosome partitioning	Phosphatidylinositol 3- and 4-kinase;; FATC domain	Serine/threonine-protein kinase ATM OS=Arabidopsis thaliana OX=3702 GN=ATM PE=2 SV=1	S	Function unknown	ataxia-telangiectasia mutated [Zea mays]	biological process: cellular process (GO:0009987)
evm.TU.contig_685.2	EVM%20prediction%20contig_685.2	41.3316	2947	36.0416	3144	45.5196	2375	31.4697	1683	12.1498	658	10.4697	616	20.9643	1125	29.5523	1385	0.442149	-0.231865	0.351808	-0.302512	0.327058	-0.240079	0.0478852	-0.39472	--	--	--	--	--	--	--	--	Protein NCA1 OS=Arabidopsis thaliana OX=3702 GN=NCA1 PE=1 SV=1	S	Function unknown	protein NCA1 [Brassica napus]	--
evm.TU.contig_4530.1	EVM%20prediction%20contig_4530.1	26.1019	4191	65.3504	12836	14.0326	1649	17.3318	2087	27.7324	3380	16.4299	2175	19.0638	2303	24.1398	2547	0.535972	0.42913	0.110219	1.07129	0.0459064	0.753144	0.016232	0.743171	[L]	Replication, recombination and repair	Molecular Function: nucleoside-triphosphatase activity (GO:0017111);; Cellular Component: intracellular part (GO:0044424);; Molecular Function: organic cyclic compound binding (GO:0097159);; Molecular Function: heterocyclic compound binding (GO:1901363);;	K14776|2.6169e-160|gsl:Gasu_45800|K14776 ATP-dependent RNA helicase DDX10/DBP4 [EC:3.6.4.13] | (RefSeq) ATP-dependent RNA helicase	--	[A]	RNA processing and modification	DEAD/DEAH box helicase;; Helicase conserved C-terminal domain;; Domain of unknown function (DUF4217);; Type III restriction enzyme, res subunit	DEAD-box ATP-dependent RNA helicase 32 OS=Arabidopsis thaliana OX=3702 GN=RH32 PE=2 SV=1	L	Replication, recombination and repair	ATP-dependent RNA helicase [Galdieria sulphuraria]	molecular function: catalytic activity (GO:0003824);; cellular component: cell (GO:0005623);; cellular component: cell part (GO:0044464);; molecular function: binding (GO:0005488)
evm.TU.contig_4432.19	EVM%20prediction%20contig_4432.19	11.7771	818	11.3223	962	6.86175	349	5.29678	276	2.17183	115	1.71972	99	3.96766	208	6.69167	306	0.00265702	-1.01285	0.100778	0.584969	0.71297	0.146127	0.0525595	-0.653804	--	--	--	--	--	--	--	--	--	--	--	--	--
evm.TU.contig_2286.2	EVM%20prediction%20contig_2286.2	24.5922	1764	28.7182	2520	9.31857	490	6.02286	324	3.32066	181	3.16689	188	9.99603	540	11.8727	560	3.87728e-06	-1.47636	1.30064e-05	1.45369	0.00101599	0.883653	4.1278e-05	-0.985227	--	--	--	--	--	--	--	AhpC/TSA antioxidant enzyme	--	S	Function unknown	hypothetical protein Naga_100076g8 [Nannochloropsis gaditana]	--
evm.TU.contig_4516.6	EVM%20prediction%20contig_4516.6	99.7323	20058	108.81	26771	45.5361	6703	21.685	3271	8.85492	1352	10.0748	1671	14.6338	2215	18.514	2447	2.15312e-10	-1.89042	0.000616579	1.31793	0.103312	-0.589529	0.878682	-0.0489439	[E]	Amino acid transport and metabolism	Molecular Function: hydrolase activity (GO:0016787);;	K01256|0|gsl:Gasu_45000|K01256 aminopeptidase N [EC:3.4.11.2] | (RefSeq) aminopeptidase N	Glutathione metabolism (ko00480)	[EO]	Amino acid transport and metabolism;; Posttranslational modification, protein turnover, chaperones	Domain of unknown function (DUF3458_C) ARM repeats;; Peptidase family M1 domain;; Domain of unknown function (DUF3458) Ig-like fold	Puromycin-sensitive aminopeptidase OS=Arabidopsis thaliana OX=3702 GN=MPA1 PE=2 SV=1	E	Amino acid transport and metabolism	hypothetical protein BU14_0075s0007 [Porphyra umbilicalis]	molecular function: catalytic activity (GO:0003824)
evm.TU.contig_4477.9	EVM%20prediction%20contig_4477.9	16.2083	1315	13.2878	1319	23.9634	1423	13.1586	801	5.37815	332	5.55021	372	11.8892	726	17.5771	937	0.762907	0.116769	0.120285	-0.60423	0.908021	0.0484662	0.00559239	-0.646254	--	--	--	K15118|3.39056e-106|ccp:CHC_T00006111001|K15118 solute carrier family 25, member 38 | (RefSeq) hypothetical protein	--	[C]	Energy production and conversion	Mitochondrial carrier protein	Mitochondrial thiamine diphosphate carrier 2 OS=Arabidopsis thaliana OX=3702 GN=At5g48970 PE=2 SV=1	U	Intracellular trafficking, secretion, and vesicular transport	unnamed protein product [Chondrus crispus]	--
evm.TU.contig_2134.3	EVM%20prediction%20contig_2134.3	3.03628	1311	2.20835	1166	3.08679	975	2.72576	882	2.45648	805	1.85548	661	1.88409	612	2.20802	627	0.000211382	1.23644	0.250549	-0.480083	0.668627	-0.143964	0.000859186	0.79597	[Q]	Secondary metabolites biosynthesis, transport and catabolism	--	K13447|9.35016e-49|eus:EUTSA_v10024427mg|K13447 respiratory burst oxidase [EC:1.6.3.- 1.11.1.-] | (RefSeq) hypothetical protein	Plant-pathogen interaction (ko04626)	[PQ]	Inorganic ion transport and metabolism;; Secondary metabolites biosynthesis, transport and catabolism	Animal haem peroxidase;; Ferric reductase NAD binding domain;; FAD-binding domain;; Ferric reductase like transmembrane component	Putative respiratory burst oxidase homolog protein G OS=Arabidopsis thaliana OX=3702 GN=RBOHG PE=3 SV=2	U	Intracellular trafficking, secretion, and vesicular transport	heme peroxidase [Gonapodya prolifera JEL478]	--
evm.TU.contig_2115.7	EVM%20prediction%20contig_2115.7	11.4615	700	12.084	903	4.99754	224	3.52457	162	3.30984	154	3.00216	152	3.57737	165	5.70558	229	0.33603	-0.350898	0.00171816	1.11523	0.189922	0.4603	0.548444	0.213574	--	--	--	--	--	[S]	Function unknown	Rhomboid family;; Der1-like family	Rhomboid-like protein 15 OS=Arabidopsis thaliana OX=3702 GN=RBL15 PE=1 SV=2	S	Function unknown	hypothetical protein SELMODRAFT_140420 [Selaginella moellendorffii]	--
evm.TU.contig_3515.1	EVM%20prediction%20contig_3515.1	41.9227	2095	41.1431	2515	59.3416	2170	27.1828	1019	17.5239	665	13.7054	565	26.0144	978	44.8973	1475	0.724282	0.12068	0.531816	-0.312627	0.856307	0.0949209	0.165757	-0.39762	--	--	--	--	--	--	--	--	--	--	--	hypothetical protein AK830_g10627 [Neonectria ditissima]	--
evm.TU.contig_484.5	EVM%20prediction%20contig_484.5	48.4809	1693	20.9992	897	70.8329	1810	54.3134	1422	3.00127	80	2.70597	78	6.94674	183	10.1149	233	0.000294652	-1.95839	0.0414318	-1.11428	4.27386e-30	-2.48362	0.0126645	-0.790111	--	--	--	--	--	--	--	EF-hand domain pair;; EF hand;; EF-hand domain;; EF hand	--	--	--	unnamed protein product [Chondrus crispus]	--
evm.TU.contig_2695.7	EVM%20prediction%20contig_2695.7	17.8602	1098	17.9238	1348	22.7589	1024	13.5709	626	12.617	589	11.8883	603	19.8892	920	24.8417	1004	0.000288893	0.983748	0.427077	-0.309533	0.0129851	0.679849	0.635588	-0.115969	[I]	Lipid transport and metabolism	Cellular Component: membrane (GO:0016020);; Molecular Function: oxidoreductase activity (GO:0016491);; Biological Process: single-organism metabolic process (GO:0044710);;	K00227|2.61204e-122|gsl:Gasu_09900|K00227 Delta7-sterol 5-desaturase [EC:1.14.19.20] | (RefSeq) C-5 sterol desaturase	Steroid biosynthesis (ko00100)	[I]	Lipid transport and metabolism	Fatty acid hydroxylase superfamily	Delta(7)-sterol-C5(6)-desaturase 1 OS=Arabidopsis thaliana OX=3702 GN=STE1 PE=1 SV=2	I	Lipid transport and metabolism	C-5 sterol desaturase [Galdieria sulphuraria]	cellular component: membrane (GO:0016020);; molecular function: catalytic activity (GO:0003824);; biological process: metabolic process (GO:0008152);; biological process: single-organism process (GO:0044699)
evm.TU.contig_3563.1	EVM%20prediction%20contig_3563.1	64.2091	6887	41.9925	5510	32.773	2573	20.9601	1686	45.9043	3737	39.8527	3524	52.0856	4203	51.6079	3637	0.000357547	1.21691	0.107577	0.648752	2.77225e-06	1.32934	0.102149	0.439853	[O]	Posttranslational modification, protein turnover, chaperones	--	--	--	[E]	Amino acid transport and metabolism	Trypsin;; Hint module	--	O	Posttranslational modification, protein turnover, chaperones	serine-type endopeptidase [Ascochyta rabiei]	--
evm.TU.contig_3478.2	EVM%20prediction%20contig_3478.2	37.5769	1132	47.2491	1741	79.2886	1747	61.2956	1384	91.4534	2090	56.1704	1394	67.362	1526	78.3225	1550	1.62317e-09	2.26642	0.00429862	-1.01778	0.0855826	0.419447	0.0182812	0.7238	[J]	Translation, ribosomal structure and biogenesis	Molecular Function: RNA binding (GO:0003723);; Molecular Function: structural constituent of ribosome (GO:0003735);; Biological Process: translation (GO:0006412);; Cellular Component: plastid (GO:0009536);; Cellular Component: cytosolic small ribosomal subunit (GO:0022627);;	K02951|1.33279e-57|ccp:CHC_T00010265001|K02951 small subunit ribosomal protein S12e | (RefSeq) 40S ribosomal protein S12	Ribosome (ko03010)	[J]	Translation, ribosomal structure and biogenesis	Ribosomal protein L7Ae/L30e/S12e/Gadd45 family	40S ribosomal protein S12 OS=Cyanophora paradoxa OX=2762 GN=RPS12 PE=2 SV=1	J	Translation, ribosomal structure and biogenesis	hypothetical protein BU14_0288s0032 [Porphyra umbilicalis]	molecular function: binding (GO:0005488);; molecular function: structural molecule activity (GO:0005198);; biological process: metabolic process (GO:0008152);; biological process: cellular process (GO:0009987);; cellular component: cell (GO:0005623);; cellular component: organelle (GO:0043226);; cellular component: cell part (GO:0044464);; cellular component: macromolecular complex (GO:0032991);;…
evm.TU.contig_2189.5	EVM%20prediction%20contig_2189.5	37.8477	1615	19.2376	1004	35.5848	1111	40.4947	1296	17.3309	562	15.8859	559	24.8621	798	30.12	845	0.12257	0.750712	0.197012	-0.748247	0.763474	-0.135538	0.943915	0.0197527	--	--	--	K11663|1.281e-17|ccp:CHC_T00005242001|K11663 zinc finger HIT domain-containing protein 1 | (RefSeq) hypothetical protein	--	[R]	General function prediction only	HIT zinc finger	SWR1 complex subunit 6 OS=Arabidopsis thaliana OX=3702 GN=SWC6 PE=1 SV=1	S	Function unknown	PREDICTED: SWR1 complex subunit 6 [Lupinus angustifolius]	--
evm.TU.contig_3482.1	EVM%20prediction%20contig_3482.1	54.2962	7662	83.1174	14349	5.35839	554	6.36386	674	4.76525	511	8.85036	1030	14.9283	1585	16.3763	1519	0.0014829	-1.70546	2.98618e-11	3.00429	1.32096e-06	1.69481	0.395701	-0.412975	--	--	--	--	--	--	--	--	--	--	--	--	--
evm.TU.contig_4410.6	EVM%20prediction%20contig_4410.6	112.005	12692	53.0393	7352	118.29	9810	49.6976	4223	13.9004	1196	13.1603	1230	9.00727	768	13.4759	1004	0.035996	-1.01977	0.692173	-0.276939	4.47909e-11	-2.40078	9.6355e-08	1.02234	[P]	Inorganic ion transport and metabolism	--	K07243|3.40217e-49|cme:CYME_CML004C|K07243 high-affinity iron transporter | (RefSeq) similar to high-affinity iron permease	--	--	--	Iron permease FTR1 family	--	P	Inorganic ion transport and metabolism	hypothetical protein BU14_0764s0001, partial [Porphyra umbilicalis]	--
evm.TU.contig_4459.4	EVM%20prediction%20contig_4459.4	21.3483	2370	24.1606	3282	14.9604	1216	10.2991	858	3.81829	322	6.60684	605	13.6816	1143	18.942	1382	0.299265	-0.54709	0.124449	0.527818	0.000828218	0.726994	0.0451181	-0.818026	[I]	Lipid transport and metabolism	--	K01115|9.34984e-107|cmo:103494704|K01115 phospholipase D1/2 [EC:3.1.4.4] | (RefSeq) PLDa2; phospholipase D alpha 1	Glycerophospholipid metabolism (ko00564);; Ether lipid metabolism (ko00565);; Endocytosis (ko04144)	[I]	Lipid transport and metabolism	Phospholipase D Active site motif;; C2 domain	Phospholipase D alpha 2 OS=Arabidopsis thaliana OX=3702 GN=PLDALPHA2 PE=2 SV=1	I	Lipid transport and metabolism	phospholipase D alpha 1-like [Cucurbita maxima]	--
evm.TU.contig_454.3	EVM%20prediction%20contig_454.3	66.1131	2958	45.5637	2494	35.8639	1175	16.1884	544	10.5206	358	9.68411	358	25.8656	871	26.079	767	0.00983774	-0.901693	0.102157	0.788552	0.355588	0.420914	0.0272951	-0.616939	--	--	--	K09580|4.07932e-10|mdm:103441533|K09580 protein disulfide-isomerase A1 [EC:5.3.4.1] | (RefSeq) protein disulfide-isomerase-like	Protein processing in endoplasmic reticulum (ko04141)	[O]	Posttranslational modification, protein turnover, chaperones	Thioredoxin	Protein disulfide isomerase-like 1-2 OS=Arabidopsis thaliana OX=3702 GN=PDIL1-2 PE=2 SV=1	O	Posttranslational modification, protein turnover, chaperones	hypothetical protein FRACYDRAFT_166146 [Fragilariopsis cylindrus CCMP1102]	--
evm.TU.contig_3412.4	EVM%20prediction%20contig_3412.4	99.9398	6248	92.8987	7104	107.419	4915	70.6113	3310	175.906	8347	170.502	8786	113.511	5339	135.199	5554	2.38578e-25	2.36769	0.581176	-0.189271	0.000129615	0.858977	5.0389e-12	1.21044	--	--	--	--	--	[G]	Carbohydrate transport and metabolism	Glycolipid transfer protein (GLTP)	--	U	Intracellular trafficking, secretion, and vesicular transport	hypothetical protein GUITHDRAFT_92693 [Guillardia theta CCMP2712]	--
evm.TU.contig_2362.2	EVM%20prediction%20contig_2362.2	31.5245	1121	29.5019	1283	38.0496	990	36.415	971	8.49562	230	11.2301	330	12.1578	326	19.0141	445	0.887352	-0.0696162	0.106247	-0.620045	0.00233807	-0.912095	0.775393	0.121235	[J]	Translation, ribosomal structure and biogenesis	--	--	--	[F]	Nucleotide transport and metabolism	Cytidine and deoxycytidylate deaminase zinc-binding region;; MafB19-like deaminase	tRNA(adenine(34)) deaminase, chloroplastic OS=Arabidopsis thaliana OX=3702 GN=TADA PE=1 SV=1	FJ	Nucleotide transport and metabolism;; Translation, ribosomal structure and biogenesis	hypothetical protein CHLNCDRAFT_33285 [Chlorella variabilis]	--
evm.TU.contig_3486.7	EVM%20prediction%20contig_3486.7	101.255	2689	79.9959	2599	294.579	5725	226.198	4504	37.3968	754	34.0452	746	47.0154	940	71.7389	1252	0.553294	0.198801	7.34245e-11	-1.81414	3.63799e-18	-1.76534	0.90007	0.0355286	[S]	Function unknown	--	--	--	--	--	Domain of unknown function (DUF427)	--	--	--	DUF427-domain-containing protein [Rhizoclosmatium globosum]	--
evm.TU.contig_3427.5	EVM%20prediction%20contig_3427.5	15.498	555	9.72432	426	15.0509	394	11.5011	309	6.09708	166	3.76086	111	4.52391	122	6.24372	147	0.767892	0.173926	0.448828	-0.390389	0.00145643	-0.924224	0.13355	0.590098	--	--	--	--	--	--	--	Survival motor neuron protein (SMN)	--	--	--	--	--
evm.TU.contig_452.1	EVM%20prediction%20contig_452.1	15.7849	1792	18.5928	2582	16.3427	1358	10.074	858	4.44907	384	3.75698	352	8.39069	717	12.7599	952	0.119756	-0.525913	0.86434	0.0822809	0.898245	0.0470358	0.0100471	-0.588757	--	--	--	--	--	--	--	--	--	--	--	--	--
evm.TU.contig_2032.14	EVM%20prediction%20contig_2032.14	25.3237	1324	35.0167	2239	22.6969	869	15.1036	592	11.3333	450	12.6922	547	16.983	668	20.7987	715	0.6616	0.206534	0.441953	0.360618	0.158559	0.376414	0.755135	0.0992519	--	--	--	--	--	[G]	Carbohydrate transport and metabolism	Histidine phosphatase superfamily (branch 1)	Phosphoglycerate mutase-like protein OS=Arabidopsis thaliana OX=3702 GN=PGM PE=2 SV=1	S	Function unknown	phosphoglycerate mutase-like protein [Coccomyxa subellipsoidea C-169]	--
evm.TU.contig_3689.1	EVM%20prediction%20contig_3689.1	15.5423	1057	13.2484	1102	12.0419	599	11.4797	585	2.26377	117	2.32101	131	6.46109	331	10.8627	485	0.00122669	-1.08126	0.909429	-0.0584328	0.772784	-0.122383	0.000238092	-1.0955	--	--	--	K15109|6.69154e-36|smo:SELMODRAFT_89008|K15109 solute carrier family 25 (mitochondrial carnitine/acylcarnitine transporter), member 20/29 | (RefSeq) mBAC2-1; hypothetical protein	--	[C]	Energy production and conversion	Mitochondrial carrier protein	Mitochondrial arginine transporter BAC2 OS=Arabidopsis thaliana OX=3702 GN=BAC2 PE=1 SV=1	S	Function unknown	mitochondrial carrier [Dacryopinax primogenitus]	--
evm.TU.contig_2086.4	EVM%20prediction%20contig_2086.4	7.82785	707	6.39194	707	7.72085	511	9.17371	622	2.91066	200	1.7473	131	4.27681	291	6.21742	369	0.885008	-0.0764004	0.240984	-0.59883	0.398905	-0.368259	0.292762	-0.401517	--	--	--	--	--	--	--	SET domain	--	S	Function unknown	Histone-lysine N-methyltransferase setd3 [Auxenochlorella protothecoides]	--
evm.TU.contig_2268.6	EVM%20prediction%20contig_2268.6	19.9875	845	18.3498	948	25.5152	789	24.7141	783	6.04535	194	5.12238	179	12.6499	402	19.1254	531	0.506284	-0.236394	0.0640397	-0.719856	0.332958	-0.330138	0.00428703	-0.72513	--	--	--	--	--	--	--	--	--	--	--	unnamed protein product [Chondrus crispus]	--
evm.TU.contig_2131.5	EVM%20prediction%20contig_2131.5	17.7009	2236	26.0244	4021	6.3305	586	5.28354	501	1.89785	182	1.74013	182	4.00375	381	4.42699	368	2.31024e-07	-2.00799	0.000220348	1.52105	0.814903	-0.089885	0.11081	-0.462469	[E]	Amino acid transport and metabolism	Molecular Function: carboxy-lyase activity (GO:0016831);; Biological Process: carboxylic acid metabolic process (GO:0019752);;	K01580|1.31471e-85|sot:102578660|K01580 glutamate decarboxylase [EC:4.1.1.15] | (RefSeq) glutamate decarboxylase	Alanine, aspartate and glutamate metabolism (ko00250);; beta-Alanine metabolism (ko00410);; Taurine and hypotaurine metabolism (ko00430);; Butanoate metabolism (ko00650)	[E]	Amino acid transport and metabolism	Pyridoxal-dependent decarboxylase conserved domain	Glutamate decarboxylase OS=Petunia hybrida OX=4102 GN=GAD PE=1 SV=1	E	Amino acid transport and metabolism	hypothetical protein THAOC_07575 [Thalassiosira oceanica]	molecular function: catalytic activity (GO:0003824);; biological process: metabolic process (GO:0008152);; biological process: cellular process (GO:0009987);; biological process: single-organism process (GO:0044699)
evm.TU.contig_2088.10	EVM%20prediction%20contig_2088.10	19.8072	3309	16.9137	3457	7.30197	893	6.86251	860	5.25753	667	5.47539	754	8.34788	1050	9.20741	1011	0.497623	-0.224786	0.0042117	0.994872	0.0303696	0.65487	0.927074	0.0302591	[P]	Inorganic ion transport and metabolism	Biological Process: transport (GO:0006810);;	--	--	[P]	Inorganic ion transport and metabolism	Ion channel;; Calcium-activated BK potassium channel alpha subunit	--	P	Inorganic ion transport and metabolism	unnamed protein product [Chondrus crispus]	biological process: localization (GO:0051179)
evm.TU.contig_850.2	EVM%20prediction%20contig_850.2	19.9221	1558	21.5489	2062	20.866	1195	8.98505	527	15.0509	894	10.8304	699	6.97299	411	11.1234	572	0.00924821	0.836136	0.719591	0.206534	0.522811	-0.309612	1.18706e-06	1.25051	[CE]	Energy production and conversion;; Amino acid transport and metabolism	Biological Process: branched-chain amino acid biosynthetic process (GO:0009082);; Molecular Function: oxidoreductase activity, acting on the CH-OH group of donors, NAD or NADP as acceptor (GO:0016616);; Molecular Function: metal ion binding (GO:0046872);;	K00052|3.63669e-158|bpg:Bathy12g02610|K00052 3-isopropylmalate dehydrogenase [EC:1.1.1.85] | (RefSeq) 3-isopropylmalate dehydrogenase	Valine, leucine and isoleucine biosynthesis (ko00290);; C5-Branched dibasic acid metabolism (ko00660);; 2-Oxocarboxylic acid metabolism (ko01210);; Biosynthesis of amino acids (ko01230)	[E]	Amino acid transport and metabolism	Isocitrate/isopropylmalate dehydrogenase	3-isopropylmalate dehydrogenase 2, chloroplastic OS=Arabidopsis thaliana OX=3702 GN=IMDH2 PE=1 SV=1	E	Amino acid transport and metabolism	3-isopropylmalate dehydrogenase [Klebsormidium nitens]	biological process: metabolic process (GO:0008152);; biological process: cellular process (GO:0009987);; biological process: single-organism process (GO:0044699);; molecular function: catalytic activity (GO:0003824);; molecular function: binding (GO:0005488)
evm.TU.contig_504.10	EVM%20prediction%20contig_504.10	1.23593	98	0.737145	72	0.983536	58	0.370516	23	0.3649	22	0.491568	33	0.431442	26	0.562696	30	0.657287	0.357131	0.831213	0.213132	0.972932	-0.0305789	0.463731	0.488199	--	--	--	--	--	--	--	--	--	--	--	--	--
evm.TU.contig_460.3	EVM%20prediction%20contig_460.3	11.4662	1935	17.64	3641	7.89054	975	7.95647	1007	7.84313	1005	5.31335	739	9.44067	1199	9.95827	1104	0.462217	0.362007	0.345139	0.503633	0.0623466	0.631212	0.667597	0.156097	--	--	--	K14774|3.27602e-76|ccp:CHC_T00000579001|K14774 U3 small nucleolar RNA-associated protein 25 | (RefSeq) hypothetical protein	--	[S]	Function unknown	Utp25, U3 small nucleolar RNA-associated SSU processome protein 25	--	J	Translation, ribosomal structure and biogenesis	unnamed protein product [Chondrus crispus]	--
evm.TU.contig_497.5	EVM%20prediction%20contig_497.5	11.7876	1452	9.46415	1426	7.00848	632	5.42631	502	1.0123	95	0.904685	92	1.54725	144	2.72539	221	4.58917e-09	-1.89431	0.240829	0.43095	0.00010402	-1.17796	0.361774	-0.360511	[S]	Function unknown	--	--	--	--	--	NYN domain	--	--	--	--	--
evm.TU.contig_2020.17	EVM%20prediction%20contig_2020.17	0.149763	6	0.173143	9	8.0194	224	4.32878	124	2.2782	66	2.00267	63	0.24252	7	4.469	112	1.831e-15	4.82087	3.81866e-17	-4.84301	0.387116	-0.884558	0.588071	0.541683	--	--	--	K15901|3.93159e-06|csl:COCSUDRAFT_61019|K15901 EKC/KEOPS complex subunit CGI121/TPRKB | (RefSeq) hypothetical protein	--	--	--	Kinase binding protein CGI-121	--	--	--	--	--
evm.TU.contig_2020.3	EVM%20prediction%20contig_2020.3	8.78477	333	17.8162	825	8.86983	246	11.1005	315	2461.9	70713	1884.25	58776	51.541	1468	44.1966	1099	8.48551e-80	8.55901	0.960791	0.0447295	8.91597e-10	2.49644	8.1757e-99	6.00431	[P]	Inorganic ion transport and metabolism	--	--	--	--	--	Bacterial-like globin	Two-on-two hemoglobin-3 OS=Arabidopsis thaliana OX=3702 GN=GLB3 PE=1 SV=1	S	Function unknown	predicted protein [Thalassiosira pseudonana CCMP1335]	--
evm.TU.contig_2084.15	EVM%20prediction%20contig_2084.15	5.62687	464	3.54114	357	4.47963	271	2.94006	182	1.96908	124	1.88538	129	2.37887	148	3.17175	172	0.55235	0.302044	0.982399	-0.0143923	0.921742	-0.0431603	0.512285	0.230847	[J]	Translation, ribosomal structure and biogenesis	--	K13201|3.27702e-24|ccp:CHC_T00010202001|K13201 nucleolysin TIA-1/TIAR | (RefSeq) TIA1 cytotoxic granule-associated RNA binding protein 1	--	[R]	General function prediction only	RNA recognition motif. (a.k.a. RRM, RBD, or RNP domain)	Oligouridylate-binding protein 1C OS=Arabidopsis thaliana OX=3702 GN=UBP1C PE=1 SV=1	S	Function unknown	polyadenylate-binding protein [Stereum hirsutum FP-91666 SS1]	--
evm.TU.contig_516.8	EVM%20prediction%20contig_516.8	5.44898	419	4.68626	440	7.48528	421	3.76075	217	1.4988	88	1.57704	100	3.64334	211	5.40717	273	0.723391	-0.164289	0.409908	-0.413667	0.883193	0.0744819	0.0157954	-0.757731	[J]	Translation, ribosomal structure and biogenesis	Biological Process: rRNA modification (GO:0000154);; Molecular Function: rRNA (adenine-N6,N6-)-dimethyltransferase activity (GO:0000179);; Cellular Component: nucleus (GO:0005634);; Cellular Component: cytoplasm (GO:0005737);; Biological Process: methylation (GO:0032259);; Biological Process: single-organism cellular process (GO:0044763);;	K14191|6.62351e-129|atr:18437711|K14191 18S rRNA (adenine1779-N6/adenine1780-N6)-dimethyltransferase [EC:2.1.1.183] | (RefSeq) probable dimethyladenosine transferase	--	[A]	RNA processing and modification	Ribosomal RNA adenine dimethylase;; Methyltransferase domain;; Methyltransferase domain;; Methyltransferase small domain;; Protein-L-isoaspartate(D-aspartate) O-methyltransferase (PCMT)	Ribosomal RNA small subunit methyltransferase OS=Arabidopsis thaliana OX=3702 GN=DIM1A PE=1 SV=1	J	Translation, ribosomal structure and biogenesis	DIM1A adenosine dimethyl transferase 1A [Klebsormidium nitens]	biological process: metabolic process (GO:0008152);; biological process: cellular process (GO:0009987);; biological process: cellular component organization or biogenesis (GO:0071840);; molecular function: catalytic activity (GO:0003824);; cellular component: cell (GO:0005623);; cellular component: organelle (GO:0043226);; cellular component: cell part (GO:0044464);; biological process: single-or…
evm.TU.contig_509.4	EVM%20prediction%20contig_509.4	105.046	12079	134.112	18865	27.4052	2307	22.6505	1953	250.14	21832	170.782	16188	75.7852	6556	87.9687	6647	1.63816e-11	2.29528	1.77761e-08	1.87341	3.71614e-22	2.04986	6.37799e-18	2.04829	[CHR]	Energy production and conversion;; Coenzyme transport and metabolism;; General function prediction only	Molecular Function: oxidoreductase activity (GO:0016491);; Biological Process: single-organism metabolic process (GO:0044710);;	K00058|1.84558e-153|ccp:CHC_T00003586001|K00058 D-3-phosphoglycerate dehydrogenase [EC:1.1.1.95] | (RefSeq) hypothetical protein	Glycine, serine and threonine metabolism (ko00260);; Carbon metabolism (ko01200);; Biosynthesis of amino acids (ko01230)	[E]	Amino acid transport and metabolism	D-isomer specific 2-hydroxyacid dehydrogenase, NAD binding domain;; D-isomer specific 2-hydroxyacid dehydrogenase, catalytic domain;; ACT domain	D-3-phosphoglycerate dehydrogenase 1, chloroplastic OS=Arabidopsis thaliana OX=3702 GN=PGDH1 PE=1 SV=1	E	Amino acid transport and metabolism	hypothetical protein BU14_0327s0003 [Porphyra umbilicalis]	molecular function: catalytic activity (GO:0003824);; biological process: metabolic process (GO:0008152);; biological process: single-organism process (GO:0044699)
evm.TU.contig_3630.2	EVM%20prediction%20contig_3630.2	35.9214	2253	0.035784	3	31.8661	1463	19.9585	939	14.8234	706	7.76987	402	18.8833	891	26.887	1109	0.804563	0.42055	0.834154	-0.2908	0.522764	0.191682	0.540196	-0.264226	[R]	General function prediction only	--	--	--	--	--	Protein of unknown function (DUF3641)	--	S	Function unknown	hypothetical protein GUITHDRAFT_160284 [Guillardia theta CCMP2712]	--
evm.TU.contig_2022.4	EVM%20prediction%20contig_2022.4	28.1794	1833	27.6172	2197	45.8007	2180	33.8133	1649	15.0306	742	14.3301	769	20.6795	1012	29.0427	1241	0.0253337	0.608843	0.00361306	-0.818125	0.160739	-0.317347	0.991528	0.00296482	[E]	Amino acid transport and metabolism	--	--	--	--	--	Homocysteine S-methyltransferase	Homocysteine S-methyltransferase 3 OS=Arabidopsis thaliana OX=3702 GN=HMT3 PE=1 SV=2	E	Amino acid transport and metabolism	Methionine synthase [Diplodia seriata]	--
evm.TU.contig_2294.2	EVM%20prediction%20contig_2294.2	16.7189	1947	9.73683	1388	38.2164	3257	16.8195	1469	7.32067	648	7.71284	741	16.7655	1469	28.4959	2181	0.0964475	0.724255	0.0118838	-1.25504	0.844657	0.104706	0.00236948	-0.786026	[R]	General function prediction only	--	K03363|0|gsl:Gasu_21580|K03363 cell division cycle 20, cofactor of APC complex | (RefSeq) cell division cycle 2, cofactor of APC complex	Ubiquitin mediated proteolysis (ko04120)	[DO]	Cell cycle control, cell division, chromosome partitioning;; Posttranslational modification, protein turnover, chaperones	WD domain, G-beta repeat;; Anaphase-promoting complex subunit 4 WD40 domain;; Eukaryotic translation initiation factor eIF2A	Cell division cycle 20.1, cofactor of APC complex OS=Arabidopsis thaliana OX=3702 GN=CDC20-1 PE=1 SV=1	D	Cell cycle control, cell division, chromosome partitioning	cell division cycle 2, cofactor of APC complex [Galdieria sulphuraria]	--
evm.TU.contig_4409.1	EVM%20prediction%20contig_4409.1	8.8712	902	10.5794	1315	15.8841	1182	13.7366	1047	14.5184	1120	16.4686	1380	13.9994	1071	16.8051	1122	2.27226e-11	2.17884	0.0132769	-0.912965	0.125314	0.408701	0.00216674	0.746709	[DZ]	Cell cycle control, cell division, chromosome partitioning;; Cytoskeleton	--	--	--	[O]	Posttranslational modification, protein turnover, chaperones	Regulator of chromosome condensation (RCC1) repeat;; Regulator of chromosome condensation (RCC1) repeat	Ultraviolet-B receptor UVR8 OS=Arabidopsis thaliana OX=3702 GN=UVR8 PE=1 SV=1	DZ	Cell cycle control, cell division, chromosome partitioning;; Cytoskeleton	regulator of chromosome condensation [Galdieria sulphuraria]	--
evm.TU.contig_3575.1	EVM%20prediction%20contig_3575.1	491.695	17064	369.671	15694	289.22	7346	143.695	3740	256.356	6754	240.228	6873	135.365	3535	183.724	4190	0.0120286	0.742513	0.0998559	0.687181	0.935801	-0.0369602	1.94115e-20	1.38477	--	--	--	--	--	--	--	--	--	--	--	--	--
evm.TU.contig_2421.3	EVM%20prediction%20contig_2421.3	20.6484	1766	16.1714	1692	16.6712	1044	8.20276	526	4.27757	278	4.17987	295	8.45194	544	9.09688	512	0.0880049	-0.566407	0.58489	0.275374	0.882784	-0.0738791	0.295017	-0.308914	[O]	Posttranslational modification, protein turnover, chaperones	Molecular Function: protein binding (GO:0005515);; Biological Process: cellular process (GO:0009987);;	K09503|8.3356e-92|ccp:CHC_T00010211001|K09503 DnaJ homolog subfamily A member 2 | (RefSeq) Heat Shock Protein 40, HSP40	Protein processing in endoplasmic reticulum (ko04141)	[O]	Posttranslational modification, protein turnover, chaperones	DnaJ C terminal domain;; DnaJ domain	DnaJ protein ERDJ3B OS=Arabidopsis thaliana OX=3702 GN=ERDJ3B PE=1 SV=1	O	Posttranslational modification, protein turnover, chaperones	Heat Shock Protein 40, HSP40 [Chondrus crispus]	molecular function: binding (GO:0005488);; biological process: cellular process (GO:0009987)
evm.TU.contig_2500.9	EVM%20prediction%20contig_2500.9	23.8819	1513	29.3342	2274	25.8624	1199	24.8008	1179	10.5154	506	7.50729	393	0.477316	23	24.8198	1034	0.939411	-0.0357765	0.586335	-0.265249	0.75539	-0.422473	0.875593	0.188811	--	--	--	--	--	--	--	--	--	--	--	--	--
evm.TU.contig_3450.24	EVM%20prediction%20contig_3450.24	12.9344	2953	13.5451	3783	23.8519	3986	19.108	3271	7.38266	1280	6.61342	1245	9.79787	1683	13.8247	2074	0.0233824	0.611268	0.000500137	-1.0063	0.0169979	-0.508095	0.981185	0.00586256	--	--	--	--	--	--	--	--	--	S	Function unknown	Tbc2 translation factor, chloroplastic [Auxenochlorella protothecoides]	--
evm.TU.contig_2244.3	EVM%20prediction%20contig_2244.3	0.187694	20	0.26181	34	0.291813	23	0.205103	17	0.371602	30	0.169466	15	0.342641	28	0.276215	20	0.0550527	1.60481	0.713962	-0.394449	0.422041	0.642451	0.642483	0.38072	--	--	--	--	--	--	--	Centriolar protein SAS N-terminal	--	--	--	--	--
evm.TU.contig_2077.5	EVM%20prediction%20contig_2077.5	7.23889	1046	8.28433	1465	6.61433	700	5.53895	600	1.41684	156	1.25757	150	5.20034	566	6.96848	662	0.00355085	-0.984291	0.96595	0.0216946	0.188648	0.348586	2.2742e-10	-1.40298	[T]	Signal transduction mechanisms	--	--	--	[R]	General function prediction only	Serine aminopeptidase, S33;; alpha/beta hydrolase fold;; Alpha/beta hydrolase family;; Prolyl oligopeptidase family;; X-Pro dipeptidyl-peptidase (S15 family)	Hsp70-Hsp90 organizing protein 3 OS=Arabidopsis thaliana OX=3702 GN=HOP3 PE=2 SV=1	S	Function unknown	unnamed protein product [Chondrus crispus]	--
evm.TU.contig_3938.1	EVM%20prediction%20contig_3938.1	0	0	0.022876	1	0.306886	5	0.130861	2	0	0	0	0	0.138158	2	0.039823	1	--	--	0.396663	-0.977849	0.807139	-0.341061	0.522701	-0.496187	--	--	--	--	--	--	--	--	--	--	--	--	--
evm.TU.contig_2277.1	EVM%20prediction%20contig_2277.1	62.5713	4710	9.10995	839	182.693	10063	136.824	7722	588.694	33632	408.956	25373	313.943	17776	371.973	18395	3.77413e-10	4.82864	0.00810965	-2.10282	5.30261e-14	1.46134	9.58191e-08	1.24915	--	--	--	K14803|4.59837e-09|mus:103969455|K14803 protein phosphatase PTC2/3 [EC:3.1.3.16] | (RefSeq) probable protein phosphatase 2C 57	--	[T]	Signal transduction mechanisms	Protein phosphatase 2C	Probable protein phosphatase 2C 57 OS=Oryza sativa subsp. japonica OX=39947 GN=Os06g0597200 PE=2 SV=1	T	Signal transduction mechanisms	protein phosphatase 2C, putative [Pythium insidiosum]	--
evm.TU.contig_4475.1	EVM%20prediction%20contig_4475.1	12.3979	3409	13.0232	4380	16.497	3320	13.6793	2820	4.52161	944	2.97613	675	5.79461	1199	7.20914	1303	0.55212	-0.232942	0.0783268	-0.567522	9.64985e-05	-0.845224	0.879948	-0.0562321	--	--	--	--	--	--	--	WD domain, G-beta repeat	--	--	--	unnamed protein product [Chondrus crispus]	--
evm.TU.contig_465.8	EVM%20prediction%20contig_465.8	2.07135	61	2.15751	78	5.79731	125	4.47668	99	0.951587	22	0.622813	16	2.37954	53	3.2497	63	0.861511	0.148715	0.0038617	-1.50073	0.282823	-0.486847	0.0888291	-0.935644	--	--	--	--	--	--	--	--	--	--	--	--	--
evm.TU.contig_3409.5	EVM%20prediction%20contig_3409.5	41.9549	3088	37.1586	3346	35.072	1889	20.9665	1157	87.9262	4912	97.2165	5898	93.555	5180	96.4614	4665	1.85652e-24	2.74329	0.620495	0.195224	8.91865e-15	2.12802	0.0106031	0.682919	--	--	--	K01080|1.09278e-19|cvr:CHLNCDRAFT_136211|K01080 phosphatidate phosphatase [EC:3.1.3.4] | (RefSeq) hypothetical protein	Glycerolipid metabolism (ko00561);; Glycerophospholipid metabolism (ko00564);; Ether lipid metabolism (ko00565);; Sphingolipid metabolism (ko00600)	[I]	Lipid transport and metabolism	PAP2 superfamily	Lipid phosphate phosphatase 2 OS=Arabidopsis thaliana OX=3702 GN=LPP2 PE=2 SV=1	I	Lipid transport and metabolism	hypothetical protein H632_c680p1 [Helicosporidium sp. ATCC 50920]	--
evm.TU.contig_4451.4	EVM%20prediction%20contig_4451.4	5.88546	875	6.59684	1200	4.79875	523	4.66447	520	5.77811	652	9.09359	1115	3.23402	362	5.62806	550	5.23431e-05	1.76042	0.928356	0.0483866	0.614303	0.208558	0.00010349	1.47094	[K]	Transcription	--	K10268|3.16202e-19|smo:SELMODRAFT_445748|K10268 F-box and leucine-rich repeat protein 2/20 | (RefSeq) hypothetical protein	--	[R]	General function prediction only	Leucine Rich repeats (2 copies);; Leucine Rich Repeat;; Leucine rich repeat;; Leucine Rich repeat	F-box/LRR-repeat protein 4 OS=Arabidopsis thaliana OX=3702 GN=FBL4 PE=2 SV=1	S	Function unknown	hypothetical protein SELMODRAFT_445748 [Selaginella moellendorffii]	--
evm.TU.contig_2222.1	EVM%20prediction%20contig_2222.1	0.017918	2	0.017164	3	0.064553	5	0.187617	14	0.082987	7	0.127358	11	0.083079	6	0.095868	7	0.00663486	3.03785	0.163546	-1.61172	0.917043	-0.138904	0.411381	0.755553	--	--	--	--	--	--	--	DEAD/DEAH box helicase	--	--	--	--	--
evm.TU.contig_442.5	EVM%20prediction%20contig_442.5	21.7442	2501	11.5424	1624	10.2399	862	8.35556	721	6.84989	598	5.18411	492	5.80764	503	7.63389	577	0.897062	0.0752409	0.383102	0.469456	0.715048	-0.111301	0.0149336	0.577349	[HT]	Coenzyme transport and metabolism;; Signal transduction mechanisms	--	K08869|4.96089e-137|gsl:Gasu_01180|K08869 aarF domain-containing kinase | (RefSeq) aarF domain-containing kinase	--	[R]	General function prediction only	ABC1 family	Protein ACTIVITY OF BC1 COMPLEX KINASE 1, chloroplastic OS=Arabidopsis thaliana OX=3702 GN=ABC1K1 PE=1 SV=1	S	Function unknown	aarF domain-containing kinase [Galdieria sulphuraria]	--
evm.TU.contig_2523.1	EVM%20prediction%20contig_2523.1	31.0111	3171	47.5318	5945	20.0816	1503	24.0704	1846	21.0055	1631	18.1182	1527	89.3203	6870	87.7656	5896	0.240642	0.510011	0.459048	0.436971	2.07775e-10	2.26632	7.09825e-09	-1.42429	[P]	Inorganic ion transport and metabolism	--	--	--	--	--	Bestrophin, RFP-TM, chloride channel	--	S	Function unknown	Bestrophin-like protein [Nannochloropsis gaditana]	--
evm.TU.contig_4406.7	EVM%20prediction%20contig_4406.7	158.937	7078	102.088	5562	553.18	18028	203.776	6805	24.1668	817	29.6418	1089	56.3327	1888	89.2387	2612	0.0965513	-0.701947	0.00087579	-1.67861	8.30462e-06	-1.87227	0.0271812	-0.634976	--	--	Cellular Component: chloroplast (GO:0009507);; Cellular Component: thylakoid (GO:0009579);; Biological Process: photosynthesis (GO:0015979);; Cellular Component: membrane (GO:0016020);;	K08907|5.39926e-68|gsl:Gasu_57520|K08907 light-harvesting complex I chlorophyll a/b binding protein 1 | (RefSeq) light-harvesting complex protein	Photosynthesis - antenna proteins (ko00196)	--	--	Chlorophyll A-B binding protein	Chlorophyll a-b binding protein 1B-21, chloroplastic OS=Hordeum vulgare OX=4513 GN=LHC Ib-21 PE=1 SV=1	S	Function unknown	hypothetical protein BU14_0483s0007 [Porphyra umbilicalis]	cellular component: cell (GO:0005623);; cellular component: organelle (GO:0043226);; cellular component: cell part (GO:0044464);; biological process: metabolic process (GO:0008152);; biological process: cellular process (GO:0009987);; cellular component: membrane (GO:0016020)
evm.TU.contig_3409.1	EVM%20prediction%20contig_3409.1	36.4417	4516	32.0768	4862	7.50644	681	6.19681	576	10.2966	969	8.81294	901	11.6802	1089	12.4346	1013	0.291566	-0.299945	2.31036e-12	1.94522	1.17641e-05	1.16927	0.128406	0.388111	--	--	--	--	--	[R]	General function prediction only	Bromodomain	Transcription initiation factor TFIID subunit 1 OS=Arabidopsis thaliana OX=3702 GN=TAF1 PE=1 SV=1	BK	Chromatin structure and dynamics;; Transcription	unnamed protein product [Chondrus crispus]	--
evm.TU.contig_2492.4	EVM%20prediction%20contig_2492.4	31.1336	2298	30.3761	2743	17.1834	929	11.585	642	5.33152	299	6.20189	378	11.7591	653	13.2851	645	0.00958125	-0.852257	0.0093747	0.77006	0.56179	0.18568	0.244956	-0.360124	[O]	Posttranslational modification, protein turnover, chaperones	--	--	--	--	--	PPIC-type PPIASE domain;; PPIC-type PPIASE domain;; Uncharacterised protein family (UPF0240)	--	--	--	peptidyl-prolyl cis-trans isomerase isoform 1 [Galdieria sulphuraria]	--
evm.TU.contig_2022.14	EVM%20prediction%20contig_2022.14	33.3828	9366	56.4007	19358	27.4157	5630	30.8221	6485	17.6267	3754	10.663	2467	18.784	3965	25.2357	4653	0.799575	-0.150523	0.696935	0.251004	0.851062	-0.0828208	0.790272	0.100698	[R]	General function prediction only	--	--	--	--	--	Protein of unknown function (DUF815)	--	S	Function unknown	--	--
evm.TU.contig_4413.9	EVM%20prediction%20contig_4413.9	870.083	43110	889.466	53913	503.382	18254	305.721	11359	2133.46	80239	1987.62	81183	1789.88	66720	1659.2	54018	6.95777e-34	2.74369	0.007163	0.808076	1.78454e-16	2.45084	0.000475575	0.951475	--	--	--	--	--	[R]	General function prediction only	Cyclin;; Cyclin, N-terminal domain	Cyclin-P3-1 OS=Oryza sativa subsp. japonica OX=39947 GN=CYCP3-1 PE=3 SV=1	S	Function unknown	hypothetical protein BU14_0393s0018 [Porphyra umbilicalis]	--
evm.TU.contig_2183.1	EVM%20prediction%20contig_2183.1	0	0	0	0	0	0	0	0	0	0	0	0	0	0	0	0	--	--	--	--	--	--	--	--	[M]	Cell wall/membrane/envelope biogenesis	Molecular Function: oxidoreductase activity (GO:0016491);;	--	--	[GT]	Carbohydrate transport and metabolism;; Signal transduction mechanisms	UDP-glucose/GDP-mannose dehydrogenase family, central domain;; UDP-glucose/GDP-mannose dehydrogenase family, NAD binding domain;; UDP-glucose/GDP-mannose dehydrogenase family, UDP binding domain	UDP-glucose 6-dehydrogenase 4 OS=Arabidopsis thaliana OX=3702 GN=UGD4 PE=1 SV=1	M	Cell wall/membrane/envelope biogenesis	unnamed protein product [Chondrus crispus]	molecular function: catalytic activity (GO:0003824)
evm.TU.contig_2062.16	EVM%20prediction%20contig_2062.16	13.2615	1140	11.5746	1217	16.0059	1007	8.63045	557	3.52296	230	3.41677	243	7.54732	488	9.5142	538	0.39657	-0.288946	0.551399	-0.268086	0.757799	-0.126515	0.0256278	-0.53356	[I]	Lipid transport and metabolism	Molecular Function: transferase activity, transferring acyl groups (GO:0016746);;	K00626|4.15152e-94|mdm:103405049|K00626 acetyl-CoA C-acetyltransferase [EC:2.3.1.9] | (RefSeq) acetyl-CoA acetyltransferase, cytosolic 1-like	Fatty acid degradation (ko00071);; Synthesis and degradation of ketone bodies (ko00072);; Valine, leucine and isoleucine degradation (ko00280);; Lysine degradation (ko00310);; Tryptophan metabolism (ko00380);; Pyruvate metabolism (ko00620);; Glyoxylate and dicarboxylate metabolism (ko00630);; Propanoate metabolism (ko00640);; Butanoate metabolism (ko00650);; Terpenoid backbone biosynthesis (ko009…	[I]	Lipid transport and metabolism	Thiolase, N-terminal domain;; Thiolase, C-terminal domain;; Beta-ketoacyl synthase, N-terminal domain	Acetyl-CoA acetyltransferase, cytosolic 1 OS=Arabidopsis thaliana OX=3702 GN=AAT1 PE=1 SV=1	I	Lipid transport and metabolism	acetyl-CoA acetyltransferase, cytosolic 1-like [Cucurbita pepo subsp. pepo]	molecular function: catalytic activity (GO:0003824)
evm.TU.contig_2043.4	EVM%20prediction%20contig_2043.4	116.343	3333	82.6648	2897	55.7434	1169	51.368	1104	30.0646	654	28.7455	679	39.7796	858	51.2102	964	0.589621	-0.207441	0.214522	0.522103	0.752613	0.10756	0.608216	0.122519	--	--	--	--	--	--	--	--	--	--	--	--	--
evm.TU.contig_719.3	EVM%20prediction%20contig_719.3	37.9182	2180	25.5414	1797	34.9499	1471	18.5876	802	14.7539	644	15.0819	715	16.3977	710	18.347	694	0.243674	0.454917	0.938056	-0.0446361	0.614563	-0.202845	0.0394378	0.511465	--	--	--	K10839|3.93502e-50|gsl:Gasu_12640|K10839 UV excision repair protein RAD23 | (RefSeq) nucleotide excision repair protein	Nucleotide excision repair (ko03420);; Protein processing in endoplasmic reticulum (ko04141)	[L]	Replication, recombination and repair	XPC-binding domain;; UBA/TS-N domain	Ubiquitin receptor RAD23b OS=Arabidopsis thaliana OX=3702 GN=RAD23B PE=1 SV=3	O	Posttranslational modification, protein turnover, chaperones	nucleotide excision repair protein [Galdieria sulphuraria]	--
evm.TU.contig_518.3	EVM%20prediction%20contig_518.3	11.3548	532	10.04	576	5.04833	174	7.97042	280	4.05255	145	3.89762	151	5.75796	203	8.05119	248	0.774817	0.118889	0.69569	0.283718	0.563766	0.344926	0.940856	-0.0279356	[S]	Function unknown	--	K15442|1.67444e-20|gsl:Gasu_13300|K15442 tRNA-specific adenosine deaminase 3 | (RefSeq) hypothetical protein	--	--	--	Uncharacterized protein conserved in bacteria (DUF2064);; Guanylyl transferase CofC like	--	S	Function unknown	hypothetical protein GPECTOR_65g170 [Gonium pectorale]	--
evm.TU.contig_3407.4	EVM%20prediction%20contig_3407.4	41.2237	5930	39.352	6925	42.1598	4439	31.7863	3429	14.0743	1537	9.7916	1161	20.5954	2229	25.7808	2437	0.526427	-0.224007	0.556015	-0.196197	0.168626	-0.302185	0.451707	-0.215027	[I]	Lipid transport and metabolism	Biological Process: acetate metabolic process (GO:0006083);; Cellular Component: chloroplast (GO:0009507);; Molecular Function: ligase activity (GO:0016874);; Molecular Function: purine ribonucleoside binding (GO:0032550);; Molecular Function: adenyl ribonucleotide binding (GO:0032559);; Molecular Function: anion binding (GO:0043168);;	K01895|0|gsl:Gasu_15940|K01895 acetyl-CoA synthetase [EC:6.2.1.1] | (RefSeq) acetyl-CoA synthetase	Glycolysis / Gluconeogenesis (ko00010);; Pyruvate metabolism (ko00620);; Propanoate metabolism (ko00640);; Carbon metabolism (ko01200)	[I]	Lipid transport and metabolism	AMP-binding enzyme;; AMP-binding enzyme C-terminal domain;; Acetyl-coenzyme A synthetase N-terminus	Acetyl-coenzyme A synthetase, chloroplastic/glyoxysomal OS=Arabidopsis thaliana OX=3702 GN=ACS PE=1 SV=1	I	Lipid transport and metabolism	acetyl-CoA synthetase [Emiliania huxleyi CCMP1516]	biological process: metabolic process (GO:0008152);; biological process: cellular process (GO:0009987);; biological process: single-organism process (GO:0044699);; cellular component: cell (GO:0005623);; cellular component: organelle (GO:0043226);; cellular component: cell part (GO:0044464);; molecular function: catalytic activity (GO:0003824);; molecular function: binding (GO:0005488)
evm.TU.contig_2617.1	EVM%20prediction%20contig_2617.1	16.9954	732	15.818	834	15.4965	489	8.70739	282	5.24656	172	5.30364	189	7.53977	245	8.74662	248	0.828606	-0.0877679	0.769941	0.141514	0.702782	-0.162286	0.744681	0.117613	--	--	--	--	--	--	--	--	--	--	--	--	--
evm.TU.contig_4413.11	EVM%20prediction%20contig_4413.11	8.28649	463	9.49066	649	11.4253	467	6.84859	287	3.54895	151	2.16886	100	4.41001	186	3.78012	139	0.838066	-0.111115	0.490131	-0.320709	0.102131	-0.697339	0.761507	0.167387	--	--	--	--	--	[I]	Lipid transport and metabolism	CRAL/TRIO domain;; Divergent CRAL/TRIO domain	--	S	Function unknown	PREDICTED: random slug protein 5 [Beta vulgaris subsp. vulgaris]	--
evm.TU.contig_3483.1	EVM%20prediction%20contig_3483.1	19.5764	831	17.2495	896	22.3311	694	11.1693	356	10.4707	338	11.2066	393	11.7977	377	14.2182	397	0.0157004	0.774975	0.796135	-0.13807	0.92567	0.0461136	0.0716673	0.479791	[S]	Function unknown	--	--	--	--	--	--	--	S	Function unknown	hypothetical protein, conserved [Cyanidioschyzon merolae strain 10D]	--
evm.TU.contig_4533.1	EVM%20prediction%20contig_4533.1	0.163011	44	0.090676	30	0.314174	62	0.455039	92	0.62841	129	0.77384	172	0.254768	52	0.305291	54	1.14754e-14	3.87177	0.0221104	-1.7289	0.863302	-0.13277	7.44077e-08	1.97646	--	--	--	--	--	[R]	General function prediction only	Reverse transcriptase (RNA-dependent DNA polymerase)	Retrovirus-related Pol polyprotein from transposon RE2 OS=Arabidopsis thaliana OX=3702 GN=RE2 PE=4 SV=1	S	Function unknown	hypothetical protein FisN_22Lu047 [Fistulifera solaris]	--
evm.TU.contig_699.6	EVM%20prediction%20contig_699.6	403.519	34334	535.806	55772	827.483	51530	339.944	21690	459.923	29705	469.998	32967	285.021	18246	402.195	22487	7.80411e-06	1.49731	0.32419	-0.531741	0.46771	-0.335339	9.44326e-12	1.18871	--	--	--	--	--	--	--	--	--	--	--	--	--
evm.TU.contig_3471.1	EVM%20prediction%20contig_3471.1	2.48542	226	2.11827	236	2.15431	144	1.70402	116	0.759223	53	0.472074	36	1.76447	121	1.51649	91	0.550644	-0.344088	0.903275	-0.073295	0.779217	0.160915	0.222688	-0.643593	--	--	--	--	--	--	--	--	--	--	--	--	--
evm.TU.contig_3505.3	EVM%20prediction%20contig_3505.3	158.859	26735	13.7949	2841	3583.56	441379	3871.37	488543	482.308	61613	282.651	39213	941.088	119153	1509.06	166874	0.000375837	3.21969	2.13432e-08	-4.54629	4.35814e-05	-1.26892	0.00499339	-0.89096	[S]	Function unknown	--	--	--	--	--	HYR domain	--	S	Function unknown	hypothetical protein CHLRE_04g223650v5 [Chlamydomonas reinhardtii]	--
evm.TU.contig_568.8	EVM%20prediction%20contig_568.8	87.3883	3325	57.7827	2690	0.141642	4	0.163055	5	0.110211	4	0.093107	3	0.093922	3	0.113042	3	3.70901e-35	-7.24138	8.16375e-51	7.67592	0.943634	-0.102996	0.693211	0.43532	[FGR]	Nucleotide transport and metabolism;; Carbohydrate transport and metabolism;; General function prediction only	Molecular Function: catalytic activity (GO:0003824);;	K02503|4.92263e-58|gsl:Gasu_18530|K02503 histidine triad (HIT) family protein | (RefSeq) Hit-like protein involved in cell-cycle regulation	--	[T]	Signal transduction mechanisms	HIT domain;; Scavenger mRNA decapping enzyme C-term binding	14 kDa zinc-binding protein OS=Zea mays OX=4577 GN=ZBP14 PE=1 SV=1	FG	Nucleotide transport and metabolism;; Carbohydrate transport and metabolism	Hit-like protein involved in cell-cycle regulation [Galdieria sulphuraria]	molecular function: catalytic activity (GO:0003824)
evm.TU.contig_2549.6	EVM%20prediction%20contig_2549.6	3.05468	400	1.94409	312	3.29039	316	1.87589	185	1.0157	101	0.882878	96	0.772446	77	1.04809	91	0.787199	0.150393	0.566745	-0.334435	0.00403429	-1.07064	0.0275407	0.775277	--	--	--	--	--	--	--	--	--	--	--	--	--
evm.TU.contig_3463.4	EVM%20prediction%20contig_3463.4	12.2321	1307	21.3066	2785	11.1391	871	7.85533	630	8.77827	712	9.13709	805	6.23744	502	9.36614	658	0.223977	0.608514	0.374756	0.490584	0.827165	0.0722952	2.03038e-05	0.953731	--	--	--	K06620|5.7009e-34|gsl:Gasu_53860|K06620 transcription factor E2F3 | (RefSeq) transcription factor E2F	--	[K]	Transcription	E2F/DP family winged-helix DNA-binding domain;; E2F transcription factor CC-MB domain	Transcription factor E2FB OS=Arabidopsis thaliana OX=3702 GN=E2FB PE=1 SV=1	K	Transcription	transcription factor E2F [Galdieria sulphuraria]	--
evm.TU.contig_2064.5	EVM%20prediction%20contig_2064.5	19.921	1858	21.6223	2467	22.9707	1568	19.4259	1359	5.01558	355	4.04677	312	14.3352	1006	17.5269	1074	0.035045	-0.655289	0.341559	-0.354477	0.870915	-0.0529787	6.62503e-07	-1.05299	--	--	--	--	--	--	--	--	--	S	Function unknown	predicted protein [Ostreococcus lucimarinus CCE9901]	--
evm.TU.contig_4488.5	EVM%20prediction%20contig_4488.5	5.47914	476	6.96136	739	1.8478	118	2.09576	137	0.620226	41	0.773515	56	3.28014	215	3.91234	224	0.000868168	-1.55292	0.0173671	1.21461	0.00365825	1.15441	2.17699e-05	-1.53187	--	--	--	--	--	--	--	--	--	--	--	unnamed protein product [Chondrus crispus]	--
evm.TU.contig_2098.4	EVM%20prediction%20contig_2098.4	0.083862	6	0.167655	14	10.35	512	0.547499	28	0.152015	8	0.066884	4	0.36173	19	0.327928	15	0.412917	1.03366	5.05693e-05	-3.77767	0.00644327	-2.48041	0.432133	-0.704815	--	--	--	--	--	--	--	--	--	--	--	--	--
evm.TU.contig_2198.2	EVM%20prediction%20contig_2198.2	0.050433	4	0.047319	4	0.133969	7	0.108638	6	0.080004	4	0.066874	4	0.072157	4	0.120477	6	0.266751	1.47581	0.456377	-0.928885	0.980413	0.0343099	0.890824	0.162762	[R]	General function prediction only	--	--	--	[S]	Function unknown	SprT-like family;; SprT-like zinc ribbon domain	--	S	Function unknown	unnamed protein product [Chondrus crispus]	--
evm.TU.contig_593.4	EVM%20prediction%20contig_593.4	11.2628	568	8.87989	548	28.5346	1053	15.627	591	4.01939	154	2.67528	112	6.5064	247	9.6273	319	0.920208	-0.0516604	0.000224777	-1.37623	0.000990214	-1.04294	0.153945	-0.492494	--	--	--	--	--	--	--	--	--	--	--	--	--
evm.TU.contig_3394.5	EVM%20prediction%20contig_3394.5	13.0066	947	13.4069	1194	24.9929	1331	15.8711	866	5.9973	332	5.41646	325	20.1391	1103	28.3078	1354	0.318376	0.323733	0.00405232	-0.90941	0.0131068	0.61095	4.73799e-12	-1.30671	--	--	--	--	--	--	--	C2 domain	--	S	Function unknown	hypothetical protein BU14_1574s0001 [Porphyra umbilicalis]	--
evm.TU.contig_2305.7	EVM%20prediction%20contig_2305.7	633.134	74123	756.551	108352	167.179	14325	63.8843	5609	9.44858	840	15.7529	1521	9.31415	821	7.4454	573	5.19237e-22	-4.10326	8.52774e-07	2.22191	2.32723e-12	-3.11629	0.00593518	1.22614	[P]	Inorganic ion transport and metabolism	--	K01674|4.65519e-29|mis:MICPUN_96952|K01674 carbonic anhydrase [EC:4.2.1.1] | (RefSeq) CA; carbonic anhydrase	Nitrogen metabolism (ko00910)	[R]	General function prediction only	Hint module;; Eukaryotic-type carbonic anhydrase	Alpha carbonic anhydrase 3 OS=Arabidopsis thaliana OX=3702 GN=ACA3 PE=2 SV=1	--	--	carbonic anhydrase 1 [Pyropia haitanensis]	--
evm.TU.contig_4465.12	EVM%20prediction%20contig_4465.12	1052.35	80301	864.839	80731	770.991	43057	407.388	23311	552.679	32013	536.982	33779	259.63	14905	287.007	14391	0.00677688	0.723098	0.311462	0.40519	0.0382526	-0.674299	2.53033e-18	1.70904	--	--	--	--	--	--	--	--	--	--	--	hypothetical protein Gasu_52930 [Galdieria sulphuraria]	--
evm.TU.contig_500.6	EVM%20prediction%20contig_500.6	21.5928	2506	18.6112	2642	40.6367	3451	30.6255	2665	5.398	476	4.24375	406	12.8369	1121	21.1341	1612	0.0880049	-0.517526	3.2258e-05	-1.13062	0.00391459	-0.717583	2.97578e-05	-1.02365	[L]	Replication, recombination and repair	Cellular Component: intracellular part (GO:0044424);;	--	--	[L]	Replication, recombination and repair	Histidine kinase-, DNA gyrase B-, and HSP90-like ATPase;; DNA mismatch repair protein, C-terminal domain;; MutL C terminal dimerisation domain;; Histidine kinase-, DNA gyrase B-, and HSP90-like ATPase	DNA mismatch repair protein PMS1 OS=Arabidopsis thaliana OX=3702 GN=PMS1 PE=1 SV=1	L	Replication, recombination and repair	probable DNA mismatch repair protein [Cyanidioschyzon merolae strain 10D]	cellular component: cell (GO:0005623);; cellular component: cell part (GO:0044464)
evm.TU.contig_620.5	EVM%20prediction%20contig_620.5	3.32787	317	3.64091	424	4.48275	313	4.63534	331	2.33344	169	2.56109	201	2.68801	193	3.65828	229	0.00665281	1.01498	0.135249	-0.711568	0.663814	-0.18827	0.23236	0.378155	[G]	Carbohydrate transport and metabolism	Biological Process: metabolic process (GO:0008152);; Molecular Function: transferase activity (GO:0016740);;	--	--	[G]	Carbohydrate transport and metabolism	FGGY family of carbohydrate kinases, C-terminal domain;; FGGY family of carbohydrate kinases, N-terminal domain	--	G	Carbohydrate transport and metabolism	hypothetical protein SELMODRAFT_439613 [Selaginella moellendorffii]	biological process: metabolic process (GO:0008152);; molecular function: catalytic activity (GO:0003824)
evm.TU.contig_537.1	EVM%20prediction%20contig_537.1	180.172	14314	142.414	13841	124.375	7232	39.9691	2381	50.8284	3066	42.604	2791	50.6779	3029	64.0945	3346	0.437124	-0.24465	0.244073	0.689801	0.92203	-0.0649115	0.012787	0.446185	--	--	Biological Process: protein-phycocyanobilin linkage (GO:0017009);;	--	--	--	--	CpeS-like protein	--	S	Function unknown	unnamed protein product [Chondrus crispus]	biological process: metabolic process (GO:0008152);; biological process: cellular process (GO:0009987)
evm.TU.contig_3445.5	EVM%20prediction%20contig_3445.5	10.7231	792	11.7615	1062	7.88727	426	7.52133	417	2.14495	121	1.68923	103	4.5564	253	5.35907	260	0.0049583	-0.998078	0.702824	0.191018	0.45551	-0.279574	0.0515519	-0.607644	--	--	--	K17868|8.4077e-45|crb:CARUB_v10027621mg|K17868 diphthine methyl ester acylhydrolase [EC:3.1.1.97] | (RefSeq) hypothetical protein	--	[E]	Amino acid transport and metabolism	WD domain, G-beta repeat	--	S	Function unknown	diphthine methyltransferase homolog [Capsella rubella]	--
evm.TU.contig_429.4	EVM%20prediction%20contig_429.4	22.5249	1898	17.3503	1789	17.7862	1097	14.0318	887	8.02806	514	7.78361	541	9.6866	614	11.8762	658	0.557825	0.210273	0.987449	-0.00776856	0.486095	-0.193406	0.199334	0.298342	--	--	--	--	--	--	--	Acetyltransferase (GNAT) family;; Acetyltransferase (GNAT) domain;; Acetyltransferase (GNAT) domain	--	--	--	--	--
evm.TU.contig_2267.3	EVM%20prediction%20contig_2267.3	0.015942	1	0	0	0.180829	5	0	0	0	0	0	0	0	0	0.105026	3	--	--	0.707809	-0.368495	0.966787	-0.0509554	0.663911	-0.277543	--	--	--	--	--	--	--	--	--	--	--	--	--
evm.TU.contig_2033.18	EVM%20prediction%20contig_2033.18	181.394	7964	231.066	12410	180.595	5803	79.5023	2618	329.624	10985	174.417	6313	213.59	7055	252.166	7275	4.14155e-05	1.75325	0.460018	0.390842	0.000816642	1.22664	0.023242	0.804224	[J]	Translation, ribosomal structure and biogenesis	Cellular Component: intracellular ribonucleoprotein complex (GO:0030529);;	K02873|6.11873e-75|mus:103980605|K02873 large subunit ribosomal protein L13e | (RefSeq) 60S ribosomal protein L13-1	Ribosome (ko03010)	[J]	Translation, ribosomal structure and biogenesis	Ribosomal protein L13e	60S ribosomal protein L13-1 OS=Arabidopsis thaliana OX=3702 GN=RPL13B PE=1 SV=1	J	Translation, ribosomal structure and biogenesis	hypothetical protein BU14_0280s0021 [Porphyra umbilicalis]	cellular component: cell (GO:0005623);; cellular component: macromolecular complex (GO:0032991);; cellular component: cell part (GO:0044464)
evm.TU.contig_470.1	EVM%20prediction%20contig_470.1	58.6839	5902	66.2065	8145	85.0811	6262	35.9992	2715	82.7813	6319	57.4595	4764	31.9828	2420	49.5074	3272	8.39256e-08	1.66758	0.726189	-0.199962	0.751123	-0.161116	3.0258e-10	1.51152	--	--	Molecular Function: binding (GO:0005488);;	--	--	--	--	Root hair defective 3 GTP-binding protein (RHD3)	--	S	Function unknown	GTP-binding protein isoform 1 [Galdieria sulphuraria]	molecular function: binding (GO:0005488)
evm.TU.contig_4549.1	EVM%20prediction%20contig_4549.1	47.4846	2833	63.5492	4638	20.3379	888	16.4297	735	101.541	4598	106.795	5252	53.1679	2387	51.3345	2013	6.80659e-13	2.40311	0.00108961	1.22922	4.37665e-11	1.85448	1.19478e-10	1.67988	--	--	--	--	--	--	--	--	--	--	--	--	--
evm.TU.contig_3383.2	EVM%20prediction%20contig_3383.2	8.0209	1402	11.951	2556	7.17614	918	11.2929	1480	7.35135	976	4.83953	698	6.0236	793	10.6959	1229	0.0812082	0.784688	0.722204	-0.262688	0.867051	0.10841	0.395053	0.306489	[T]	Signal transduction mechanisms	--	--	--	[R]	General function prediction only	Tetratricopeptide repeat;; Tetratricopeptide repeat;; Tetratricopeptide repeat;; Tetratricopeptide repeat;; Tetratricopeptide repeat;; Tetratricopeptide repeat;; Tetratricopeptide repeat;; Tetratricopeptide repeat;; Suppressor of forked protein (Suf);; Tetratricopeptide repeat;; TPR repeat;; Tetratricopeptide repeat	PsbB mRNA maturation factor Mbb1, chloroplastic OS=Chlamydomonas reinhardtii OX=3055 GN=MBB1 PE=2 SV=1	S	Function unknown	TPR repeat-containing protein [Chondrus crispus]	--
evm.TU.contig_2118.7	EVM%20prediction%20contig_2118.7	78.6835	3603	125.754	7044	40.6906	1364	36.1937	1243	110.216	3831	79.0694	2985	48.7431	1679	52.0465	1566	0.00126183	1.37187	0.02641	1.02916	0.00902475	0.743435	1.28189e-10	1.59672	--	--	--	K03259|1.34407e-43|ccp:CHC_T00008457001|K03259 translation initiation factor 4E | (RefSeq) Translation initiation factor eIF4, subunit E, type 1	RNA transport (ko03013)	[J]	Translation, ribosomal structure and biogenesis	Eukaryotic initiation factor 4E	Eukaryotic translation initiation factor 4E-1 OS=Arabidopsis thaliana OX=3702 GN=EIF4E1 PE=1 SV=1	J	Translation, ribosomal structure and biogenesis	hypothetical protein BU14_2109s0002 [Porphyra umbilicalis]	--
evm.TU.contig_526.6	EVM%20prediction%20contig_526.6	111.078	7455	133.798	10985	139.671	6860	72.3089	3639	27.0699	1379	25.4419	1408	40.6146	2051	57.3994	2532	0.0313094	-0.677176	0.903728	-0.0640289	0.0266877	-0.702396	0.52	-0.1365	--	--	--	--	--	--	--	Protein of unknown function (DUF3110)	--	--	--	--	--
evm.TU.contig_3442.7	EVM%20prediction%20contig_3442.7	7.42717	1494	10.1132	2489	7.19245	1059	6.78292	1023	2.93438	448	3.28365	545	3.0239	458	4.80096	635	0.932552	0.0428825	0.982847	-0.0127119	0.108392	-0.504021	0.128951	0.437727	--	--	--	--	--	[U]	Intracellular trafficking, secretion, and vesicular transport	Endonuclease/Exonuclease/phosphatase family	Type I inositol polyphosphate 5-phosphatase 5 OS=Arabidopsis thaliana OX=3702 GN=IP5P5 PE=2 SV=1	T	Signal transduction mechanisms	unnamed protein product [Chondrus crispus]	--
evm.TU.contig_2350.9	EVM%20prediction%20contig_2350.9	111.442	4217	35.4087	1640	107.321	2973	84.3845	2395	36.3556	1045	28.9797	904	46.817	1333	57.1635	1422	0.610821	0.36748	0.342399	-0.668862	0.0210295	-0.510652	0.793228	0.0705036	--	--	--	--	--	--	--	Las17-binding protein actin regulator	--	--	--	--	--
evm.TU.contig_836.1	EVM%20prediction%20contig_836.1	50.5621	2263	31.1977	1708	17.4618	572	16.1261	541	45.1358	1533	22.2783	822	12.2091	411	14.5017	427	0.016014	1.20473	0.0496494	0.887297	0.956839	0.0228256	9.72649e-08	1.95553	--	--	Molecular Function: nucleic acid binding (GO:0003676);;	--	--	[R]	General function prediction only	Translin family	--	S	Function unknown	DNA/RNA-binding protein translin/TB-RBP-like protein [Galdieria sulphuraria]	molecular function: binding (GO:0005488)
evm.TU.contig_3492.5	EVM%20prediction%20contig_3492.5	90.7897	10155	99.1338	13564	87.3089	7147	36.9231	3097	69.0547	5863	50.1544	4625	34.3989	2895	46.6019	3425	0.00550624	0.844665	0.518889	0.342106	0.691072	-0.19224	7.1474e-10	1.28586	[J]	Translation, ribosomal structure and biogenesis	Biological Process: rRNA modification (GO:0000154);; Molecular Function: snoRNA binding (GO:0030515);; Cellular Component: box C/D snoRNP complex (GO:0031428);; Cellular Component: small-subunit processome (GO:0032040);;	K14564|6.99847e-179|ccp:CHC_T00009207001|K14564 nucleolar protein 56 | (RefSeq) box C/D snoRNP component Nop56	Ribosome biogenesis in eukaryotes (ko03008)	[AJ]	RNA processing and modification;; Translation, ribosomal structure and biogenesis	snoRNA binding domain, fibrillarin;; NOP5NT (NUC127) domain	Probable nucleolar protein 5-2 OS=Arabidopsis thaliana OX=3702 GN=NOP5-2 PE=1 SV=1	J	Translation, ribosomal structure and biogenesis	box C/D snoRNP component Nop56 [Chondrus crispus]	biological process: metabolic process (GO:0008152);; biological process: cellular process (GO:0009987);; biological process: cellular component organization or biogenesis (GO:0071840);; molecular function: binding (GO:0005488);; cellular component: cell (GO:0005623);; cellular component: membrane-enclosed lumen (GO:0031974);; cellular component: macromolecular complex (GO:0032991);; cellular comp…
evm.TU.contig_2072.4	EVM%20prediction%20contig_2072.4	295.368	8954	198.73	7370	765.922	16993	550.428	12512	6.29356	145	4.74013	119	20.5218	469	33.3835	665	5.54396e-30	-3.86756	3.31296e-07	-1.69056	5.03586e-86	-4.20366	1.00296e-07	-1.47581	--	--	--	--	--	--	--	--	--	--	--	--	--
evm.TU.contig_3592.1	EVM%20prediction%20contig_3592.1	25.5326	1885	14.5175	1311	20.753	1121	10.8437	601	7.84944	440	6.82167	416	12.7777	710	14.268	692	0.852829	0.0991818	0.945125	0.0460954	0.655156	0.186718	0.624988	-0.142263	--	--	--	--	--	--	--	--	--	--	--	--	--
evm.TU.contig_510.4	EVM%20prediction%20contig_510.4	23.5384	3627	18.7294	3531	36.1762	4080	23.9969	2773	5.80466	679	4.53965	577	11.91	1381	14.3182	1450	0.126755	-0.487032	0.00894555	-0.804966	0.000409393	-0.802235	0.0074079	-0.593271	[R]	General function prediction only	--	K15361|7.80242e-136|gsl:Gasu_32590|K15361 WD repeat-containing protein 48 | (RefSeq) transducin family protein / WD-40 repeat family protein	--	[S]	Function unknown	Domain of unknown function (DUF3337);; WD domain, G-beta repeat	Protein pleiotropic regulatory locus 1 OS=Arabidopsis thaliana OX=3702 GN=PRL1 PE=1 SV=1	S	Function unknown	transducin family protein / WD-40 repeat family protein [Galdieria sulphuraria]	--
evm.TU.contig_2697.1	EVM%20prediction%20contig_2697.1	4.52483	1342	4.36651	1584	82.4936	17898	69.9533	15550	96.8696	21798	27.5202	6726	188.674	42080	333.446	64952	4.72772e-18	5.01149	1.08144e-64	-4.3496	1.12503e-15	2.05768	0.032627	-1.18783	--	--	--	--	--	[R]	General function prediction only	Reverse transcriptase (RNA-dependent DNA polymerase);; Integrase core domain	Retrovirus-related Pol polyprotein from transposon RE1 OS=Arabidopsis thaliana OX=3702 GN=RE1 PE=2 SV=1	S	Function unknown	conserved hypothetical protein [Talaromyces stipitatus ATCC 10500]	--
evm.TU.contig_2092.13	EVM%20prediction%20contig_2092.13	31.456	4170	25.0526	4063	11.9953	1164	10.9116	1085	33.2986	3351	33.4393	3654	5.98475	597	8.01466	699	6.1224e-11	1.76745	0.00784962	0.927493	0.20335	-0.36192	3.42906e-67	2.97678	--	--	--	--	--	--	--	--	--	--	--	--	--
evm.TU.contig_2121.27	EVM%20prediction%20contig_2121.27	15.3918	2533	14.032	2825	12.8289	1545	10.3249	1274	3.14922	394	3.13347	425	6.53364	809	8.56932	927	0.016889	-0.675804	0.973081	0.0138544	0.30077	-0.25641	0.0192363	-0.500576	[R]	General function prediction only	--	K14402|1.70712e-132|vra:106774814|K14402 cleavage and polyadenylation specificity factor subunit 2 | (RefSeq) cleavage and polyadenylation specificity factor subunit 2	mRNA surveillance pathway (ko03015)	[A]	RNA processing and modification	Metallo-beta-lactamase superfamily domain;; Cleavage and polyadenylation factor 2 C-terminal;; Beta-Casp domain;; Metallo-beta-lactamase superfamily	Cleavage and polyadenylation specificity factor subunit 2 OS=Arabidopsis thaliana OX=3702 GN=CPSF100 PE=1 SV=2	J	Translation, ribosomal structure and biogenesis	hypothetical protein PHYPA_012564 [Physcomitrella patens]	--
evm.TU.contig_3509.14	EVM%20prediction%20contig_3509.14	167.622	16821	249.244	30597	103.173	7578	69.5836	5236	243.784	18570	20.5476	1700	117.358	8860	145.453	9591	0.506743	0.701645	0.0236718	0.93492	1.65028e-06	0.975411	0.722898	0.395276	[L]	Replication, recombination and repair	Molecular Function: nucleic acid binding (GO:0003676);; Molecular Function: helicase activity (GO:0004386);; Molecular Function: ATP binding (GO:0005524);;	K11594|0|ccp:CHC_T00010340001|K11594 ATP-dependent RNA helicase DDX3X [EC:3.6.4.13] | (RefSeq) DEAD (Asp-Glu-Ala-Asp) box polypeptide 3, Putative	--	[A]	RNA processing and modification	DEAD/DEAH box helicase;; Helicase conserved C-terminal domain	DEAD-box ATP-dependent RNA helicase 52B OS=Oryza sativa subsp. japonica OX=39947 GN=PL10B PE=2 SV=1	L	Replication, recombination and repair	DEAD (Asp-Glu-Ala-Asp) box polypeptide 3, Putative [Chondrus crispus]	molecular function: binding (GO:0005488);; molecular function: catalytic activity (GO:0003824)
evm.TU.contig_501.5	EVM%20prediction%20contig_501.5	4.35308	138	3.87225	150	2.30041	54	2.39978	57	2.16869	52	1.17809	31	1.5811	38	1.63688	34	0.753853	0.215608	0.563413	0.407736	0.808303	-0.178748	0.250712	0.686993	--	--	--	--	--	--	--	--	--	--	--	--	--
evm.TU.contig_2707.2	EVM%20prediction%20contig_2707.2	17.9957	3146	20.9615	4482	5.19757	665	4.88889	641	3.9481	524	3.60783	520	5.55355	731	5.94316	683	0.00737379	-0.820615	1.13981e-05	1.55524	0.0995736	0.538823	0.684203	0.124856	--	--	--	--	--	--	--	--	--	--	--	--	--
evm.TU.contig_3448.2	EVM%20prediction%20contig_3448.2	4.67555	999	5.06152	1323	5.00295	783	2.86862	460	4.69975	763	4.75907	839	3.54522	570	5.7314	805	2.12081e-07	1.48198	0.973953	0.0160649	0.0691308	0.591636	0.000910959	0.792247	--	--	--	--	--	[D]	Cell cycle control, cell division, chromosome partitioning	Mad3/BUB1 homology region 1	Mitotic spindle checkpoint protein BUBR1 OS=Arabidopsis thaliana OX=3702 GN=BUBR1 PE=1 SV=2	S	Function unknown	serine/threonine protein kinase [Galdieria sulphuraria]	--
evm.TU.contig_4638.1	EVM%20prediction%20contig_4638.1	3.68432	92	2.0134	62	16.2509	296	19.9568	373	32.4051	612	18.0785	371	21.643	406	25.0654	410	1.55817e-21	4.50343	2.82039e-07	-2.80683	0.112635	0.668508	0.0278565	0.799526	--	--	--	--	--	--	--	--	--	--	--	--	--
evm.TU.contig_2157.9	EVM%20prediction%20contig_2157.9	39.2832	3483	32.891	3567	26.5473	1723	19.1032	1270	8.1851	551	6.55606	480	12.0832	806	16.7554	976	0.0098304	-0.744821	0.314471	0.333485	0.205099	-0.297295	0.389566	-0.208888	--	--	--	--	--	--	--	--	--	--	--	--	--
evm.TU.contig_2281.13	EVM%20prediction%20contig_2281.13	26.3192	6433	36.8439	11016	20.7744	3716	22.2004	4069	9.63685	1788	7.99428	1611	15.3686	2826	21.1834	3402	0.456107	-0.30815	0.74002	0.190889	0.835274	0.0860768	0.125554	-0.293139	--	--	--	--	--	--	--	Exocyst complex component Sec10	--	--	--	--	--
evm.TU.contig_2115.9	EVM%20prediction%20contig_2115.9	8.37904	1293	6.56252	1239	5.13711	581	4.75441	551	1.45274	171	1.21426	155	2.163	252	3.93042	399	0.00578088	-0.925446	0.619873	0.23403	0.325999	-0.377139	0.265853	-0.393109	[R]	General function prediction only	Cellular Component: chloroplast (GO:0009507);; Biological Process: photosynthesis (GO:0015979);; Molecular Function: oxidoreductase activity (GO:0016491);;	--	--	--	--	FAD binding domain;; FAD dependent oxidoreductase;; HI0933-like protein;; Pyridine nucleotide-disulphide oxidoreductase;; Glucose inhibited division protein A;; FAD binding domain;; FAD dependent oxidoreductase;; Pyridine nucleotide-disulphide oxidoreductase;; NAD(P)-binding Rossmann-like domain	--	S	Function unknown	predicted protein [Physcomitrella patens]	cellular component: cell (GO:0005623);; cellular component: organelle (GO:0043226);; cellular component: cell part (GO:0044464);; biological process: metabolic process (GO:0008152);; biological process: cellular process (GO:0009987);; molecular function: catalytic activity (GO:0003824)
evm.TU.contig_2358.4	EVM%20prediction%20contig_2358.4	0.187141	6	0.183704	7	0.133669	3	0.107533	3	0.094608	2	0.064543	2	0.206125	5	0.111473	2	0.892623	0.222359	0.948391	0.0983016	0.772784	0.391784	0.916	-0.1303	[S]	Function unknown	--	--	--	--	--	Protein of unknown function (DUF423)	--	S	Function unknown	hypothetical protein KFL_002330090 [Klebsormidium nitens]	--
evm.TU.contig_2139.19	EVM%20prediction%20contig_2139.19	32.38	1345	20.2246	1030	36.2585	1136	32.9933	1029	9.49405	296	9.15721	318	8.71665	265	10.4542	283	0.913633	0.0554153	0.0976761	-0.740063	2.03966e-09	-1.52072	0.00359998	0.722283	--	--	--	--	--	--	--	Prefoldin subunit	--	--	--	--	--
evm.TU.contig_2051.23	EVM%20prediction%20contig_2051.23	10.1762	366	5.89069	260	14.7423	388	11.0698	299	4.71269	129	3.86647	115	3.26733	89	5.95575	141	0.225122	0.624017	0.0497794	-0.96563	0.00117562	-1.11415	0.0901157	0.645853	--	--	--	K18156|2.09914e-63|ccp:CHC_T00005910001|K18156 mitochondrial inner membrane protease ATP23 [EC:3.4.24.-] | (RefSeq) hypothetical protein	--	[L]	Replication, recombination and repair	Peptidase M76 family	--	O	Posttranslational modification, protein turnover, chaperones	unnamed protein product [Chondrus crispus]	--
evm.TU.contig_3711.2	EVM%20prediction%20contig_3711.2	6.68844	353	5.57435	360	7.58681	293	6.33186	251	2.88681	116	2.98796	130	5.04504	200	7.29329	253	0.243077	0.478224	0.247428	-0.503386	0.655345	0.164843	0.389566	-0.291338	--	--	--	--	--	--	--	Retrotransposon gag protein	--	S	Function unknown	hypothetical protein RO3G_11540 [Rhizopus delemar RA 99-880]	--
evm.TU.contig_3714.1	EVM%20prediction%20contig_3714.1	0	0	0	0	0	0	0	0	0	0	0	0	0	0	0	0	--	--	--	--	--	--	--	--	--	--	--	--	--	--	--	--	--	--	--	--	--
evm.TU.contig_666.1	EVM%20prediction%20contig_666.1	27.5058	2473	71.3355	7845	29.0091	1909	28.1786	1900	34.6991	2368	20.4298	1514	22.8252	1544	28.158	1664	0.360693	0.62407	0.574733	0.417607	0.608805	0.174472	0.00898932	0.817637	[O]	Posttranslational modification, protein turnover, chaperones	Molecular Function: peptidase activity (GO:0008233);;	K08568|4.32838e-79|apro:F751_5316|K08568 cathepsin X [EC:3.4.18.1] | (RefSeq) Cathepsin Z	--	[O]	Posttranslational modification, protein turnover, chaperones	Papain family cysteine protease	Cathepsin B-like protease 3 OS=Arabidopsis thaliana OX=3702 GN=CATHB3 PE=1 SV=1	O	Posttranslational modification, protein turnover, chaperones	Cathepsin Z-like proteinase [Ectocarpus siliculosus]	molecular function: catalytic activity (GO:0003824)
evm.TU.contig_2157.12	EVM%20prediction%20contig_2157.12	27.0136	2299	17.9422	1868	40.9939	2553	25.6161	1635	5.52185	357	5.09543	358	10.5516	676	16.0901	900	0.178099	-0.523092	0.0293252	-0.848537	0.000212611	-0.939102	0.0168422	-0.547891	--	--	--	--	--	--	--	--	--	--	--	--	--
evm.TU.contig_2032.12	EVM%20prediction%20contig_2032.12	30.797	998	71.962	2853	17.0364	405	13.5271	329	4.60363	114	6.60049	177	6.6581	163	11.7777	251	0.0116972	-1.56417	0.0274027	1.32133	0.286049	-0.389005	0.88473	0.0802311	--	--	--	--	--	--	--	--	--	--	--	--	--
evm.TU.contig_2286.23	EVM%20prediction%20contig_2286.23	22.515	2185	46.1366	5475	13.1183	932	11.4764	835	12.5449	924	12.472	998	8.64526	631	13.7764	879	0.917757	0.0679016	0.0532402	1.07918	0.564795	0.19178	4.38313e-05	0.91819	[M]	Cell wall/membrane/envelope biogenesis	--	K03843|2.51141e-89|ccp:CHC_T00007099001|K03843 alpha-1,3/alpha-1,6-mannosyltransferase [EC:2.4.1.132 2.4.1.257] | (RefSeq) hypothetical protein	N-Glycan biosynthesis (ko00510)	[M]	Cell wall/membrane/envelope biogenesis	Glycosyl transferases group 1;; Glycosyl transferases group 1;; Glycosyltransferase Family 4;; Glycosyl transferases group 1;; Glycosyl transferase 4-like domain	GDP-Man:Man(3)GlcNAc(2)-PP-Dol alpha-1,2-mannosyltransferase OS=Arabidopsis thaliana OX=3702 GN=ALG11 PE=1 SV=2	M	Cell wall/membrane/envelope biogenesis	unnamed protein product [Chondrus crispus]	--
evm.TU.contig_2275.13	EVM%20prediction%20contig_2275.13	13.0777	966	12.3666	1117	20.5801	1112	14.0447	778	7.91006	444	7.55597	460	10.2773	571	12.5863	611	0.00370978	0.815155	0.015022	-0.74114	0.446247	-0.215476	0.469457	0.182845	--	--	--	K15116|2.01489e-100|ccp:CHC_T00007433001|K15116 solute carrier family 25, member 33/36 | (RefSeq) hypothetical protein	--	[C]	Energy production and conversion	Mitochondrial carrier protein	Folate transporter 1, chloroplastic OS=Arabidopsis thaliana OX=3702 GN=FOLT1 PE=2 SV=1	S	Function unknown	unnamed protein product [Chondrus crispus]	--
evm.TU.contig_2289.5	EVM%20prediction%20contig_2289.5	25.0801	1532	19.5736	1462	18.1956	813	7.49867	344	1.60003	75	1.67936	85	2.76019	127	4.25476	171	2.43502e-10	-2.1673	0.343899	0.50873	0.00128996	-1.39648	0.454366	-0.301053	--	--	Cellular Component: membrane (GO:0016020);;	--	--	--	--	PsbP	PsbP domain-containing protein 7, chloroplastic OS=Arabidopsis thaliana OX=3702 GN=PPD7 PE=2 SV=1	S	Function unknown	Photosystem II PsbP, oxygen evolving complex [Nannochloropsis gaditana]	cellular component: membrane (GO:0016020)
Porphyridium_purpureum_newGene_46	--	0.595157	20	0	0	0	0	0	0	0	0	0	0	0	0	0	0	0.498662	-0.927002	0.562432	0.572947	--	--	--	--	--	--	--	--	--	--	--	--	--	--	--	--	--
evm.TU.contig_2348.5	EVM%20prediction%20contig_2348.5	28.4135	2097	13.677	1235	40.9642	2213	24.2908	1345	14.0461	787	10.8512	661	12.8715	715	19.9577	968	0.133409	0.765532	0.0935375	-0.889292	0.0352811	-0.608948	0.159761	0.359385	--	--	--	K20029|3.43983e-26|sot:102592501|K20029 palmitoyltransferase ZDHHC3/7/25 [EC:2.3.1.225] | (RefSeq) probable protein S-acyltransferase 16	--	[R]	General function prediction only	DHHC palmitoyltransferase	Probable protein S-acyltransferase 16 OS=Arabidopsis thaliana OX=3702 GN=PAT16 PE=2 SV=1	S	Function unknown	PREDICTED: probable protein S-acyltransferase 16 [Nicotiana attenuata]	--
evm.TU.contig_2439.2	EVM%20prediction%20contig_2439.2	0.036578	2	0	0	0.936635	38	1.37808	57	0.020119	1	0.02241	2	0.08316	4	0.375801	14	0.509817	1.02326	6.04394e-06	-4.1715	0.0431896	-1.67715	0.307242	-1.01467	[T]	Signal transduction mechanisms	--	--	--	--	--	Sel1 repeat	F-box protein At1g70590 OS=Arabidopsis thaliana OX=3702 GN=At1g70590 PE=2 SV=1	S	Function unknown	hypothetical protein GLOIN_2v1764562 [Rhizophagus irregularis DAOM 181602=DAOM 197198]	--
evm.TU.contig_3476.3	EVM%20prediction%20contig_3476.3	33.4409	4440	44.6754	7256	21.1025	2051	20.5974	2051	10.8694	1096	10.4782	1147	32.9079	3287	46.7954	4082	0.39853	-0.331483	0.239044	0.537995	1.83248e-06	1.24021	5.25098e-11	-1.12383	[J]	Translation, ribosomal structure and biogenesis	--	--	--	[A]	RNA processing and modification	RNA recognition motif. (a.k.a. RRM, RBD, or RNP domain);; RNA recognition motif	Flowering time control protein FCA OS=Arabidopsis thaliana OX=3702 GN=FCA PE=1 SV=3	S	Function unknown	hypothetical protein CRG98_031534 [Punica granatum]	--
evm.TU.contig_2146.12	EVM%20prediction%20contig_2146.12	15.5536	4267	14.8266	4975	8.99101	1805	7.79406	1604	2.50668	522	1.80652	409	5.04045	1041	6.61494	1193	1.31143e-05	-1.2698	0.130179	0.505097	0.539069	-0.174469	0.00509038	-0.675998	--	--	--	--	--	--	--	Protein of unknown function C-terminus (DUF2451);; Vacuolar-sorting protein 54, of GARP complex	--	S	Function unknown	hypothetical protein Gasu_41740 [Galdieria sulphuraria]	--
evm.TU.contig_3549.1	EVM%20prediction%20contig_3549.1	0.646465	54	0.311713	32	3.53955	214	2.35785	146	0.687096	43	0.605991	42	2.79129	173	3.45423	187	0.00596369	1.85389	2.25464e-06	-2.67876	0.200111	0.447996	2.82928e-05	-1.44651	--	--	--	--	--	--	--	--	--	--	--	--	--
evm.TU.contig_3491.4	EVM%20prediction%20contig_3491.4	180.447	5772	137.195	5369	69.0581	1617	41.9802	1007	395.017	9591	377.856	9964	276.199	6647	244.434	5138	1.29857e-25	2.79685	0.000325658	1.18173	3.15057e-16	2.5803	1.41585e-05	1.24822	--	--	--	--	--	--	--	--	--	--	--	hypothetical protein Gasu_39380 [Galdieria sulphuraria]	--
evm.TU.contig_2418.1	EVM%20prediction%20contig_2418.1	0.027053	2	0.044229	3	0.144901	4	0.114728	4	0	0	0.058634	2	0	0	0.082344	3	0.856613	0.310169	0.560274	-0.769379	0.736078	-0.447773	0.98545	0.0165134	--	--	--	--	--	--	--	--	--	--	--	--	--
evm.TU.contig_506.3	EVM%20prediction%20contig_506.3	27.5573	3336	16.1733	2395	28.0563	2486	15.8252	1437	7.8311	720	5.98232	597	13.721	1250	19.1227	1521	0.819746	-0.116488	0.589652	-0.292601	0.937694	-0.0310579	0.028989	-0.488142	[R]	General function prediction only	Biological Process: transport (GO:0006810);; Molecular Function: ATPase activity (GO:0016887);;	--	--	[IR]	Lipid transport and metabolism;; General function prediction only	ABC transporter transmembrane region 2;; ABC transporter;; SbmA/BacA-like family	ABC transporter D family member 2, chloroplastic OS=Arabidopsis thaliana OX=3702 GN=ABCC2 PE=1 SV=1	S	Function unknown	ABC transporter, ATP-binding &amp; transmembrane domain [Galdieria sulphuraria]	biological process: localization (GO:0051179);; molecular function: catalytic activity (GO:0003824)
evm.TU.contig_545.15	EVM%20prediction%20contig_545.15	34.1738	12803	41.9663	19233	36.2587	9942	25.8153	7252	7.50937	2136	5.88381	1818	11.5161	3246	16.4938	4061	0.00255721	-0.965409	0.973081	-0.0156325	6.80731e-05	-0.78025	0.159481	-0.302887	--	--	--	K03125|5.03772e-58|ccp:CHC_T00000806001|K03125 transcription initiation factor TFIID subunit 1 | (RefSeq) hypothetical protein	Basal transcription factors (ko03022)	[K]	Transcription	Protein of unknown function (DUF3591);; Bromodomain	--	K	Transcription	unnamed protein product [Chondrus crispus]	--
evm.TU.contig_2022.2	EVM%20prediction%20contig_2022.2	5.94198	1942	6.62788	2650	0.034172	9	0.047637	12	0.036141	9	0.057705	16	0.096057	24	0.094303	21	9.999e-33	-5.29975	2.36725e-48	6.40642	0.111171	1.2806	0.794889	-0.230315	[K]	Transcription	Molecular Function: nucleotidyltransferase activity (GO:0016779);; Cellular Component: intracellular part (GO:0044424);;	K03018|0|gsl:Gasu_04920|K03018 DNA-directed RNA polymerase III subunit RPC1 [EC:2.7.7.6] | (RefSeq) DNA-directed RNA polymerase subunit	Purine metabolism (ko00230);; Pyrimidine metabolism (ko00240);; RNA polymerase (ko03020)	[K]	Transcription	RNA polymerase Rpb1, domain 5;; RNA polymerase Rpb1, domain 1;; RNA polymerase Rpb1, domain 2;; RNA polymerase Rpb1, domain 4;; RNA polymerase Rpb1, domain 3	DNA-directed RNA polymerase III subunit 1 OS=Arabidopsis thaliana OX=3702 GN=NRPC1 PE=2 SV=1	K	Transcription	DNA-directed RNA polymerase subunit [Galdieria sulphuraria]	molecular function: catalytic activity (GO:0003824);; cellular component: cell (GO:0005623);; cellular component: cell part (GO:0044464)
evm.TU.contig_2223.3	EVM%20prediction%20contig_2223.3	12.0594	1422	8.39426	1211	8.79653	760	7.3358	649	1.38614	125	1.64058	160	3.51902	313	5.28688	410	0.00379473	-1.1662	0.998732	-0.000850948	0.0565896	-0.523693	0.018014	-0.736062	--	--	--	--	--	[E]	Amino acid transport and metabolism	Transmembrane amino acid transporter protein;; Tryptophan/tyrosine permease family	Amino acid transporter AVT1C OS=Arabidopsis thaliana OX=3702 GN=AVT1C PE=1 SV=1	E	Amino acid transport and metabolism	hypothetical protein BU14_0183s0029 [Porphyra umbilicalis]	--
evm.TU.contig_629.3	EVM%20prediction%20contig_629.3	0.120467	13	14.2856	1816	25.9124	1971	17.914	1396	32.3784	2554	20.3942	1747	21.981	1719	27.5913	1884	0.214004	1.82268	0.556015	-0.766791	0.0123243	0.548281	0.00451571	0.804444	--	--	--	K20888|1.17787e-06|cit:102613810|K20888 xyloglucan galactosyltransferase MUR3 [EC:2.4.1.-] | (RefSeq) xyloglucan galactosyltransferase KATAMARI1 homolog	--	--	--	Exostosin family	--	S	Function unknown	--	--
evm.TU.contig_2032.11	EVM%20prediction%20contig_2032.11	64.8375	4894	45.4356	4195	50.8376	2808	36.1075	2044	14.5878	836	12.9051	803	19.0959	1085	22.0216	1093	0.200431	-0.452118	0.969694	0.0190413	0.00314265	-0.688008	0.536037	0.156177	[V]	Defense mechanisms	Molecular Function: transferase activity (GO:0016740);;	--	--	[F]	Nucleotide transport and metabolism	Domain of unknown function (DUF4743)	Nudix hydrolase 24, chloroplastic OS=Arabidopsis thaliana OX=3702 GN=NUDT24 PE=2 SV=1	L	Replication, recombination and repair	hypothetical protein BU14_2525s0001 [Porphyra umbilicalis]	molecular function: catalytic activity (GO:0003824)
evm.TU.contig_3401.14	EVM%20prediction%20contig_3401.14	20.9613	1271	20.7604	1540	5.0314	224	3.4631	158	2.22912	103	3.36805	169	4.29936	197	6.39456	255	0.00277607	-1.29979	2.36592e-10	1.93056	0.0326164	0.675048	0.783305	-0.139947	[H]	Coenzyme transport and metabolism	Cellular Component: mitochondrion (GO:0005739);; Molecular Function: S-adenosylmethionine-dependent methyltransferase activity (GO:0008757);;	K00591|1.00356e-61|pmum:103328744|K00591 polyprenyldihydroxybenzoate methyltransferase / 3-demethylubiquinol 3-O-methyltransferase [EC:2.1.1.114 2.1.1.64] | (RefSeq) ubiquinone biosynthesis O-methyltransferase, mitochondrial	Ubiquinone and other terpenoid-quinone biosynthesis (ko00130)	[H]	Coenzyme transport and metabolism	Methyltransferase domain;; Methyltransferase domain;; Methyltransferase domain;; Methyltransferase domain;; Methyltransferase domain;; Ribosomal protein L11 methyltransferase (PrmA);; Mycolic acid cyclopropane synthetase;; Nodulation protein S (NodS);; Methyltransferase small domain	Ubiquinone biosynthesis O-methyltransferase, mitochondrial OS=Arabidopsis thaliana OX=3702 GN=COQ3 PE=1 SV=2	H	Coenzyme transport and metabolism	ubiquinone biosynthesis O-methyltransferase [Basidiobolus meristosporus CBS 931.73]	cellular component: cell (GO:0005623);; cellular component: organelle (GO:0043226);; cellular component: cell part (GO:0044464);; molecular function: catalytic activity (GO:0003824);; biological process: metabolic process (GO:0008152)
evm.TU.contig_3525.5	EVM%20prediction%20contig_3525.5	2.35214	913	1.96256	932	1.62667	462	0.998332	291	1.00515	296	0.543147	174	1.17515	343	1.68638	430	0.940635	0.0424579	0.317547	0.401389	0.111676	0.487443	0.775393	-0.134754	--	--	--	--	--	--	--	Inner centromere protein, ARK binding region	--	S	Function unknown	hypothetical protein CYME_CMS160C [Cyanidioschyzon merolae strain 10D]	--
evm.TU.contig_2146.6	EVM%20prediction%20contig_2146.6	13.1768	612	8.5994	489	10.2576	349	6.76517	236	1.88736	67	1.11514	43	2.52376	89	4.35423	133	0.012104	-1.27161	0.954202	0.0354026	0.00881104	-0.92434	0.441046	-0.398527	[R]	General function prediction only	--	K02289|2.39813e-43|cme:CYME_CMJ044C|K02289 phycocyanobilin lyase subunit beta [EC:4.4.1.32] | (RefSeq) phycocyanobilin lyase beta subunit	Photosynthesis - antenna proteins (ko00196)	--	--	HEAT repeats;; HEAT repeat;; HEAT-like repeat;; PBS lyase HEAT-like repeat	--	C	Energy production and conversion	phycocyanobilin lyase beta subunit [Cyanidioschyzon merolae strain 10D]	--
evm.TU.contig_2090.42	EVM%20prediction%20contig_2090.42	100.8	9020	105.644	11564	68.4074	4480	43.163	2896	67.1187	4559	53.1055	3918	51.9499	3498	59.4058	3493	0.00622279	0.74413	0.0651051	0.576024	0.15735	0.387335	7.13052e-05	0.832538	[O]	Posttranslational modification, protein turnover, chaperones	--	--	--	--	--	CAAX protease self-immunity	--	S	Function unknown	hypothetical protein BU14_0111s0002 [Porphyra umbilicalis]	--
evm.TU.contig_769.2	EVM%20prediction%20contig_769.2	15.8847	1096	20.8091	1757	17.5733	888	21.0422	1089	4.97888	261	4.79733	273	8.02027	417	11.8997	540	0.374982	-0.366353	0.452671	-0.420812	0.109503	-0.629515	0.346327	-0.254953	--	--	--	--	--	--	--	Glycolipid transfer protein (GLTP)	--	U	Intracellular trafficking, secretion, and vesicular transport	glycolipid transfer protein [Laetiporus sulphureus 93-53]	--
evm.TU.contig_443.3	EVM%20prediction%20contig_443.3	40.0617	9464	53.9988	15606	41.4323	7164	43.9998	7795	35.9108	6440	30.5533	5951	26.8785	4778	37.3815	5803	0.00334059	1.01132	0.705605	-0.208031	0.829381	-0.0876784	6.67149e-07	0.798743	--	--	--	--	--	--	--	--	--	--	--	--	--
evm.TU.contig_4406.2	EVM%20prediction%20contig_4406.2	52.3532	2288	95.7132	5116	16.3006	522	11.3021	371	11.5176	382	18.4272	664	11.343	373	18.0332	518	0.222664	-0.726336	2.13832e-05	2.00297	0.144852	0.432513	0.0528365	0.78	[R]	General function prediction only	Cellular Component: plastoglobule (GO:0010287);;	--	--	--	--	Protein of unknown function, DUF393	DCC family protein At1g52590, chloroplastic OS=Arabidopsis thaliana OX=3702 GN=At1g52590 PE=2 SV=1	S	Function unknown	conserved unknown protein [Ectocarpus siliculosus]	cellular component: cell (GO:0005623);; cellular component: organelle (GO:0043226);; cellular component: organelle part (GO:0044422);; cellular component: cell part (GO:0044464)
evm.TU.contig_4403.18	EVM%20prediction%20contig_4403.18	24.3668	2812	27.0144	3814	15.8163	1336	11.3201	980	3.72996	327	3.78172	360	8.77954	763	11.6342	883	4.64025e-05	-1.21734	0.0670025	0.594224	0.889092	-0.0418638	0.00188043	-0.673436	--	--	--	--	--	--	--	--	--	--	--	hypothetical protein BU14_1916s0001 [Porphyra umbilicalis]	--
evm.TU.contig_2051.14	EVM%20prediction%20contig_2051.14	69.428	7563	121.141	16142	31.7757	2533	22.8132	1864	11.4695	949	8.04561	723	11.2108	919	13.931	998	0.000161371	-1.71821	0.00190477	1.42554	0.000498597	-0.736089	0.178702	0.365939	[O]	Posttranslational modification, protein turnover, chaperones	--	--	--	[OR]	Posttranslational modification, protein turnover, chaperones;; General function prediction only	Ubiquitin family;; Ubiquitin-2 like Rad60 SUMO-like;; FKBP-type peptidyl-prolyl cis-trans isomerase	Ubiquitin domain-containing protein DSK2b OS=Arabidopsis thaliana OX=3702 GN=DSK2B PE=1 SV=1	O	Posttranslational modification, protein turnover, chaperones	unnamed protein product [Chondrus crispus]	--
evm.TU.contig_4442.5	EVM%20prediction%20contig_4442.5	7.82055	391	10.839	663	10.4941	384	9.6939	364	2.2392	85	4.74684	196	6.93746	261	8.73758	287	0.856491	0.139619	0.416445	-0.430916	0.965181	-0.0185476	0.550838	-0.352596	[J]	Translation, ribosomal structure and biogenesis	--	K06925|7.08175e-25|cme:CYME_CMR389C|K06925 tRNA threonylcarbamoyladenosine biosynthesis protein TsaE | (RefSeq) hypothetical protein	--	--	--	Threonylcarbamoyl adenosine biosynthesis protein TsaE	--	S	Function unknown	hypothetical protein, conserved [Cyanidioschyzon merolae strain 10D]	--
evm.TU.contig_505.7	EVM%20prediction%20contig_505.7	15.8457	2134	14.7219	2425	26.9346	2654	13.3097	1344	4.63434	474	5.09545	566	10.6746	1082	14.021	1241	0.786172	-0.10207	0.10935	-0.650311	0.456267	-0.29029	0.0144684	-0.572595	[O]	Posttranslational modification, protein turnover, chaperones	Biological Process: transport (GO:0006810);; Cellular Component: membrane (GO:0016020);; Molecular Function: ATPase activity (GO:0016887);;	--	--	[P]	Inorganic ion transport and metabolism	ABC transporter transmembrane region;; ABC transporter	ABC transporter B family member 25, mitochondrial OS=Arabidopsis thaliana OX=3702 GN=ABCB25 PE=1 SV=1	V	Defense mechanisms	ABC transporter, subfamily B, ATP-binding &amp; transmembrane domain isoform 1 [Galdieria sulphuraria]	biological process: localization (GO:0051179);; cellular component: membrane (GO:0016020);; molecular function: catalytic activity (GO:0003824)
evm.TU.contig_747.1	EVM%20prediction%20contig_747.1	240.166	4720	22.4612	540	1266.69	18219	835.359	12310	512.293	7642	380.547	6165	427.423	6320	548.18	7079	0.00108668	2.91729	0.00168213	-2.66412	0.000622168	-0.720048	0.00412688	0.60719	--	--	--	--	--	[S]	Function unknown	Costars	Costars family protein OS=Oryza sativa subsp. japonica OX=39947 GN=Os03g0690000 PE=3 SV=1	S	Function unknown	PREDICTED: costars family protein [Vigna angularis]	--
evm.TU.contig_2251.5	EVM%20prediction%20contig_2251.5	55.9327	4140	71.0027	6429	84.8134	4594	25.2636	1402	62.5342	3513	66.9803	4087	45.483	2533	49.4174	2404	2.86959e-06	1.54347	0.990599	-0.0100722	0.711527	0.241008	4.86053e-07	1.16648	--	--	--	--	--	--	--	--	--	--	--	--	--
evm.TU.contig_604.2	EVM%20prediction%20contig_604.2	2.43358	324	2.43721	396	5.05284	491	4.40323	439	0.832135	84	0.653203	72	2.61948	262	3.67914	321	0.716171	-0.173552	0.000526594	-1.25431	0.466929	-0.239578	9.95454e-06	-1.28484	--	--	--	--	--	--	--	Rab3 GTPase-activating protein regulatory subunit N-terminus	--	--	--	--	--
evm.TU.contig_2034.3	EVM%20prediction%20contig_2034.3	19.245	1839	22.7816	2663	17.5245	1226	11.8643	850	1.98239	144	2.01507	159	5.6737	408	7.30966	459	2.97966e-08	-1.82339	0.627832	0.204897	0.000823108	-0.791913	0.000247522	-0.921455	[J]	Translation, ribosomal structure and biogenesis	Cellular Component: intracellular organelle (GO:0043229);; Cellular Component: cytoplasmic part (GO:0044444);;	--	--	[J]	Translation, ribosomal structure and biogenesis	Ribosomal protein L1p/L10e family	50S ribosomal protein L1, chloroplastic OS=Trieres chinensis OX=1514140 GN=rpl1 PE=3 SV=1	J	Translation, ribosomal structure and biogenesis	50S ribosomal protein L1 [Aureococcus anophagefferens]	cellular component: cell (GO:0005623);; cellular component: organelle (GO:0043226);; cellular component: cell part (GO:0044464)
evm.TU.contig_4462.8	EVM%20prediction%20contig_4462.8	19.1941	1509	20.7963	2000	11.9032	685	7.30116	431	2.28876	137	1.85436	121	6.82707	404	6.07895	314	4.0896e-08	-1.7072	0.033676	0.740969	0.760921	-0.145905	0.0148689	-0.883085	[J]	Translation, ribosomal structure and biogenesis	Molecular Function: catalytic activity (GO:0003824);;	--	--	--	--	RNA pseudouridylate synthase	--	J	Translation, ribosomal structure and biogenesis	hypothetical protein GPECTOR_1g249 [Gonium pectorale]	molecular function: catalytic activity (GO:0003824)
evm.TU.contig_2169.3	EVM%20prediction%20contig_2169.3	17.1306	2042	34.0566	4965	7.00153	611	4.68394	419	3.196	290	4.0423	398	3.25103	292	4.75869	373	0.0235621	-1.23137	0.000773301	1.72053	0.588638	-0.176918	0.0567944	0.612668	--	--	--	--	--	--	--	--	--	--	--	--	--
evm.TU.contig_2106.6	EVM%20prediction%20contig_2106.6	258.202	64937	237.058	72934	147.219	27098	80.2311	15131	200.773	38329	208.514	43230	58.4691	11063	72.7691	12026	6.82176e-07	1.2584	0.015022	0.815836	0.222788	-0.383669	3.98832e-41	2.36556	[K]	Transcription	--	--	--	--	--	Leucine rich repeat;; Leucine Rich repeats (2 copies)	--	--	--	hypothetical protein BU14_0150s0022 [Porphyra umbilicalis]	--
evm.TU.contig_2036.3	EVM%20prediction%20contig_2036.3	9.94961	1169	10.963	1576	5.65898	487	3.70132	327	2.85995	256	3.85835	374	4.00359	354	4.25779	329	0.871454	-0.0823315	0.0161212	0.831619	0.570414	0.21147	0.261163	0.432837	[E]	Amino acid transport and metabolism	--	K17839|4.23269e-21|thj:104805661|K17839 polyamine oxidase [EC:1.5.3.17 1.5.3.-] | (RefSeq) probable polyamine oxidase 4	Arginine and proline metabolism (ko00330);; beta-Alanine metabolism (ko00410)	[Q]	Secondary metabolites biosynthesis, transport and catabolism	Flavin containing amine oxidoreductase;; NAD(P)-binding Rossmann-like domain;; FAD binding domain;; FAD binding domain	Probable polyamine oxidase 4 OS=Arabidopsis thaliana OX=3702 GN=PAO4 PE=1 SV=1	S	Function unknown	PREDICTED: probable polyamine oxidase 4 [Erythranthe guttata]	--
evm.TU.contig_2227.1	EVM%20prediction%20contig_2227.1	51.1273	4928	47.1021	5554	44.4002	3132	21.905	1584	17.2504	1262	15.2447	1212	19.537	1417	23.7537	1505	0.858327	-0.0563408	0.539426	0.282113	0.636761	-0.195607	0.1001	0.327496	[M]	Cell wall/membrane/envelope biogenesis	Cellular Component: plastid (GO:0009536);; Molecular Function: UDPsulfoquinovose synthase activity (GO:0046507);; Molecular Function: coenzyme binding (GO:0050662);;	K06118|0|ccp:CHC_T00009188001|K06118 UDP-sulfoquinovose synthase [EC:3.13.1.1] | (RefSeq) UDP-sulfoquinovose synthase, chloroplastic, SQD1	Amino sugar and nucleotide sugar metabolism (ko00520);; Glycerolipid metabolism (ko00561)	[M]	Cell wall/membrane/envelope biogenesis	NAD dependent epimerase/dehydratase family;; GDP-mannose 4,6 dehydratase;; Polysaccharide biosynthesis protein	UDP-sulfoquinovose synthase, chloroplastic OS=Spinacia oleracea OX=3562 GN=SQD1 PE=1 SV=1	M	Cell wall/membrane/envelope biogenesis	UDP-sulfoquinovose synthase, chloroplastic, SQD1 [Chondrus crispus]	cellular component: cell (GO:0005623);; cellular component: organelle (GO:0043226);; cellular component: cell part (GO:0044464);; molecular function: catalytic activity (GO:0003824);; molecular function: binding (GO:0005488)
evm.TU.contig_3695.4	EVM%20prediction%20contig_3695.4	633.835	49426	687.762	65608	156.469	8930	111.618	6527	13.3452	790	15.6709	1008	48.6011	2852	52.0983	2670	6.13237e-40	-3.90615	3.86065e-14	1.95175	3.17501e-05	-1.00729	0.000143694	-1.02646	[C]	Energy production and conversion	--	--	--	--	--	Iron-containing alcohol dehydrogenase;; Iron-containing alcohol dehydrogenase;; 3-dehydroquinate synthase	--	C	Energy production and conversion	hypothetical protein CERSUDRAFT_132843 [Gelatoporia subvermispora B]	--
evm.TU.contig_2090.32	EVM%20prediction%20contig_2090.32	30.6405	4401	29.8917	5252	17.6449	1855	24.6529	2656	126.208	13760	68.0147	8053	48.489	5240	37.289	3520	5.12301e-17	3.1298	0.862459	0.115674	0.00685282	1.29763	1.57148e-05	1.74978	[E]	Amino acid transport and metabolism	--	--	--	--	--	Peptidase family C69	--	E	Amino acid transport and metabolism	hypothetical protein L915_20236 [Plasmopara halstedii]	--
evm.TU.contig_2157.14	EVM%20prediction%20contig_2157.14	31.0723	1527	25.6344	1541	35.6067	1281	31.0893	1146	6.44739	241	7.08136	287	22.0084	814	22.9614	742	0.147651	-0.508269	0.117813	-0.563637	0.588014	-0.192793	0.000647058	-0.967824	[J]	Translation, ribosomal structure and biogenesis	Molecular Function: transferase activity (GO:0016740);;	K10669|2.66284e-75|mis:MICPUN_76559|K10669 2'-phosphotransferase [EC:2.7.1.160] | (RefSeq) hypothetical protein	--	[J]	Translation, ribosomal structure and biogenesis	RNA 2'-phosphotransferase, Tpt1 / KptA family	--	J	Translation, ribosomal structure and biogenesis	predicted protein, partial [Micromonas commoda]	molecular function: catalytic activity (GO:0003824)
Porphyridium_purpureum_newGene_1322	--	7.77472	1162	4.48799	820	1.41474	155	12.3087	1379	3.46012	393	3.41267	421	6.64613	747	8.0853	794	0.115676	0.702786	0.630965	-0.54336	0.897351	0.178678	0.145751	-0.343136	--	--	--	--	--	--	--	--	--	--	--	--	--
evm.TU.contig_4478.1	EVM%20prediction%20contig_4478.1	37.957	3619	181.797	21202	39.5658	2761	36.77	2629	102.025	7383	53.2801	4188	25.6734	1842	38.1829	2392	0.295348	0.898689	0.2107	1.03502	0.845305	0.0699042	5.70754e-09	1.94583	[R]	General function prediction only	--	K09553|3.17771e-68|ccp:CHC_T00008044001|K09553 stress-induced-phosphoprotein 1 | (RefSeq) hypothetical protein	--	[R]	General function prediction only	Tic22-like family;; Tetratricopeptide repeat;; Tetratricopeptide repeat;; Tetratricopeptide repeat;; Tetratricopeptide repeat;; Tetratricopeptide repeat;; Tetratricopeptide repeat;; TPR repeat	Hsp70-Hsp90 organizing protein 3 OS=Arabidopsis thaliana OX=3702 GN=HOP3 PE=2 SV=1	S	Function unknown	unnamed protein product [Chondrus crispus]	--
evm.TU.contig_568.9	EVM%20prediction%20contig_568.9	24.0697	1988	17.9763	1816	33.1305	2003	15.6504	970	5.03926	316	4.83487	330	6.77134	421	8.62249	468	0.121978	-0.53351	0.326114	-0.470907	0.000561636	-1.21265	0.69126	0.111936	[S]	Function unknown	Molecular Function: catalytic activity (GO:0003824);; Biological Process: metabolic process (GO:0008152);;	--	--	[S]	Function unknown	Protein of unknown function DUF89	--	S	Function unknown	conserved unknown protein [Ectocarpus siliculosus]	molecular function: catalytic activity (GO:0003824);; biological process: metabolic process (GO:0008152)
evm.TU.contig_2174.6	EVM%20prediction%20contig_2174.6	9.72585	1361	14.0985	2413	7.16361	734	8.08027	848	3.45283	367	3.14037	363	5.06475	533	5.9115	544	0.486587	-0.31466	0.658946	0.267947	0.768569	-0.136019	0.979211	0.00857652	[QV]	Secondary metabolites biosynthesis, transport and catabolism;; Defense mechanisms	--	--	--	[C]	Energy production and conversion	FAD binding domain;; Flavodoxin;; Oxidoreductase NAD-binding domain	NADPH-dependent diflavin oxidoreductase 1 OS=Arabidopsis thaliana OX=3702 GN=ATR3 PE=1 SV=1	P	Inorganic ion transport and metabolism	NADPH-dependent diflavin oxidoreductase NDOR [Chondrus crispus]	--
evm.TU.contig_4453.1	EVM%20prediction%20contig_4453.1	10.3198	840	7.07159	704	10.0666	600	6.74228	412	2.44885	152	1.45381	98	4.43003	272	6.22395	333	0.222361	-0.601273	0.592218	-0.260296	0.348539	-0.28415	0.0689541	-0.670223	--	--	--	K03847|1.94648e-43|egr:104444420|K03847 alpha-1,6-mannosyltransferase [EC:2.4.1.260] | (RefSeq) dol-P-Man:Man(7)GlcNAc(2)-PP-Dol alpha-1,6-mannosyltransferase	N-Glycan biosynthesis (ko00510)	[MU]	Cell wall/membrane/envelope biogenesis;; Intracellular trafficking, secretion, and vesicular transport	Alg9-like mannosyltransferase family	Dol-P-Man:Man(7)GlcNAc(2)-PP-Dol alpha-1,6-mannosyltransferase OS=Arabidopsis thaliana OX=3702 GN=ALG12 PE=1 SV=1	S	Function unknown	dol-P-Man:Man(7)GlcNAc(2)-PP-Dol alpha-1,6-mannosyltransferase isoform X1 [Cajanus cajan]	--
evm.TU.contig_2027.6	EVM%20prediction%20contig_2027.6	43.036	936	48.6686	1295	18.0865	288	12.8673	210	31.2759	517	52.5594	943	23.9928	393	21.2256	304	0.00323217	1.38724	0.000472124	1.21793	0.0131068	0.925929	0.000353986	1.52271	--	--	--	--	--	--	--	--	--	--	--	hypothetical protein COCSUDRAFT_54081 [Coccomyxa subellipsoidea C-169]	--
evm.TU.contig_2117.6	EVM%20prediction%20contig_2117.6	13.981	796	19.6242	1366	17.4419	726	12.0437	514	11.9832	518	9.60307	451	12.2002	522	20.6526	772	0.0288458	0.869562	0.843469	-0.110323	0.101817	0.492591	0.608216	0.166624	--	--	--	--	--	--	--	--	--	--	--	--	--
evm.TU.contig_3524.16	EVM%20prediction%20contig_3524.16	28.4019	2548	13.5434	1486	43.9676	2886	33.0576	2224	5.80894	396	4.99731	370	0.156825	11	0.174945	11	0.482049	-0.389929	0.0216069	-1.14803	2.35216e-91	-7.11555	9.5775e-50	5.37363	--	--	--	--	--	--	--	--	--	--	--	--	--
Porphyridium_purpureum_newGene_773	--	0	0	0	0	0	0	0	0	14.1441	1097	0	0	0	0	0	0	0.531028	0.824187	--	--	--	--	0.608216	0.345649	--	--	--	--	--	--	--	--	--	--	--	--	--
evm.TU.contig_3565.4	EVM%20prediction%20contig_3565.4	0.045862	5	0.074791	9	0	0	0.028134	2	0.194748	13	0.125175	10	0.01524	2	0.017216	1	0.0188805	2.33897	0.669872	0.547312	0.833622	0.27339	0.0112913	2.16851	--	--	--	--	--	[R]	General function prediction only	Reverse transcriptase (RNA-dependent DNA polymerase)	--	S	Function unknown	Ankyrin repeat domain-containing protein 17 [Symbiodinium microadriaticum]	--
evm.TU.contig_2053.7	EVM%20prediction%20contig_2053.7	32.4098	3700	35.0275	4892	32.7454	2736	15.4363	1322	5.29411	459	6.62184	624	9.62519	827	12.7257	955	0.00893276	-0.934064	0.681032	0.210046	0.0646283	-0.677775	0.696351	-0.136729	--	--	--	--	--	[U]	Intracellular trafficking, secretion, and vesicular transport	Legume-like lectin family	--	U	Intracellular trafficking, secretion, and vesicular transport	lectin-like protein [Hydropuntia fisheri]	--
evm.TU.contig_437.6	EVM%20prediction%20contig_437.6	22.6399	1960	32.7948	3473	11.8199	749	7.74134	503	7.09231	466	5.4606	390	7.46305	486	10.3812	591	0.153952	-0.605682	0.00519879	1.15792	0.424389	0.234798	0.364212	0.241747	[J]	Translation, ribosomal structure and biogenesis	--	--	--	[D]	Cell cycle control, cell division, chromosome partitioning	FtsJ-like methyltransferase	--	J	Translation, ribosomal structure and biogenesis	unnamed protein product [Chondrus crispus]	--
evm.TU.contig_3450.2	EVM%20prediction%20contig_3450.2	27.4466	2227	32.4622	3222	81.0502	4812	29.0339	1766	2.75481	170	2.98808	200	3.78037	231	3.72775	199	5.37469e-08	-1.80961	0.0469319	-1.04711	1.50713e-13	-3.22044	0.385094	0.333128	--	--	Molecular Function: binding (GO:0005488);; Cellular Component: cytoplasm (GO:0005737);; Biological Process: cellular process (GO:0009987);; Cellular Component: intracellular organelle (GO:0043229);;	K16939|7.17918e-39|pxb:103942936|K16939 septin 6/8/11 | (RefSeq) septin-2-like	--	[DZU]	Cell cycle control, cell division, chromosome partitioning;; Cytoskeleton;; Intracellular trafficking, secretion, and vesicular transport	Septin;; 50S ribosome-binding GTPase	--	DZ	Cell cycle control, cell division, chromosome partitioning;; Cytoskeleton	hypothetical protein BU14_0452s0003 [Porphyra umbilicalis]	molecular function: binding (GO:0005488);; cellular component: cell (GO:0005623);; cellular component: cell part (GO:0044464);; biological process: cellular process (GO:0009987);; cellular component: organelle (GO:0043226)
evm.TU.contig_2146.7	EVM%20prediction%20contig_2146.7	5.39999	372	3.78682	319	4.75669	240	3.11531	161	0.862952	46	0.837692	48	1.64966	86	2.25798	103	0.0864814	-0.838251	0.882886	-0.089151	0.0977747	-0.611002	0.359716	-0.407812	--	--	--	--	--	--	--	Magnesium transporter NIPA	--	S	Function unknown	NIPA-like protein 2 [Neolecta irregularis DAH-3]	--
evm.TU.contig_434.1	EVM%20prediction%20contig_434.1	19.0055	2667	46.3573	7956	29.2799	3007	17.9534	1889	17.1877	1831	14.4985	1677	15.9928	1688	24.9847	2303	0.485658	0.451016	0.824066	0.174508	0.629203	0.158514	0.0727914	0.392552	--	--	--	--	--	--	--	Man1-Src1p-C-terminal domain;; HeH/LEM domain	--	S	Function unknown	uncharacterized protein LOC18016128 [Eutrema salsugineum]	--
evm.TU.contig_2044.23	EVM%20prediction%20contig_2044.23	29.9208	2546	32.2623	3359	30.7199	1914	12.6643	809	6.75998	437	6.32793	444	14.1199	904	16.504	923	0.0157474	-0.702284	0.658206	0.253307	0.907179	-0.065662	0.0352479	-0.475085	[R]	General function prediction only	--	--	--	--	--	--	--	S	Function unknown	hypothetical protein THAOC_32220 [Thalassiosira oceanica]	--
evm.TU.contig_3419.7	EVM%20prediction%20contig_3419.7	12.1132	912	17.4458	1607	25.1482	1386	19.8223	1119	4.21232	241	3.33847	208	8.32218	472	13.8114	684	0.345377	-0.430941	0.0362871	-0.888755	0.0124529	-0.674455	0.00627023	-0.758493	[H]	Coenzyme transport and metabolism	Cellular Component: cytoplasm (GO:0005737);; Molecular Function: S-adenosylmethionine-dependent methyltransferase activity (GO:0008757);; Biological Process: methylation (GO:0032259);;	K18534|1.03527e-134|csl:COCSUDRAFT_58884|K18534 MPBQ/MSBQ methyltransferase [EC:2.1.1.295] | (RefSeq) S-adenosyl-L-methionine-dependent methyltransferase	Ubiquinone and other terpenoid-quinone biosynthesis (ko00130)	[IR]	Lipid transport and metabolism;; General function prediction only	Methyltransferase domain;; Methyltransferase domain;; Methyltransferase domain;; Methyltransferase domain;; Methyltransferase domain;; Mycolic acid cyclopropane synthetase;; ubiE/COQ5 methyltransferase family;; Putative methyltransferase;; Methyltransferase small domain;; Protein-L-isoaspartate(D-aspartate) O-methyltransferase (PCMT);; Putative S-adenosyl-L-methionine-dependent methyltransferase	Probable tocopherol O-methyltransferase, chloroplastic OS=Oryza sativa subsp. japonica OX=39947 GN=VTE4 PE=2 SV=1	S	Function unknown	S-adenosyl-L-methionine-dependent methyltransferase [Coccomyxa subellipsoidea C-169]	cellular component: cell (GO:0005623);; cellular component: cell part (GO:0044464);; molecular function: catalytic activity (GO:0003824);; biological process: metabolic process (GO:0008152)
evm.TU.contig_4413.2	EVM%20prediction%20contig_4413.2	22.6853	1902	16.1371	1655	14.0877	865	9.60637	604	3.96508	253	3.01824	209	7.71733	487	9.5743	528	0.0119563	-0.916334	0.351808	0.38209	0.822873	-0.0742244	0.0346918	-0.552165	--	--	--	--	--	--	--	galactosyl transferase GMA12/MNN10 family	--	--	--	--	--
evm.TU.contig_2106.5	EVM%20prediction%20contig_2106.5	21.4892	3433	16.9773	3318	14.4243	1687	11.3568	1361	6.20784	753	5.70145	751	7.61577	916	10.7717	1131	0.672971	-0.145742	0.534472	0.238837	0.615793	-0.134711	0.562667	0.133138	--	--	--	--	--	--	--	--	--	--	--	--	--
evm.TU.contig_444.13	EVM%20prediction%20contig_444.13	109.709	6927	144.576	11167	77.5079	3582	56.5588	2678	87.2635	4183	53.588	2790	93.4551	4440	119.497	4958	0.126437	0.649807	0.124933	0.593693	3.46156e-08	1.02739	0.704404	0.136831	--		Molecular Function: protein kinase activity (GO:0004672);; Biological Process: phosphorylation (GO:0016310);; Molecular Function: small molecule binding (GO:0036094);; Molecular Function: anion binding (GO:0043168);;	--	--	[T]	Signal transduction mechanisms	Protein tyrosine kinase;; Protein kinase domain	Serine/threonine-protein kinase STY46 OS=Arabidopsis thaliana OX=3702 GN=STY46 PE=1 SV=1	T	Signal transduction mechanisms	hypothetical protein BU14_1457s0002 [Porphyra umbilicalis]	molecular function: catalytic activity (GO:0003824);; biological process: metabolic process (GO:0008152);; biological process: cellular process (GO:0009987);; molecular function: binding (GO:0005488)
evm.TU.contig_484.1	EVM%20prediction%20contig_484.1	35.2223	2769	35.7552	3439	16.3495	941	12.6123	744	1.82894	110	1.66492	108	2.21278	131	2.7972	145	2.76402e-23	-2.76604	0.00112278	0.94947	9.26839e-19	-2.1293	0.545405	0.226332	[G]	Carbohydrate transport and metabolism	Molecular Function: catalytic activity (GO:0003824);;	K01623|2.64373e-128|gsl:Gasu_01050|K01623 fructose-bisphosphate aldolase, class I [EC:4.1.2.13] | (RefSeq) fructose-bisphosphate aldolase, class I	Glycolysis / Gluconeogenesis (ko00010);; Pentose phosphate pathway (ko00030);; Fructose and mannose metabolism (ko00051);; Carbon fixation in photosynthetic organisms (ko00710);; Carbon metabolism (ko01200);; Biosynthesis of amino acids (ko01230)	[G]	Carbohydrate transport and metabolism	Fructose-bisphosphate aldolase class-I	Fructose-bisphosphate aldolase, cytoplasmic isozyme OS=Spinacia oleracea OX=3562 PE=2 SV=1	G	Carbohydrate transport and metabolism	Fructose-biphosphate aldolase [Klebsormidium nitens]	molecular function: catalytic activity (GO:0003824)
evm.TU.contig_714.1	EVM%20prediction%20contig_714.1	258.688	11898	350.695	19732	121.406	4087	57.0581	1968	116.053	4052	163.727	6208	161.221	5579	153.47	4639	0.391155	0.415022	0.000873488	1.44322	0.00139022	1.21779	0.15087	0.543896	--	--	--	--	--	--	--	--	--	--	--	--	--
evm.TU.contig_2219.4	EVM%20prediction%20contig_2219.4	42.3471	2435	31.1864	2194	48.9674	2061	35.15	1516	7.54826	330	7.83707	372	12.8118	555	18.0911	684	0.0467358	-0.693637	0.162576	-0.504937	2.58777e-07	-1.07047	0.374197	-0.235408	--	--	Biological Process: metabolic process (GO:0008152);; Biological Process: cellular process (GO:0009987);; Molecular Function: oxidoreductase activity, acting on the CH-CH group of donors, iron-sulfur protein as acceptor (GO:0016636);; Biological Process: single-organism process (GO:0044699);;	--	--	--	--	Ferredoxin-dependent bilin reductase	Phytochromobilin:ferredoxin oxidoreductase, chloroplastic OS=Arabidopsis thaliana OX=3702 GN=HY2 PE=2 SV=1	H	Coenzyme transport and metabolism	unnamed protein product [Chondrus crispus]	biological process: metabolic process (GO:0008152);; biological process: cellular process (GO:0009987);; molecular function: catalytic activity (GO:0003824);; biological process: single-organism process (GO:0044699)
evm.TU.contig_3478.1	EVM%20prediction%20contig_3478.1	26.1518	2342	25.055	2797	16.1159	1074	12.6216	868	17.9959	1273	22.0843	1629	18.5498	1262	25.7088	1487	0.000138299	1.19095	0.131658	0.480937	5.82555e-06	0.931766	0.0102119	0.643975	--	--	Molecular Function: binding (GO:0005488);;	--	--	[R]	General function prediction only	--	Protein SUPPRESSOR OF FRI 4 OS=Arabidopsis thaliana OX=3702 GN=SUF4 PE=1 SV=1	S	Function unknown	hypothetical protein BCR44DRAFT_1498416 [Catenaria anguillulae PL171]	molecular function: binding (GO:0005488)
evm.TU.contig_4488.1	EVM%20prediction%20contig_4488.1	36.6331	3094	34.9662	3613	36.2617	2242	27.5655	1746	7.75643	498	6.44105	449	12.6438	804	17.194	955	0.00317269	-0.78918	0.658485	-0.155778	0.000362269	-0.729905	0.154886	-0.312315	[H]	Coenzyme transport and metabolism	Molecular Function: porphobilinogen synthase activity (GO:0004655);; Cellular Component: cytosol (GO:0005829);; Biological Process: heme biosynthetic process (GO:0006783);; Molecular Function: zinc ion binding (GO:0008270);;	K01698|0|ccp:CHC_T00008491001|K01698 porphobilinogen synthase [EC:4.2.1.24] | (RefSeq) delta-aminolevulinic acid dehydratase (porphobilinogen synthase)	Porphyrin and chlorophyll metabolism (ko00860)	[H]	Coenzyme transport and metabolism	Delta-aminolevulinic acid dehydratase	Delta-aminolevulinic acid dehydratase, chloroplastic OS=Selaginella martensii OX=3247 GN=HEMB PE=3 SV=1	H	Coenzyme transport and metabolism	delta-aminolevulinic acid dehydratase (porphobilinogen synthase) [Chondrus crispus]	molecular function: catalytic activity (GO:0003824);; cellular component: cell (GO:0005623);; cellular component: cell part (GO:0044464);; biological process: metabolic process (GO:0008152);; biological process: cellular process (GO:0009987);; biological process: single-organism process (GO:0044699);; molecular function: binding (GO:0005488)
evm.TU.contig_2494.12	EVM%20prediction%20contig_2494.12	8.90747	1460	9.08972	1823	9.97054	1197	8.53523	1049	1.12561	141	1.21345	164	4.19033	517	4.9304	531	1.39389e-05	-1.37501	0.316364	-0.368015	0.0132221	-0.649314	6.75288e-06	-1.18095	[O]	Posttranslational modification, protein turnover, chaperones	Biological Process: maturation of SSU-rRNA from tricistronic rRNA transcript (SSU-rRNA, 5.8S rRNA, LSU-rRNA) (GO:0000462);; Biological Process: endonucleolytic cleavage of tricistronic rRNA transcript (SSU-rRNA, 5.8S rRNA, LSU-rRNA) (GO:0000479);; Molecular Function: GTPase activity (GO:0003924);; Molecular Function: GTP binding (GO:0005525);; Cellular Component: mitochondrial inner membrane (GO:…	K05662|0|gsl:Gasu_18250|K05662 ATP-binding cassette, subfamily B (MDR/TAP), member 7 | (RefSeq) ABC transporter, subfamily B, ATP-binding & transmembrane domain	ABC transporters (ko02010)	[U]	Intracellular trafficking, secretion, and vesicular transport	ABC transporter;; ABC transporter transmembrane region	ABC transporter B family member 25, mitochondrial OS=Arabidopsis thaliana OX=3702 GN=ABCB25 PE=1 SV=1	V	Defense mechanisms	ABC transporter, subfamily B, ATP-binding &amp; transmembrane domain [Galdieria sulphuraria]	biological process: metabolic process (GO:0008152);; biological process: cellular process (GO:0009987);; biological process: cellular component organization or biogenesis (GO:0071840);; molecular function: catalytic activity (GO:0003824);; molecular function: binding (GO:0005488);; cellular component: cell (GO:0005623);; cellular component: membrane (GO:0016020);; cellular component: organelle (G…
evm.TU.contig_4464.8	EVM%20prediction%20contig_4464.8	0.133635	9	0.074766	6	9.95769	476	7.71158	378	0.197027	10	0.120226	7	0.197311	10	0.15508	7	0.101341	1.79669	4.62825e-37	-6.19957	1.42589e-29	-4.88962	0.681324	0.404123	--	--	--	--	--	--	--	--	--	--	--	--	--
evm.TU.contig_614.4	EVM%20prediction%20contig_614.4	71.8119	3574	82.0575	4995	94.4879	3441	62.5785	2335	19.6109	741	25.8147	1059	65.8838	2467	73.4151	2401	0.647821	-0.206033	0.370688	-0.325996	0.463251	0.217381	0.00615547	-0.839826	--	--	--	--	--	--	--	--	--	--	--	--	--
evm.TU.contig_3382.2	EVM%20prediction%20contig_3382.2	9.7915	303	84.2167	3188	11.1964	254	9.32477	217	10.3486	244	9.01219	230	8.91311	208	11.1734	228	0.513342	-0.678762	0.103524	1.50401	0.347923	0.321381	0.00839594	0.679256	[C]	Energy production and conversion	Cellular Component: plastid (GO:0009536);;	--	--	--	--	2Fe-2S iron-sulfur cluster binding domain;; 2Fe-2S iron-sulfur cluster binding domain	Photosynthetic NDH subunit of subcomplex B 3, chloroplastic OS=Arabidopsis thaliana OX=3702 GN=PNSB3 PE=2 SV=1	C	Energy production and conversion	hypothetical protein BU14_0513s0003 [Porphyra umbilicalis]	cellular component: cell (GO:0005623);; cellular component: organelle (GO:0043226);; cellular component: cell part (GO:0044464)
evm.TU.contig_2287.2	EVM%20prediction%20contig_2287.2	223.278	20492	138.75	15578	94.6866	6360	65.1553	4484	104.034	7248	89.1396	6744	81.6951	5641	96.192	5801	0.101738	0.628367	0.03735	0.82864	0.0192484	0.532037	2.46072e-06	0.849792	--	--	Molecular Function: catalytic activity (GO:0003824);; Molecular Function: metal ion binding (GO:0046872);;	--	--	[O]	Posttranslational modification, protein turnover, chaperones	Ring finger domain;; RING-like zinc finger;; Zinc finger, C3HC4 type (RING finger);; PA domain;; RING-H2 zinc finger domain;; Zinc finger, C3HC4 type (RING finger);; RING-type zinc-finger	E3 ubiquitin-protein ligase RING1 OS=Gossypium hirsutum OX=3635 GN=RING1 PE=1 SV=1	O	Posttranslational modification, protein turnover, chaperones	unnamed protein product [Chondrus crispus]	molecular function: catalytic activity (GO:0003824);; molecular function: binding (GO:0005488)
evm.TU.contig_2056.3	EVM%20prediction%20contig_2056.3	43.1119	8166	40.1936	9314	16.5371	2293	14.4314	2050	5.67997	817	4.94583	773	9.06615	1292	12.0089	1495	2.1058e-09	-1.41996	0.000373307	1.06377	0.455533	-0.205527	0.248928	-0.231466	--	--	--	--	--	--	--	--	--	--	--	unnamed protein product [Chondrus crispus]	--
evm.TU.contig_4418.2	EVM%20prediction%20contig_4418.2	13.3058	1542	14.9249	2115	11.9255	1011	9.20318	800	2.32457	205	2.25076	215	9.0648	790	10.0924	769	0.000697838	-1.07045	0.833613	0.0936337	0.437104	0.232802	7.47425e-08	-1.29738	[G]	Carbohydrate transport and metabolism	--	K01836|2.42676e-113|ccp:CHC_T00001867001|K01836 phosphoacetylglucosamine mutase [EC:5.4.2.3] | (RefSeq) hypothetical protein	Amino sugar and nucleotide sugar metabolism (ko00520)	[G]	Carbohydrate transport and metabolism	Phosphoglucomutase/phosphomannomutase, alpha/beta/alpha domain I;; Phosphoglucomutase/phosphomannomutase, C-terminal domain	Phosphoacetylglucosamine mutase OS=Oryza sativa subsp. japonica OX=39947 GN=Os07g0195400 PE=2 SV=1	G	Carbohydrate transport and metabolism	PREDICTED: phosphoacetylglucosamine mutase [Lupinus angustifolius]	--
evm.TU.contig_2454.1	EVM%20prediction%20contig_2454.1	5.59936	88	4.38933	84	9.14367	104	7.64062	90	3.50651	42	2.07359	27	4.82721	57	6.66079	69	0.322612	0.661447	0.0758228	-1.00959	0.737698	-0.180365	0.658695	-0.268951	--	--	--	--	--	--	--	--	--	--	--	--	--
evm.TU.contig_3481.1	EVM%20prediction%20contig_3481.1	0.557872	67	0.572939	84	0.679938	59	0.424578	38	0.349083	32	0.268893	27	0.174147	16	0.424721	34	0.323074	0.641627	0.7735	-0.231445	0.534858	-0.46819	0.276217	0.72821	--	--	--	--	--	--	--	--	--	--	--	--	--
evm.TU.contig_3440.7	EVM%20prediction%20contig_3440.7	78.397	10211	135.841	21644	50.1681	4783	54.0611	5280	26.022	2573	20.8163	2235	11.7956	1156	15.8962	1361	0.17008	-0.653986	0.248726	0.646948	1.20368e-07	-1.55271	5.44096e-17	1.49199	[R]	General function prediction only	--	K07019|3.32414e-42|gsl:Gasu_07250|K07019 uncharacterized protein | (RefSeq) alpha/beta hydrolase	--	[R]	General function prediction only	Serine aminopeptidase, S33	Embryogenesis-associated protein EMB8 OS=Picea glauca OX=3330 GN=EMB8 PE=2 SV=1	S	Function unknown	alpha/beta hydrolase [Galdieria sulphuraria]	--
evm.TU.contig_2666.1	EVM%20prediction%20contig_2666.1	50.405	4040	53.4028	5236	30.583	1794	15.0357	904	19.6915	1198	14.446	955	22.6378	1365	29.109	1533	0.843859	-0.0749809	0.0256671	0.8832	0.104809	0.574207	0.609624	0.141813	--	--	--	K17508|3.67926e-62|gsl:Gasu_12560|K17508 protein phosphatase PTC7 [EC:3.1.3.16] | (RefSeq) phosphatase	--	[T]	Signal transduction mechanisms	Stage II sporulation protein E (SpoIIE);; Protein phosphatase 2C;; Protein phosphatase 2C	Probable protein phosphatase 2C 55 OS=Arabidopsis thaliana OX=3702 GN=At4g16580 PE=2 SV=2	T	Signal transduction mechanisms	phosphatase [Galdieria sulphuraria]	--
evm.TU.contig_2025.9	EVM%20prediction%20contig_2025.9	39.9401	8551	93.0595	24371	37.7112	5909	20.6046	3308	10.8647	1766	9.08585	1604	10.6077	1709	14.6863	2066	0.0386041	-1.1683	0.172497	0.851482	0.00567157	-0.798426	0.0271855	0.409676	[J]	Translation, ribosomal structure and biogenesis	Molecular Function: nucleic acid binding (GO:0003676);; Molecular Function: aminoacyl-tRNA ligase activity (GO:0004812);; Biological Process: alanyl-tRNA aminoacylation (GO:0006419);; Molecular Function: small molecule binding (GO:0036094);; Molecular Function: anion binding (GO:0043168);;	K01872|0|ccp:CHC_T00008489001|K01872 alanyl-tRNA synthetase [EC:6.1.1.7] | (RefSeq) Alanine--tRNA ligase	Aminoacyl-tRNA biosynthesis (ko00970)	[J]	Translation, ribosomal structure and biogenesis	tRNA synthetases class II (A);; Threonyl and Alanyl tRNA synthetase second additional domain;; DHHA1 domain	Alanine--tRNA ligase OS=Arabidopsis thaliana OX=3702 GN=ALATS PE=1 SV=3	J	Translation, ribosomal structure and biogenesis	Alanine--tRNA ligase [Chondrus crispus]	molecular function: binding (GO:0005488);; molecular function: catalytic activity (GO:0003824);; biological process: metabolic process (GO:0008152);; biological process: cellular process (GO:0009987);; biological process: single-organism process (GO:0044699)
evm.TU.contig_3416.14	EVM%20prediction%20contig_3416.14	9.80195	353	6.63051	292	7.23559	191	4.94138	134	3.14417	86	1.76806	53	4.23438	115	4.56105	108	0.75271	-0.199415	0.870582	0.102537	0.878583	-0.0773047	0.849654	-0.111263	[Q]	Secondary metabolites biosynthesis, transport and catabolism	Molecular Function: isomerase activity (GO:0016853);;	K05606|2.49498e-51|gsl:Gasu_44010|K05606 methylmalonyl-CoA/ethylmalonyl-CoA epimerase [EC:5.1.99.1] | (RefSeq) methylmalonyl-CoA epimerase	Valine, leucine and isoleucine degradation (ko00280);; Glyoxylate and dicarboxylate metabolism (ko00630);; Propanoate metabolism (ko00640);; Carbon metabolism (ko01200)	[G]	Carbohydrate transport and metabolism	Glyoxalase/Bleomycin resistance protein/Dioxygenase superfamily;; Glyoxalase/Bleomycin resistance protein/Dioxygenase superfamily;; Glyoxalase-like domain	--	E	Amino acid transport and metabolism	methylmalonyl CoA epimerase [Conidiobolus coronatus NRRL 28638]	molecular function: catalytic activity (GO:0003824)
evm.TU.contig_4405.14	EVM%20prediction%20contig_4405.14	28.4639	2440	24.5739	2577	37.2349	2336	21.7505	1398	6.38435	416	5.78354	409	12.6575	817	16.7177	942	0.0433493	-0.5752	0.221892	-0.438736	0.0289544	-0.605802	0.011264	-0.509928	[J]	Translation, ribosomal structure and biogenesis	--	--	--	--	--	Ribosomal protein S18	30S ribosomal protein S18, chloroplastic OS=Ostreococcus tauri OX=70448 GN=rps18 PE=3 SV=1	J	Translation, ribosomal structure and biogenesis	unnamed protein product [Chondrus crispus]	--
evm.TU.contig_2072.5	EVM%20prediction%20contig_2072.5	5.56897	574	13.2622	1673	3.02326	229	3.01035	233	1.09069	86	0.732179	63	1.4149	110	2.52997	172	0.004894	-1.74698	0.0688401	1.18365	0.53291	-0.294706	0.511979	-0.313695	--	--	Molecular Function: protein histidine kinase activity (GO:0004673);; Biological Process: cellular process (GO:0009987);;	K00898|1.47642e-72|ccp:CHC_T00008298001|K00898 pyruvate dehydrogenase kinase 2/3/4 [EC:2.7.11.2] | (RefSeq) probable pyruvate dehydrogenase kinase	--	[T]	Signal transduction mechanisms	Mitochondrial branched-chain alpha-ketoacid dehydrogenase kinase;; Histidine kinase-, DNA gyrase B-, and HSP90-like ATPase	[Pyruvate dehydrogenase (acetyl-transferring)] kinase, mitochondrial OS=Arabidopsis thaliana OX=3702 GN=PDK PE=1 SV=1	T	Signal transduction mechanisms	probable pyruvate dehydrogenase kinase [Chondrus crispus]	molecular function: catalytic activity (GO:0003824);; biological process: metabolic process (GO:0008152);; biological process: cellular process (GO:0009987)
evm.TU.contig_454.11	EVM%20prediction%20contig_454.11	23.5046	2683	21.9524	3066	12.2798	1026	9.11807	781	7.82567	679	8.46873	797	8.23163	707	1.92234	145	0.857599	0.0665156	0.00911895	0.750951	0.583575	-0.48076	0.357999	0.870653	[F]	Nucleotide transport and metabolism	Molecular Function: transferase activity (GO:0016740);; Biological Process: heterocycle biosynthetic process (GO:0018130);; Biological Process: aromatic compound biosynthetic process (GO:0019438);; Biological Process: primary metabolic process (GO:0044238);; Biological Process: cellular nitrogen compound biosynthetic process (GO:0044271);; Biological Process: small molecule metabolic process (GO:…	K13998|0|ccp:CHC_T00010030001|K13998 dihydrofolate reductase / thymidylate synthase [EC:1.5.1.3 2.1.1.45] | (RefSeq) bifunctional dihydrofolate reductase (DHFR) and thymidylate synthase (TS)	Pyrimidine metabolism (ko00240);; One carbon pool by folate (ko00670);; Folate biosynthesis (ko00790)	[F]	Nucleotide transport and metabolism	Thymidylate synthase;; Dihydrofolate reductase	Bifunctional dihydrofolate reductase-thymidylate synthase 1 OS=Arabidopsis thaliana OX=3702 GN=THY-1 PE=1 SV=2	H	Coenzyme transport and metabolism	bifunctional dihydrofolate reductase (DHFR) and thymidylate synthase (TS) [Chondrus crispus]	molecular function: catalytic activity (GO:0003824);; biological process: metabolic process (GO:0008152);; biological process: cellular process (GO:0009987);; biological process: single-organism process (GO:0044699)
evm.TU.contig_2673.2	EVM%20prediction%20contig_2673.2	206.645	25748	194.993	29722	107.569	9810	62.8892	5876	84.7895	8020	96.5045	9913	140.608	13181	151.084	12370	0.21642	0.39618	0.00237406	0.922961	3.11666e-05	1.16195	0.878582	0.0542474	[F]	Nucleotide transport and metabolism	Molecular Function: nucleotide binding (GO:0000166);; Biological Process: pyrimidine nucleotide biosynthetic process (GO:0006221);; Molecular Function: phosphotransferase activity, phosphate group as acceptor (GO:0016776);; Molecular Function: nucleotide kinase activity (GO:0019201);; Cellular Component: intracellular part (GO:0044424);; Biological Process: nucleotide phosphorylation (GO:0046939)…	K13800|9.07136e-121|ccp:CHC_T00004355001|K13800 UMP-CMP kinase [EC:2.7.4.- 2.7.4.14] | (RefSeq) hypothetical protein	Pyrimidine metabolism (ko00240)	[F]	Nucleotide transport and metabolism	Adenylate kinase;; Nucleoside diphosphate kinase;; AAA domain;; Dpy-30 motif;; AAA domain	UMP-CMP kinase 3 OS=Arabidopsis thaliana OX=3702 GN=UMK3 PE=1 SV=1	F	Nucleotide transport and metabolism	unnamed protein product [Chondrus crispus]	molecular function: binding (GO:0005488);; biological process: metabolic process (GO:0008152);; biological process: cellular process (GO:0009987);; biological process: single-organism process (GO:0044699);; molecular function: catalytic activity (GO:0003824);; cellular component: cell (GO:0005623);; cellular component: cell part (GO:0044464)
evm.TU.contig_2706.4	EVM%20prediction%20contig_2706.4	36.2517	1607	24.5595	1332	16.6459	540	15.8675	528	11.6419	392	16.0747	588	16.0038	534	19.7245	575	0.38724	0.419874	0.263021	0.522862	0.130095	0.4726	0.292735	0.382945	[R]	General function prediction only	--	--	--	[S]	Function unknown	Uncharacterized protein family UPF0029	--	S	Function unknown	uncharacterized protein LOC109820701 [Asparagus officinalis]	--
evm.TU.contig_677.1	EVM%20prediction%20contig_677.1	17.9789	1387	22.9821	2169	13.5642	766	11.7293	679	2.6688	157	2.32403	148	4.3002	250	5.74118	292	3.62172e-05	-1.47381	0.43885	0.350448	0.000211202	-0.965669	0.415714	-0.247568	[R]	General function prediction only	Biological Process: transcription, DNA-templated (GO:0006351);; Biological Process: histone modification (GO:0016570);; Biological Process: peptidyl-lysine modification (GO:0018205);; Biological Process: regulation of cellular metabolic process (GO:0031323);; Cellular Component: intracellular part (GO:0044424);; Biological Process: regulation of cellular component organization (GO:0051128);; Biol…	K11423|1.76537e-19|smo:SELMODRAFT_3415|K11423 histone-lysine N-methyltransferase SETD2 [EC:2.1.1.43] | (RefSeq) hypothetical protein	Lysine degradation (ko00310)	[K]	Transcription	SET domain;; PWWP domain	Histone-lysine N-methyltransferase ASHH2 OS=Arabidopsis thaliana OX=3702 GN=ASHH2 PE=1 SV=1	S	Function unknown	hypothetical protein SELMODRAFT_3415, partial [Selaginella moellendorffii]	biological process: metabolic process (GO:0008152);; biological process: cellular process (GO:0009987);; biological process: cellular component organization or biogenesis (GO:0071840);; biological process: biological regulation (GO:0065007);; cellular component: cell (GO:0005623);; cellular component: cell part (GO:0044464)
evm.TU.contig_2293.14	EVM%20prediction%20contig_2293.14	6.64674	327	2.92978	177	18.1253	652	9.39583	347	1.24773	47	1.13482	46	1.66073	62	2.94349	96	0.557684	-0.422185	0.00334554	-1.67744	2.32076e-08	-2.10922	0.767201	-0.164322	--	--	--	--	--	--	--	Low molecular weight phosphotyrosine protein phosphatase	--	--	--	hypothetical protein GUITHDRAFT_103818 [Guillardia theta CCMP2712]	--
evm.TU.contig_3599.2	EVM%20prediction%20contig_3599.2	39.6156	2667	33.5823	2766	35.5532	1752	60.4011	3049	49.3844	2524	58.0356	3221	35.5009	1798	45.8144	2027	6.27105e-12	2.07622	0.216546	-0.75196	0.952536	0.0409528	1.06377e-06	1.14114	--	--	--	K09422|2.05982e-10|pper:PRUPE_ppa003208mg|K09422 myb proto-oncogene protein, plant | (RefSeq) hypothetical protein	--	[K]	Transcription	Myb-like DNA-binding domain;; Myb-like DNA-binding domain	Transcription factor MYB1 OS=Arabidopsis thaliana OX=3702 GN=MYB1 PE=2 SV=1	K	Transcription	myb-like DNA-binding protein [Achlya hypogyna]	--
evm.TU.contig_3440.2	EVM%20prediction%20contig_3440.2	17.8501	2650	17.7132	3217	10.6916	1162	10.1366	1129	3.45859	390	2.69311	330	8.13243	909	9.99597	975	0.000517047	-0.986685	0.296004	0.410911	0.680265	0.143384	0.000358264	-0.802913	[E]	Amino acid transport and metabolism	Cellular Component: chloroplast stroma (GO:0009570);; Molecular Function: hydrolase activity (GO:0016787);;	K01262|2.24216e-145|eus:EUTSA_v10020169mg|K01262 Xaa-Pro aminopeptidase [EC:3.4.11.9] | (RefSeq) hypothetical protein	--	[E]	Amino acid transport and metabolism	Metallopeptidase family M24;; Creatinase/Prolidase N-terminal domain;; C-terminal region of peptidase_M24;; Creatinase/Prolidase N-terminal domain	--	E	Amino acid transport and metabolism	probable Xaa-Pro aminopeptidase P [Prunus avium]	cellular component: cell (GO:0005623);; cellular component: organelle (GO:0043226);; cellular component: organelle part (GO:0044422);; cellular component: cell part (GO:0044464);; molecular function: catalytic activity (GO:0003824)
evm.TU.contig_2122.7	EVM%20prediction%20contig_2122.7	20.8031	1605	15.2882	1443	8.63297	488	6.5421	379	3.70572	217	2.76687	176	3.2244	188	3.40464	173	0.0107056	-0.925375	0.0136959	0.892252	0.0118875	-0.789484	0.0459077	0.663251	[G]	Carbohydrate transport and metabolism	--	--	--	--	--	Xylose isomerase-like TIM barrel	--	G	Carbohydrate transport and metabolism	xylose isomerase domain protein TIM barrel [Galdieria sulphuraria]	--
evm.TU.contig_2706.9	EVM%20prediction%20contig_2706.9	46.1804	3592	82.0839	7810	24.5399	1397	18.3281	1069	16.7626	990	11.5642	742	16.5375	968	21.5505	1102	0.211482	-0.642786	0.0120605	1.2068	0.43908	0.192748	0.27077	0.309459	--	--	Cellular Component: intracellular part (GO:0044424);;	K14823|2.50546e-15|ath:AT3G22660|K14823 rRNA-processing protein EBP2 | (RefSeq) rRNA processing protein-like protein	--	[A]	RNA processing and modification	Eukaryotic rRNA processing protein EBP2	Probable rRNA-processing protein EBP2 homolog OS=Arabidopsis thaliana OX=3702 GN=EBP2 PE=1 SV=1	S	Function unknown	rRNA processing protein-like protein [Arabidopsis thaliana]	cellular component: cell (GO:0005623);; cellular component: cell part (GO:0044464)
evm.TU.contig_445.4	EVM%20prediction%20contig_445.4	9.81148	1924	15.9749	3833	17.7812	2552	16.0033	2354	5.292	788	3.94003	637	10.7129	1581	14.0344	1809	0.949829	0.0366684	0.170474	-0.686999	0.746616	-0.10246	0.00264967	-0.665583	[L]	Replication, recombination and repair	Molecular Function: DNA topoisomerase activity (GO:0003916);; Biological Process: DNA metabolic process (GO:0006259);; Cellular Component: intracellular membrane-bounded organelle (GO:0043231);; Cellular Component: protein complex (GO:0043234);; Cellular Component: cytoplasmic part (GO:0044444);; Biological Process: DNA conformation change (GO:0071103);;	--	--	[B]	Chromatin structure and dynamics	DNA gyrase/topoisomerase IV, subunit A;; DNA gyrase C-terminal domain, beta-propeller	Probable DNA gyrase subunit A, chloroplastic/mitochondrial OS=Oryza sativa subsp. japonica OX=39947 GN=GYRA PE=2 SV=2	L	Replication, recombination and repair	unnamed protein product [Chondrus crispus]	molecular function: catalytic activity (GO:0003824);; biological process: metabolic process (GO:0008152);; biological process: cellular process (GO:0009987);; cellular component: cell (GO:0005623);; cellular component: organelle (GO:0043226);; cellular component: cell part (GO:0044464);; cellular component: macromolecular complex (GO:0032991);; biological process: cellular component organization …
evm.TU.contig_2070.30	EVM%20prediction%20contig_2070.30	139.156	3724	47.7953	1565	78.4129	1536	58.9855	1184	37.0077	752	32.6602	721	13.1801	266	21.9939	387	0.863332	0.128873	0.912018	0.0910487	2.01418e-10	-1.59637	8.59967e-14	1.72562	[P]	Inorganic ion transport and metabolism	Molecular Function: transferase activity (GO:0016740);;	--	--	[P]	Inorganic ion transport and metabolism	Rhodanese-like domain	Thiosulfate sulfurtransferase 16, chloroplastic OS=Arabidopsis thaliana OX=3702 GN=STR16 PE=1 SV=2	P	Inorganic ion transport and metabolism	hypothetical protein PAHAL_D00191 [Panicum hallii]	molecular function: catalytic activity (GO:0003824)
evm.TU.contig_2088.5	EVM%20prediction%20contig_2088.5	144.376	6792	137.457	7910	145.029	4993	192.014	6773	46.5231	1662	51.5947	2001	207.49	7343	223.109	6896	0.948274	0.024963	0.226166	-0.616019	0.126011	0.652822	1.5547e-08	-1.36377	--	--	--	--	--	--	--	--	--	--	--	--	--
evm.TU.contig_614.7	EVM%20prediction%20contig_614.7	57.7887	9508	60.4959	12177	13.5537	1633	33.3295	4112	8.83177	1103	9.57542	1299	6.00196	743	8.67622	938	8.74484e-05	-1.12641	0.281306	0.792532	0.0290027	-1.31311	7.90579e-07	1.07846	--	--	--	--	--	--	--	B-box zinc finger	--	--	--	unnamed protein product [Chondrus crispus]	--
evm.TU.contig_3609.4	EVM%20prediction%20contig_3609.4	32.4117	6980	55.1537	14529	8.65739	1365	7.00037	1131	13.9307	2277	11.5847	2057	18.7879	3044	23.4596	3320	0.630136	-0.249191	2.2289e-06	2.05913	2.13185e-19	1.77321	0.943031	0.0177774	[N]	Cell motility	--	K02359|6.811e-43|ccp:CHC_T00008222001|K02359 egghead protein (zeste-white 4 protein) | (RefSeq) hypothetical protein	--	--	--	Glycosyl transferase family group 2;; Glycosyltransferase like family 2	--	S	Function unknown	beta-1,4-mannosyltransferase egh [Nannochloropsis gaditana]	--
evm.TU.contig_2122.13	EVM%20prediction%20contig_2122.13	42.3973	1206	34.6253	1205	19.4868	406	16.1231	344	4.70631	102	3.36944	79	9.54331	205	12.1906	228	1.83089e-06	-1.68576	0.035149	0.754368	0.271127	-0.346492	0.0493878	-0.661992	--	--	--	--	--	--	--	Cytochrome c oxidase assembly protein COX16	--	--	--	--	--
evm.TU.contig_474.1	EVM%20prediction%20contig_474.1	19.7104	2333	21.357	3092	11.3786	986	10.1581	902	4.06787	366	4.16348	407	10.8302	965	12.3748	963	0.0125869	-0.765756	0.11709	0.575305	0.11104	0.46	0.00199369	-0.73569	[O]	Posttranslational modification, protein turnover, chaperones	--	--	--	[O]	Posttranslational modification, protein turnover, chaperones	ATPase family associated with various cellular activities (AAA);; AAA ATPase domain;; AAA domain;; AAA domain;; AAA domain (dynein-related subfamily);; IstB-like ATP binding protein;; Magnesium chelatase, subunit ChlI;; PhoH-like protein	Calmodulin-interacting protein 111 OS=Arabidopsis thaliana OX=3702 GN=CIP111 PE=1 SV=1	O	Posttranslational modification, protein turnover, chaperones	unnamed protein product [Chondrus crispus]	--
evm.TU.contig_2198.1	EVM%20prediction%20contig_2198.1	516.196	27087	518.485	33283	365.812	14049	242.409	9539	868.501	34594	963.461	41677	584.004	23056	761.19	26246	3.17097e-18	2.34335	0.127348	0.451897	5.89747e-15	1.50675	4.47319e-09	1.18845	--	--	--	K20721|1.65708e-29|gsl:Gasu_54790|K20721 reticulon-1 | (RefSeq) hypothetical protein	--	[U]	Intracellular trafficking, secretion, and vesicular transport	Reticulon	Reticulon-like protein B3 OS=Arabidopsis thaliana OX=3702 GN=RTNLB3 PE=2 SV=1	U	Intracellular trafficking, secretion, and vesicular transport	hypothetical protein Gasu_54790 [Galdieria sulphuraria]	--
evm.TU.contig_2502.6	EVM%20prediction%20contig_2502.6	23.4138	2487	67.5987	8783	26.7314	2078	13.878	1106	16.9354	1366	20.6063	1805	16.2385	1298	15.6742	1094	0.760768	0.237088	0.253202	0.816901	0.867425	0.0824514	0.0028728	0.936537	[R]	General function prediction only	--	--	--	[G]	Carbohydrate transport and metabolism	NAD(P)H-binding;; NAD dependent epimerase/dehydratase family;; 3-beta hydroxysteroid dehydrogenase/isomerase family;; lactate/malate dehydrogenase, NAD binding domain;; Male sterility protein	--	GM	Carbohydrate transport and metabolism;; Cell wall/membrane/envelope biogenesis	nad-dependent epimerase dehydratase [Nannochloropsis gaditana]	--
evm.TU.contig_4403.1	EVM%20prediction%20contig_4403.1	0.181476	5	0.032532	2	0.305239	6	0.261122	5	0.445297	9	0.297706	7	0.004937	1	0.394088	7	0.0351663	2.46025	0.545279	-0.794507	0.973635	-0.047173	0.322635	0.969976	--	--	--	--	--	--	--	--	--	--	--	--	--
evm.TU.contig_4428.4	EVM%20prediction%20contig_4428.4	0	0	0	0	0.242319	6	0	0	0	0	0.552117	15	0.280443	7	0	0	0.130135	2.17184	0.630786	-0.433553	0.838932	0.256391	0.681324	0.400849	[T]	Signal transduction mechanisms	Molecular Function: calcium ion binding (GO:0005509);;	K02183|6.92439e-76|ccp:CHC_T00009119001|K02183 calmodulin | (RefSeq) Calmodulin	Phosphatidylinositol signaling system (ko04070)	[T]	Signal transduction mechanisms	EF hand;; EF-hand domain pair;; EF-hand domain pair;; EF-hand domain;; EF hand;; EF-hand domain;; Cytoskeletal-regulatory complex EF hand;; Secreted protein acidic and rich in cysteine Ca binding region;; Uncharacterised protein family (UPF0154);; Tellurite resistance protein TerB	Calmodulin OS=Saccharina japonica OX=88149 GN=cam PE=2 SV=1	DTZ	Cell cycle control, cell division, chromosome partitioning;; Signal transduction mechanisms;; Cytoskeleton	Calmodulin [Chondrus crispus]	molecular function: binding (GO:0005488)
evm.TU.contig_510.19	EVM%20prediction%20contig_510.19	40.9602	3734	31.6256	3527	58.2062	3883	21.6055	1477	12.7268	881	7.88849	593	45.7314	3137	67.9016	4067	0.513665	-0.281256	0.545312	-0.36461	0.0481619	0.887685	1.71168e-09	-1.66237	--	--	--	K14319|4.67381e-52|gsl:Gasu_54690|K14319 Ran GTPase-activating protein 1 | (RefSeq) RAN GTPase-activating protein 1	RNA transport (ko03013)	[AYT]	RNA processing and modification;; Nuclear structure;; Signal transduction mechanisms	Leucine Rich repeat	RAN GTPase-activating protein 1 OS=Arabidopsis thaliana OX=3702 GN=RANGAP1 PE=1 SV=1	U	Intracellular trafficking, secretion, and vesicular transport	hypothetical protein ACHHYP_11335 [Achlya hypogyna]	--
evm.TU.contig_496.14	EVM%20prediction%20contig_496.14	6.45642	557	4.34123	458	9.37198	591	2.8485	184	1.74642	115	1.2718	91	1.58412	103	1.99307	113	0.574494	-0.28417	0.620782	-0.375506	0.0308386	-1.21757	0.203412	0.483743	[T]	Signal transduction mechanisms	--	--	--	[R]	General function prediction only	Serine aminopeptidase, S33;; alpha/beta hydrolase fold	--	S	Function unknown	hydrolase [Galdieria sulphuraria]	--
evm.TU.contig_513.3	EVM%20prediction%20contig_513.3	0.305286	23	0.054293	5	0.863275	46	0.71863	40	0.140641	8	0.074561	5	0.266545	15	0.273155	14	0.642581	0.646099	0.0624584	-1.82904	0.13649	-1.00826	0.635647	-0.447194	[R]	General function prediction only	--	K03453|1.52298e-69|ccp:CHC_T00000031001|K03453 bile acid:Na+ symporter, BASS family | (RefSeq) hypothetical protein	--	[P]	Inorganic ion transport and metabolism	Sodium Bile acid symporter family	Probable sodium/metabolite cotransporter BASS1, chloroplastic OS=Arabidopsis thaliana OX=3702 GN=BASS1 PE=2 SV=1	S	Function unknown	unnamed protein product [Chondrus crispus]	--
evm.TU.contig_2494.13	EVM%20prediction%20contig_2494.13	6.63714	320	6.64187	391	9.16404	323	7.54434	273	1.86658	69	0.853871	34	2.98885	109	4.85428	154	0.22201	-0.730384	0.11172	-0.642888	0.0300267	-0.732549	0.188811	-0.705403	[L]	Replication, recombination and repair	--	K10768|4.46782e-28|gsl:Gasu_18590|K10768 alkylated DNA repair protein alkB homolog 6 [EC:1.14.11.-] | (RefSeq) hypothetical protein	--	[S]	Function unknown	2OG-Fe(II) oxygenase superfamily	Alkylated DNA repair protein ALKBH8 homolog OS=Arabidopsis thaliana OX=3702 GN=ALKBH8 PE=2 SV=2	S	Function unknown	hypothetical protein Gasu_18590 [Galdieria sulphuraria]	--
evm.TU.contig_2687.2	EVM%20prediction%20contig_2687.2	29.2143	1210	26.3352	1334	36.6335	1110	31.1434	967	7.50931	236	4.4055	151	10.6799	333	15.0103	409	0.102412	-0.680568	0.0704156	-0.610754	1.8117e-05	-1.03788	0.372333	-0.34886	[R]	General function prediction only	--	K06940|1.00906e-30|sot:102597398|K06940 uncharacterized protein | (RefSeq) uncharacterized LOC102597398	--	--	--	Putative zinc- or iron-chelating domain	--	S	Function unknown	PREDICTED: uncharacterized protein LOC102597398 isoform X1 [Solanum tuberosum]	--
evm.TU.contig_2279.16	EVM%20prediction%20contig_2279.16	15.7579	488	13.7995	523	6.32774	144	5.59515	130	35.6191	837	29.9305	764	27.4299	639	25.1984	513	8.06865e-25	2.65805	0.026825	0.928713	4.49356e-13	2.44356	0.000706516	1.00115	--	--	--	--	--	--	--	--	--	--	--	--	--
evm.TU.contig_543.3	EVM%20prediction%20contig_543.3	90.601	10967	213.117	31558	16.7102	1481	15.4611	1404	3.25837	300	3.05808	306	12.2261	1114	12.9189	1028	8.21372e-14	-3.88749	6.45186e-07	2.68344	0.983832	0.0087274	5.38232e-07	-1.23066	[C]	Energy production and conversion	Biological Process: glutamine family amino acid biosynthetic process (GO:0009084);; Molecular Function: oxidoreductase activity (GO:0016491);;	K00294|0|gsl:Gasu_37950|K00294 1-pyrroline-5-carboxylate dehydrogenase [EC:1.2.1.88] | (RefSeq) 1-pyrroline-5-carboxylate dehydrogenase	Alanine, aspartate and glutamate metabolism (ko00250);; Arginine and proline metabolism (ko00330)	[E]	Amino acid transport and metabolism	Aldehyde dehydrogenase family	Betaine aldehyde dehydrogenase 2, mitochondrial OS=Arabidopsis thaliana OX=3702 GN=ALDH10A9 PE=1 SV=1	C	Energy production and conversion	1-pyrroline-5-carboxylate dehydrogenase [Galdieria sulphuraria]	biological process: metabolic process (GO:0008152);; biological process: cellular process (GO:0009987);; biological process: single-organism process (GO:0044699);; molecular function: catalytic activity (GO:0003824)
evm.TU.contig_2687.3	EVM%20prediction%20contig_2687.3	0.096215	15	2.74233	491	0.092773	10	0.075629	9	0.092566	11	0.091043	11	0.07198	8	0.104352	11	0.13709	-1.83047	0.0281341	2.31493	0.762205	0.33651	0.47571	0.617939	--	--	--	K11673|4.5113e-39|ccp:CHC_T00006294001|K11673 actin-related protein 8 | (RefSeq) hypothetical protein	--	[Z]	Cytoskeleton	Actin	Actin-related protein 9 OS=Oryza sativa subsp. japonica OX=39947 GN=ARP9 PE=2 SV=1	Z	Cytoskeleton	unnamed protein product [Chondrus crispus]	--
evm.TU.contig_3812.1	EVM%20prediction%20contig_3812.1	41.0609	2653	61.1101	4830	15.8345	749	13.4247	651	9.32445	458	8.72511	465	12.3502	601	22.1282	940	0.0191584	-0.948083	0.000708765	1.41529	0.0921859	0.544718	0.674343	-0.144003	--	--	--	--	--	--	--	--	--	--	--	--	--
evm.TU.contig_3623.1	EVM%20prediction%20contig_3623.1	7.2621	1377	11.5372	2677	4.4586	619	5.6686	806	1.59356	230	1.13219	177	2.55524	365	4.99625	623	0.0070708	-1.22989	0.436676	0.485642	0.801603	-0.145801	0.0729393	-0.65748	[G]	Carbohydrate transport and metabolism	--	K20892|4.9554e-101|ccp:CHC_T00008275001|K20892 beta-arabinofuranosyltransferase [EC:2.4.2.-] | (RefSeq) glycosyl transferase family GT77 hemi-cellulose cell wall biosynthesis	--	--	--	Nucleotide-diphospho-sugar transferase	Beta-arabinofuranosyltransferase RAY1 OS=Arabidopsis thaliana OX=3702 GN=RAY1 PE=2 SV=1	I	Lipid transport and metabolism	glycosyl transferase family GT77 hemi-cellulose cell wall biosynthesis [Chondrus crispus]	--
evm.TU.contig_3452.2	EVM%20prediction%20contig_3452.2	4.35671	292	4.0571	333	4.93626	242	4.66953	235	3.31668	169	4.82506	267	2.33305	118	3.13083	138	0.000828839	1.47103	0.275044	-0.518163	0.230379	-0.459225	0.000751134	1.28152	--	--	--	--	--	--	--	Sulfotransferase family	--	--	--	--	--
evm.TU.contig_443.1	EVM%20prediction%20contig_443.1	0.112935	8	0.067443	6	0.259568	12	0.220814	11	0.172746	9	0.177024	10	0.1599	8	0.176429	8	0.0497288	2.05097	0.330723	-1.10446	0.956839	-0.0669958	0.497582	0.616091	--	--	--	--	--	--	--	--	--	--	--	--	--
evm.TU.contig_445.8	EVM%20prediction%20contig_445.8	11.5388	946	13.1136	1315	14.5849	875	13.5994	836	5.03963	314	4.25762	288	5.97572	369	10.5089	566	0.750631	0.125119	0.208395	-0.51984	0.199753	-0.449665	0.910112	-0.0442208	--	--	--	--	--	--	--	--	--	--	--	--	--
evm.TU.contig_2022.3	EVM%20prediction%20contig_2022.3	16.0883	703	16.4528	880	15.0841	483	19.5195	640	3.5273	117	2.09715	76	10.7225	353	15.0214	432	0.0207812	-0.984041	0.428018	-0.447998	0.825996	-0.119454	3.02804e-05	-1.39146	[FGR]	Nucleotide transport and metabolism;; Carbohydrate transport and metabolism;; General function prediction only	--	--	--	[T]	Signal transduction mechanisms	HIT domain;; Scavenger mRNA decapping enzyme C-term binding	Adenylylsulfatase HINT3 OS=Arabidopsis thaliana OX=3702 GN=HINT3 PE=1 SV=1	FG	Nucleotide transport and metabolism;; Carbohydrate transport and metabolism	PREDICTED: uncharacterized HIT-like protein MT1300 [Solanum tuberosum]	--
evm.TU.contig_2126.13	EVM%20prediction%20contig_2126.13	1.77351	155	2.18033	234	5.1695	331	3.42788	225	0.753782	51	0.537099	39	1.51626	100	2.08239	120	0.914262	-0.0709548	0.00143915	-1.36062	0.00807881	-0.860737	0.113758	-0.67477	[G]	Carbohydrate transport and metabolism	--	--	--	--	--	pfkB family carbohydrate kinase	--	M	Cell wall/membrane/envelope biogenesis	fructokinase [Blastocystis sp. ATCC 50177/Nand II]	--
evm.TU.contig_3641.2	EVM%20prediction%20contig_3641.2	4.97146	111	3.14737	86	4.72039	77	5.03412	84	1.1048	19	0.975049	18	1.94597	33	3.22089	47	0.629602	-0.378706	0.426981	-0.574379	0.333116	-0.562762	0.470113	-0.469584	[K]	Transcription	Biological Process: mRNA splicing, via spliceosome (GO:0000398);; Molecular Function: RNA binding (GO:0003723);; Cellular Component: small nucleolar ribonucleoprotein complex (GO:0005732);; Cellular Component: viral nucleocapsid (GO:0019013);; Cellular Component: spliceosomal snRNP complex (GO:0097525);;	K11099|1.54265e-24|gsl:Gasu_07880|K11099 small nuclear ribonucleoprotein G | (RefSeq) small nuclear ribonucleoprotein G	Spliceosome (ko03040)	[A]	RNA processing and modification	LSM domain	Probable small nuclear ribonucleoprotein G OS=Arabidopsis thaliana OX=3702 GN=At2g23930 PE=3 SV=1	K	Transcription	small nuclear ribonucleoprotein G [Galdieria sulphuraria]	biological process: metabolic process (GO:0008152);; biological process: cellular process (GO:0009987);; molecular function: binding (GO:0005488);; cellular component: cell (GO:0005623);; cellular component: macromolecular complex (GO:0032991);; cellular component: cell part (GO:0044464);; cellular component: virion (GO:0019012);; cellular component: virion part (GO:0044423);; cellular component:…
evm.TU.contig_4419.1	EVM%20prediction%20contig_4419.1	8.91344	332	11.8558	540	13.6878	373	26.9291	752	39.3566	1112	25.7207	790	40.0641	1122	41.1495	1007	1.24704e-16	3.09608	0.0613066	-1.25334	0.0301135	1.19935	0.257937	0.385055	--	--	--	K16675|2.29078e-38|gsl:Gasu_60430|K16675 palmitoyltransferase ZDHHC9/14/18 [EC:2.3.1.225] | (RefSeq) palmitoyltransferase ZDHHC9	--	[R]	General function prediction only	DHHC palmitoyltransferase	Protein S-acyltransferase 8 OS=Arabidopsis thaliana OX=3702 GN=PAT08 PE=1 SV=2	S	Function unknown	palmitoyltransferase ZDHHC9 [Galdieria sulphuraria]	--
evm.TU.contig_3402.10	EVM%20prediction%20contig_3402.10	0.098637	5	0.056246	3	0.108173	4	0.102328	4	0.099142	4	0.086451	3	0.137072	5	0.161994	5	0.360535	1.272	0.74177	-0.458622	0.690583	0.496213	0.979211	0.0325951	--	--	--	K09422|8.84178e-22|egu:105041749|K09422 myb proto-oncogene protein, plant | (RefSeq) myb-like protein AA	--	[K]	Transcription	Myb-like DNA-binding domain;; Myb-like DNA-binding domain	Transcription factor CSA OS=Oryza sativa subsp. japonica OX=39947 GN=CSA PE=2 SV=2	K	Transcription	transcription factor MYB56-like [Hevea brasiliensis]	--
evm.TU.contig_2273.13	EVM%20prediction%20contig_2273.13	8.99108	1006	7.88191	1079	20.6181	1688	14.2061	1192	5.14707	437	4.9135	454	13.6743	1151	15.8212	1163	0.00610841	0.789157	1.79996e-06	-1.33345	0.629968	0.143609	0.000240962	-0.795	--	--	--	--	--	--	--	--	--	--	--	--	--
Porphyridium_purpureum_newGene_895	--	1.33439	133	0.796671	97	2.10912	153	1.54091	115	1.21901	77	0.625456	52	1.07332	80	1.10974	73	0.0607749	1.11487	0.0737088	-1.02691	0.474799	-0.33673	0.585968	0.29533	--	--	--	--	--	--	--	Dolichol phosphate-mannose biosynthesis regulatory protein (DPM2)	--	--	--	--	--
evm.TU.contig_3415.12	EVM%20prediction%20contig_3415.12	1.02351	71	0.45495	39	0.550831	28	0.711728	37	0.106629	6	0.24251	14	0.463048	25	0.479393	22	0.723431	-0.3986	0.900441	-0.138259	0.960302	-0.0474276	0.546578	-0.525081	--	--	--	K20843|1.01223e-48|gsl:Gasu_15520|K20843 hydroxyproline O-galactosyltransferase 2/3/4/5/6 [EC:2.4.1.-] | (RefSeq) galactosyltransferase family protein	--	[G]	Carbohydrate transport and metabolism	Galactosyltransferase	Hydroxyproline O-galactosyltransferase GALT4 OS=Arabidopsis thaliana OX=3702 GN=GALT4 PE=2 SV=2	S	Function unknown	galactosyltransferase family protein [Galdieria sulphuraria]	--
evm.TU.contig_4416.10	EVM%20prediction%20contig_4416.10	10.3069	1401	9.22728	1534	2.75644	275	3.91058	399	1.57921	163	1.64742	185	4.49552	460	5.07716	454	0.000946934	-1.03564	0.0388144	1.08321	0.0890691	0.795979	0.00358953	-0.803928	--	--	--	--	--	--	--	--	--	--	--	--	--
evm.TU.contig_2277.5	EVM%20prediction%20contig_2277.5	8.5795	930	6.06253	804	8.97739	712	14.7728	1200	24.4541	2011	19.6902	1758	58.0494	4730	76.0751	5414	3.17767e-24	3.08619	0.0868308	-1.03172	8.47647e-10	2.63748	1.85547e-06	-0.84458	[P]	Inorganic ion transport and metabolism	Biological Process: cation transport (GO:0006812);; Cellular Component: membrane (GO:0016020);;	K03320|3.50615e-100|pop:POPTR_0019s04030g|K03320 ammonium transporter, Amt family | (RefSeq) POPTRDRAFT_665333; ammonium transporter 2 family protein	--	[P]	Inorganic ion transport and metabolism	Ammonium Transporter Family	Ammonium transporter 1 member 2 OS=Solanum lycopersicum OX=4081 GN=AMT1-2 PE=2 SV=1	P	Inorganic ion transport and metabolism	hypothetical protein BU14_0126s0003 [Porphyra umbilicalis]	biological process: localization (GO:0051179);; cellular component: membrane (GO:0016020)
evm.TU.contig_713.2	EVM%20prediction%20contig_713.2	13.2759	758	15.2792	1067	17.281	722	13.9982	600	4.43237	193	3.63241	171	5.59557	241	10.6648	400	0.468803	-0.284877	0.258651	-0.44628	0.0816261	-0.60773	0.598903	-0.214886	[F]	Nucleotide transport and metabolism	--	--	--	[F]	Nucleotide transport and metabolism	Glutamine amidotransferase class-I;; Peptidase C26	Gamma-glutamyl peptidase 1 OS=Arabidopsis thaliana OX=3702 GN=GGP1 PE=1 SV=1	F	Nucleotide transport and metabolism	similar to glutamine amidotransferase class I [Cyanidioschyzon merolae strain 10D]	--
evm.TU.contig_3444.2	EVM%20prediction%20contig_3444.2	733.102	97780	764.213	124694	750.708	73282	522.37	52245	237.65	24061	297.799	32744	617.728	61987	533.328	46742	0.880673	0.0654513	0.838077	-0.0763773	0.509626	0.262744	0.349057	-0.366642	--	--	Biological Process: transcription, DNA-templated (GO:0006351);;	--	--	[O]	Posttranslational modification, protein turnover, chaperones	Myb-like DNA-binding domain	Protein REVEILLE 8 OS=Arabidopsis thaliana OX=3702 GN=RVE8 PE=2 SV=1	K	Transcription	hypothetical protein BVRB_7g179580 isoform A [Beta vulgaris subsp. vulgaris]	biological process: metabolic process (GO:0008152);; biological process: cellular process (GO:0009987)
evm.TU.contig_3704.4	EVM%20prediction%20contig_3704.4	66.6393	4347	116.964	9333	39.3564	1879	22.2622	1089	34.0154	1685	33.6449	1810	23.1257	1135	26.8763	1152	0.880718	0.0872199	0.0123006	1.22841	0.795742	0.10134	4.25995e-09	1.16507	--	--	--	--	--	--	--	--	--	--	--	--	--
evm.TU.contig_647.2	EVM%20prediction%20contig_647.2	7.77126	1287	9.23429	1871	5.64312	684	5.80642	721	3.19679	402	2.31146	316	3.92129	489	4.76777	519	0.82291	-0.0985262	0.691794	0.208366	0.897351	-0.0564353	0.817867	0.0788706	[J]	Translation, ribosomal structure and biogenesis	Biological Process: RNA metabolic process (GO:0016070);;	K00962|3.1481e-55|gsl:Gasu_50820|K00962 polyribonucleotide nucleotidyltransferase [EC:2.7.7.8] | (RefSeq) polyribonucleotide nucleotidyltransferase	Purine metabolism (ko00230);; Pyrimidine metabolism (ko00240);; RNA degradation (ko03018)	[R]	General function prediction only	3' exoribonuclease family, domain 1;; S1 RNA binding domain	Polyribonucleotide nucleotidyltransferase 2, mitochondrial OS=Oryza sativa subsp. japonica OX=39947 GN=PNP2 PE=2 SV=1	J	Translation, ribosomal structure and biogenesis	polyribonucleotide nucleotidyltransferase [Galdieria sulphuraria]	biological process: metabolic process (GO:0008152);; biological process: cellular process (GO:0009987)
evm.TU.contig_444.5	EVM%20prediction%20contig_444.5	7.78327	736	10.0359	1161	5.06644	351	5.89963	419	4.24172	305	2.1056	165	11.8043	840	15.1854	943	0.971813	0.0232876	0.599992	0.314629	3.32278e-06	1.57065	0.000575764	-1.28855	[R]	General function prediction only	--	K12862|4.59335e-136|ccp:CHC_T00000378001|K12862 pleiotropic regulator 1 | (RefSeq) hypothetical protein	Spliceosome (ko03040)	[A]	RNA processing and modification	WD domain, G-beta repeat;; Anaphase-promoting complex subunit 4 WD40 domain	Protein pleiotropic regulatory locus 1 OS=Arabidopsis thaliana OX=3702 GN=PRL1 PE=1 SV=1	A	RNA processing and modification	Similar to Pre-mRNA-splicing factor prp46; acc. no. Q5BE22 [Pyronema omphalodes CBS 100304]	--
evm.TU.contig_669.10	EVM%20prediction%20contig_669.10	8.93382	264	13.409	484	2.68444	58	2.09752	47	8.35777	188	14.5849	355	4.59761	102	2.66601	52	0.00600777	1.52611	0.000926943	1.768	0.147273	0.938903	9.2081e-05	2.10387	--	--	--	--	--	--	--	--	--	--	--	--	--
evm.TU.contig_3491.5	EVM%20prediction%20contig_3491.5	10.2771	1466	16.9234	2952	5.71897	597	5.68448	608	3.36159	364	1.8719	221	7.03933	756	6.36612	597	0.11606	-0.836627	0.0998529	0.860392	0.139507	0.587594	0.140581	-0.623304	[L]	Replication, recombination and repair	--	K14809|6.12928e-116|csl:COCSUDRAFT_28415|K14809 ATP-dependent RNA helicase DDX55/SPB4 [EC:3.6.4.13] | (RefSeq) DEAD-domain-containing protein	--	[A]	RNA processing and modification	DEAD/DEAH box helicase;; Helicase conserved C-terminal domain;; Domain of unknown function (DUF4217)	DEAD-box ATP-dependent RNA helicase 18 OS=Arabidopsis thaliana OX=3702 GN=RH18 PE=2 SV=1	L	Replication, recombination and repair	hypothetical protein PHYSODRAFT_309392 [Phytophthora sojae]	--
evm.TU.contig_2069.4	EVM%20prediction%20contig_2069.4	5.59623	344	5.1821	390	7.40951	334	3.43666	159	2.05091	96	2.06412	105	2.57421	120	4.49569	182	0.731963	0.156058	0.647313	-0.268819	0.687032	-0.221871	0.996543	0.00194639	[E]	Amino acid transport and metabolism	Molecular Function: N-acetyltransferase activity (GO:0008080);; Cellular Component: intracellular part (GO:0044424);;	--	--	--	--	Acetyltransferase (GNAT) family	--	K	Transcription	N-Acyltransferase [Chondrus crispus]	molecular function: catalytic activity (GO:0003824);; cellular component: cell (GO:0005623);; cellular component: cell part (GO:0044464)
evm.TU.contig_2126.1	EVM%20prediction%20contig_2126.1	11.0319	572	11.5061	730	15.8936	604	11.2256	437	6.65309	262	6.46833	277	8.3899	328	11.301	385	0.019732	0.750472	0.110347	-0.567734	0.775277	-0.0939136	0.549141	0.170417	[H]	Coenzyme transport and metabolism	--	--	--	[R]	General function prediction only	Methyltransferase domain;; Methyltransferase domain;; Methyltransferase domain;; Methyltransferase domain;; Methyltransferase domain;; ubiE/COQ5 methyltransferase family	--	S	Function unknown	unnamed protein product [Chondrus crispus]	--
evm.TU.contig_105.1	EVM%20prediction%20contig_105.1	20.3013	1825	15.7552	1733	15.3925	1013	12.3414	832	6.59619	451	5.20426	386	9.2952	629	13.1734	779	0.862032	-0.0702472	0.926821	0.0423408	0.885225	0.0459212	0.530885	-0.169	[G]	Carbohydrate transport and metabolism	--	--	--	[G]	Carbohydrate transport and metabolism	Major Facilitator Superfamily;; Organic Anion Transporter Polypeptide (OATP) family	Probable sphingolipid transporter spinster homolog 3 OS=Arabidopsis thaliana OX=3702 GN=At2g22730 PE=3 SV=1	G	Carbohydrate transport and metabolism	hypothetical protein BU14_0087s0032 [Porphyra umbilicalis]	--
evm.TU.contig_510.2	EVM%20prediction%20contig_510.2	99.2011	19205	91.1886	21596	51.062	7235	27.7364	4027	8.99175	1322	10.6146	1694	10.2129	1488	0.478057	61	9.59959e-09	-1.70603	0.00381896	0.962013	0.320783	-1.16504	0.546633	0.642018	--	--	--	--	--	[R]	General function prediction only	PPR repeat family;; Pentatricopeptide repeat domain;; PPR repeat;; PPR repeat;; Pentacotripeptide-repeat region of PRORP	Pentatricopeptide repeat-containing protein At2g15630, mitochondrial OS=Arabidopsis thaliana OX=3702 GN=At2g15630 PE=3 SV=1	S	Function unknown	unnamed protein product [Chondrus crispus]	--
evm.TU.contig_3624.2	EVM%20prediction%20contig_3624.2	40.1771	2201	27.8627	1867	23.8772	958	12.9659	533	33.7115	1402	43.0105	1943	15.3688	634	20.5183	739	8.02061e-06	1.69708	0.198845	0.569073	0.312712	0.348247	7.26927e-12	1.8154	[T]	Signal transduction mechanisms	--	K06889|1.07167e-53|bna:106451115|K06889 uncharacterized protein | (RefSeq) uncharacterized LOC106451115	--	[I]	Lipid transport and metabolism	Serine aminopeptidase, S33;; alpha/beta hydrolase fold	--	S	Function unknown	PREDICTED: uncharacterized protein LOC104790965 [Camelina sativa]	--
evm.TU.contig_654.3	EVM%20prediction%20contig_654.3	53.7868	4195	59.378	5665	71.9917	4109	56.7953	3321	24.0714	1425	33.1602	2132	25.561	1500	28.9326	1483	0.178612	0.557257	0.127769	-0.500949	0.00020978	-0.855391	0.0136853	0.797078	[R]	General function prediction only	--	--	--	[R]	General function prediction only	Phenazine biosynthesis-like protein	--	S	Function unknown	hypothetical protein AALP_AA1G026500 [Arabis alpina]	--
evm.TU.contig_790.1	EVM%20prediction%20contig_790.1	16.5402	1501	19.3192	2145	18.5209	1230	11.5491	786	5.36816	370	5.09456	382	6.08115	416	8.46231	505	0.522515	-0.2356	0.931099	-0.0412725	0.0129003	-0.658902	0.242226	0.281772	[I]	Lipid transport and metabolism	Molecular Function: oxidoreductase activity (GO:0016491);;	K11729|1.78312e-129|gsl:Gasu_06720|K11729 acyl-CoA dehydrogenase family member 10 | (RefSeq) acyl-CoA dehydrogenase	--	[R]	General function prediction only	Acyl-CoA dehydrogenase, C-terminal domain;; Acyl-CoA dehydrogenase, middle domain;; Acyl-CoA dehydrogenase, C-terminal domain;; Acyl-CoA dehydrogenase, N-terminal domain	Probable acyl-CoA dehydrogenase IBR3 OS=Arabidopsis thaliana OX=3702 GN=IBR3 PE=1 SV=1	I	Lipid transport and metabolism	acyl-CoA dehydrogenase [Galdieria sulphuraria]	molecular function: catalytic activity (GO:0003824)
evm.TU.contig_2102.5	EVM%20prediction%20contig_2102.5	0	0	0.08608	4	0	0	0	0	0	0	0	0	0	0	0	0	0.668293	-0.536109	0.676382	0.367457	--	--	--	--	--	--	--	--	--	--	--	--	--	--	--	--	--
evm.TU.contig_2419.1	EVM%20prediction%20contig_2419.1	87.4644	6217	41.2965	3591	85.4843	4447	39.6695	2115	11.946	645	8.53073	500	8.39545	449	16.8233	786	0.0340882	-1.07032	0.744261	-0.226307	1.77794e-06	-1.86295	0.202676	0.4684	--	--	--	--	--	--	--	--	--	--	--	--	--
evm.TU.contig_2044.29	EVM%20prediction%20contig_2044.29	11.9781	834	13.9725	1190	14.8254	756	6.9588	364	1.82252	97	1.90026	110	5.65055	296	6.67935	306	0.00087668	-1.22661	0.98239	-0.0138801	0.37716	-0.387447	0.0014025	-0.941051	--	--	Cellular Component: mitochondrion (GO:0005739);;	K17427|2.8422e-42|ccp:CHC_T00003743001|K17427 large subunit ribosomal protein L46 | (RefSeq) hypothetical protein	--	[J]	Translation, ribosomal structure and biogenesis	--	--	S	Function unknown	unnamed protein product [Chondrus crispus]	cellular component: cell (GO:0005623);; cellular component: organelle (GO:0043226);; cellular component: cell part (GO:0044464)
evm.TU.contig_3545.3	EVM%20prediction%20contig_3545.3	64.2065	17047	94.8095	30794	28.7768	5592	37.3941	7445	44.0179	8872	34.998	7661	13.184	2634	16.7355	2920	0.225526	0.504944	0.125714	0.834935	0.0400274	-0.806247	7.33078e-35	2.12204	[E]	Amino acid transport and metabolism	Cellular Component: cytosol (GO:0005829);; Molecular Function: zinc ion binding (GO:0008270);; Molecular Function: methionine synthase activity (GO:0008705);; Molecular Function: S-adenosylmethionine-homocysteine S-methyltransferase activity (GO:0008898);; Biological Process: methionine biosynthetic process (GO:0009086);; Cellular Component: membrane (GO:0016020);; Molecular Function: cobalamin b…	K00548|0|ccp:CHC_T00005524001|K00548 5-methyltetrahydrofolate--homocysteine methyltransferase [EC:2.1.1.13] | (RefSeq) hypothetical protein	Cysteine and methionine metabolism (ko00270);; Selenocompound metabolism (ko00450);; One carbon pool by folate (ko00670);; Biosynthesis of amino acids (ko01230)	--	--	Vitamin B12 dependent methionine synthase, activation domain;; Homocysteine S-methyltransferase;; Pterin binding enzyme;; B12 binding domain;; B12 binding domain	Homocysteine S-methyltransferase 1 OS=Brassica oleracea var. italica OX=36774 GN=HMT1 PE=1 SV=1	E	Amino acid transport and metabolism	hypothetical protein BU14_0927s0005 [Porphyra umbilicalis]	cellular component: cell (GO:0005623);; cellular component: cell part (GO:0044464);; molecular function: binding (GO:0005488);; molecular function: catalytic activity (GO:0003824);; biological process: metabolic process (GO:0008152);; biological process: cellular process (GO:0009987);; biological process: single-organism process (GO:0044699);; cellular component: membrane (GO:0016020)
evm.TU.contig_2025.30	EVM%20prediction%20contig_2025.30	0.077859	6	0.094384	9	0.052925	3	0.071964	4	0.075777	5	0.073881	5	0.093398	6	0.099359	5	0.365267	1.13904	0.96283	0.0738469	0.563494	0.696646	0.801765	0.276892	--	--	--	--	--	[R]	General function prediction only	--	--	--	--	DNA binding / transcription factor [Galdieria sulphuraria]	--
evm.TU.contig_516.10	EVM%20prediction%20contig_516.10	12.1453	777	10.0364	786	34.3976	1611	19.298	926	5.58554	272	4.8357	256	12.8455	619	18.1407	763	0.181421	0.449003	7.02296e-06	-1.52329	0.211363	-0.398637	0.000218238	-0.796669	--	--	Molecular Function: nucleic acid binding (GO:0003676);; Cellular Component: nucleus (GO:0005634);;	K12581|3.96103e-125|gsl:Gasu_19750|K12581 CCR4-NOT transcription complex subunit 7/8 | (RefSeq) CCR4-NOT transcription complex subunit 7/8	RNA degradation (ko03018)	[A]	RNA processing and modification	CAF1 family ribonuclease	Probable CCR4-associated factor 1 homolog 6 OS=Arabidopsis thaliana OX=3702 GN=CAF1-6 PE=2 SV=1	K	Transcription	CCR4-NOT transcription complex subunit 7/8 [Galdieria sulphuraria]	molecular function: binding (GO:0005488);; cellular component: cell (GO:0005623);; cellular component: organelle (GO:0043226);; cellular component: cell part (GO:0044464)
evm.TU.contig_2108.8	EVM%20prediction%20contig_2108.8	87.4612	5468	84.8074	6486	57.5493	2633	82.2399	3855	767.285	36407	916.622	47233	65.6653	3089	69.5063	2855	2.06068e-62	4.77352	0.892209	-0.0904988	0.62513	0.259148	2.14158e-65	4.27166	--	--	--	--	--	--	--	--	--	--	--	--	--
evm.TU.contig_2667.1	EVM%20prediction%20contig_2667.1	144.815	9022	76.0496	5796	147.922	6745	107.063	5002	151.729	7176	142.775	7333	119.512	5602	198.763	8137	4.00399e-06	1.91866	0.312915	-0.514313	0.00888369	0.653371	0.00305522	0.65668	[O]	Posttranslational modification, protein turnover, chaperones	Molecular Function: catalytic activity (GO:0003824);;	--	--	--	--	ArgK protein	--	E	Amino acid transport and metabolism	LAO/AO transport system ATPase [Allomyces macrogynus ATCC 38327]	molecular function: catalytic activity (GO:0003824)
evm.TU.contig_4467.4	EVM%20prediction%20contig_4467.4	33.4393	5565	30.7464	6260	27.4684	3346	19.1847	2394	44.5846	5632	10.6189	1457	26.1521	3275	39.4643	4316	0.0920358	1.19262	0.677737	0.142828	9.1697e-05	0.83921	0.688422	0.369918	--	--	--	--	--	[A]	RNA processing and modification	LsmAD domain;; Ataxin 2 SM domain;; Ataxin-2 C-terminal region	Polyadenylate-binding protein-interacting protein 4 OS=Arabidopsis thaliana OX=3702 GN=CID4 PE=2 SV=1	S	Function unknown	hypothetical protein BCR43DRAFT_563228 [Syncephalastrum racemosum]	--
evm.TU.contig_2290.3	EVM%20prediction%20contig_2290.3	3.14796	311	2.11909	256	2.65724	192	1.1261	84	0.760732	57	0.840991	69	0.882537	66	1.10767	72	0.800312	-0.151735	0.797336	0.189561	0.410542	-0.472895	0.363764	0.419069	--	--	--	--	--	--	--	UDP-glucose:Glycoprotein Glucosyltransferase	--	--	--	--	--
evm.TU.contig_3404.10	EVM%20prediction%20contig_3404.10	16.3691	1530	46.4063	5306	11.5344	789	8.23287	577	33.8347	2401	23.3081	1796	13.5718	955	14.6038	897	0.0442543	1.2951	0.0585843	1.24281	0.000838184	0.885609	7.97978e-11	1.69967	[E]	Amino acid transport and metabolism	Biological Process: histidine biosynthetic process (GO:0000105);; Molecular Function: histidinol-phosphate transaminase activity (GO:0004400);; Molecular Function: pyridoxal phosphate binding (GO:0030170);;	K00817|8.88053e-176|ccp:CHC_T00009141001|K00817 histidinol-phosphate aminotransferase [EC:2.6.1.9] | (RefSeq) probable histidinol-phosphate aminotransferase	Histidine metabolism (ko00340);; Tyrosine metabolism (ko00350);; Phenylalanine metabolism (ko00360);; Phenylalanine, tyrosine and tryptophan biosynthesis (ko00400);; Tropane, piperidine and pyridine alkaloid biosynthesis (ko00960);; Biosynthesis of amino acids (ko01230)	[E]	Amino acid transport and metabolism	Aminotransferase class I and II	Histidinol-phosphate aminotransferase 2, chloroplastic OS=Arabidopsis thaliana OX=3702 GN=HISN6B PE=1 SV=1	E	Amino acid transport and metabolism	probable histidinol-phosphate aminotransferase [Chondrus crispus]	biological process: metabolic process (GO:0008152);; biological process: cellular process (GO:0009987);; biological process: single-organism process (GO:0044699);; molecular function: catalytic activity (GO:0003824);; molecular function: binding (GO:0005488)
evm.TU.contig_3523.1	EVM%20prediction%20contig_3523.1	5.55897	249	21.3684	1170	33.0129	1081	32.4848	1090	5.90932	201	5.06316	187	2.34194	79	5.87291	173	0.829892	0.19865	0.0640397	-1.3993	2.74253e-10	-2.58993	0.00807887	1.15149	--	--	Cellular Component: membrane (GO:0016020);;	--	--	--	--	--	--	--	--	hypothetical protein VOLCADRAFT_91983 [Volvox carteri f. nagariensis]	cellular component: membrane (GO:0016020)
evm.TU.contig_2446.1	EVM%20prediction%20contig_2446.1	4.92648	397	6.09188	600	6.64712	392	4.62744	280	1.16926	72	1.40054	93	1.71051	104	2.62141	139	0.266888	-0.537216	0.486986	-0.33019	0.0012524	-0.997725	0.960857	0.0246884	--	--	--	--	--	[R]	General function prediction only	Zinc finger, C2H2 type;; C2H2-type zinc finger;; C2H2-type zinc finger	--	S	Function unknown	hypothetical protein BU14_1750s0001 [Porphyra umbilicalis]	--
evm.TU.contig_2119.1	EVM%20prediction%20contig_2119.1	151.17	6511	91.3719	4814	108.634	3425	81.4638	2631	35.3672	1157	26.6139	945	11.2781	366	22.1842	628	0.340366	-0.417098	0.973953	0.0177623	3.832e-13	-2.12939	6.78756e-08	1.62093	[R]	General function prediction only	--	--	--	--	--	HEAT repeats;; PBS lyase HEAT-like repeat;; HEAT repeat	--	C	Energy production and conversion	similar to CpcE-related prtein [Cyanidioschyzon merolae strain 10D]	--
evm.TU.contig_2494.17	EVM%20prediction%20contig_2494.17	34.454	3436	24.9999	3050	20.2947	1482	18.4401	1379	13.9439	1056	10.6373	875	8.28324	622	12.9405	848	0.49207	0.260815	0.571606	0.258256	0.0641921	-0.531784	4.27297e-05	0.958499	[S]	Function unknown	Cellular Component: intracellular part (GO:0044424);;	--	--	--	--	Pentapeptide repeats (8 copies);; Pentapeptide repeats (9 copies);; Pentapeptide repeats (9 copies)	Thylakoid lumenal protein TL20.3, chloroplastic OS=Arabidopsis thaliana OX=3702 GN=TL20.3 PE=1 SV=1	S	Function unknown	predicted protein [Micromonas pusilla CCMP1545]	cellular component: cell (GO:0005623);; cellular component: cell part (GO:0044464)
evm.TU.contig_2066.5	EVM%20prediction%20contig_2066.5	17.7233	1523	20.2592	2130	20.4687	1288	15.4579	996	7.94671	519	6.79857	482	20.8046	1345	23.1396	1307	0.647666	0.166711	0.561314	-0.233321	0.00807985	0.66085	0.000245782	-0.825076	--	--	--	K15285|1.86073e-82|cme:CYME_CMS488C|K15285 solute carrier family 35, member E3 | (RefSeq) similar to glucose-6-phosphate/phosphate translocator	--	[GE]	Carbohydrate transport and metabolism;; Amino acid transport and metabolism	Triose-phosphate Transporter family	UDP-xylose transporter 1 OS=Arabidopsis thaliana OX=3702 GN=UXT1 PE=1 SV=1	S	Function unknown	hypothetical protein BU14_0242s0002 [Porphyra umbilicalis]	--
evm.TU.contig_2353.4	EVM%20prediction%20contig_2353.4	36.7684	4051	35.5205	4788	53.2293	4293	35.1967	2908	8.99649	753	9.51525	865	21.0853	1748	33.5731	2431	0.169838	-0.41477	0.0417918	-0.588072	0.224882	-0.332129	0.00113616	-0.767751	[M]	Cell wall/membrane/envelope biogenesis	--	--	--	--	--	LrgB-like family;; LrgA family	Plastidal glycolate/glycerate translocator 1, chloroplastic OS=Arabidopsis thaliana OX=3702 GN=PLGG1 PE=1 SV=1	M	Cell wall/membrane/envelope biogenesis	hypothetical protein, conserved [Cyanidioschyzon merolae strain 10D]	--
evm.TU.contig_4418.8	EVM%20prediction%20contig_4418.8	0.070862	3	0.038706	2	0.089296	3	0.062383	2	0.098921	3	0.070366	2	0.057247	2	0.083842	2	0.387612	1.274	0.796102	-0.362635	0.96148	0.070539	0.708712	0.41586	--	--	--	--	--	--	--	--	--	--	--	--	--
evm.TU.contig_526.4	EVM%20prediction%20contig_526.4	6.74428	332	5.55638	334	11.5785	417	9.3196	344	2.04877	77	1.86314	76	3.11119	115	3.92313	127	0.845214	-0.0987386	0.00420962	-1.06524	4.3413e-05	-1.18534	0.853807	-0.0841752	[J]	Translation, ribosomal structure and biogenesis	Biological Process: organelle organization (GO:0006996);; Molecular Function: methyltransferase activity (GO:0008168);; Biological Process: RNA metabolic process (GO:0016070);; Biological Process: methylation (GO:0032259);; Cellular Component: intracellular non-membrane-bounded organelle (GO:0043232);; Cellular Component: intracellular organelle part (GO:0044446);;	K14292|1.77204e-54|ppp:PHYPADRAFT_132047|K14292 trimethylguanosine synthase [EC:2.1.1.-] | (RefSeq) hypothetical protein	RNA transport (ko03013)	[R]	General function prediction only	RNA cap guanine-N2 methyltransferase;; Putative RNA methylase family UPF0020	--	S	Function unknown	S-adenosyl-L-methionine-dependent methyltransferase [Conidiobolus coronatus NRRL 28638]	biological process: cellular process (GO:0009987);; biological process: cellular component organization or biogenesis (GO:0071840);; molecular function: catalytic activity (GO:0003824);; biological process: metabolic process (GO:0008152);; cellular component: cell (GO:0005623);; cellular component: organelle (GO:0043226);; cellular component: cell part (GO:0044464);; cellular component: organelle…
evm.TU.contig_429.12	EVM%20prediction%20contig_429.12	54.8421	5022	60.7626	6807	87.0201	5832	88.0136	6044	175.525	12201	110.731	8359	210.365	14492	253.176	15233	2.70417e-17	2.78139	0.0149545	-0.923064	1.549e-10	1.71242	0.925491	0.0352782	[P]	Inorganic ion transport and metabolism	Cellular Component: membrane (GO:0016020);; Biological Process: metal ion transport (GO:0030001);; Cellular Component: intracellular membrane-bounded organelle (GO:0043231);; Cellular Component: cytoplasmic part (GO:0044444);; Molecular Function: metal ion transmembrane transporter activity (GO:0046873);; Biological Process: cation transmembrane transport (GO:0098655);;	K07300|2.92497e-89|ccp:CHC_T00003221001|K07300 Ca2+:H+ antiporter | (RefSeq) hypothetical protein	--	[P]	Inorganic ion transport and metabolism	Sodium/calcium exchanger protein	Vacuolar cation/proton exchanger 5 OS=Arabidopsis thaliana OX=3702 GN=CAX5 PE=2 SV=1	P	Inorganic ion transport and metabolism	hypothetical protein BU14_0721s0003 [Porphyra umbilicalis]	cellular component: membrane (GO:0016020);; biological process: localization (GO:0051179);; cellular component: cell (GO:0005623);; cellular component: organelle (GO:0043226);; cellular component: cell part (GO:0044464);; molecular function: transporter activity (GO:0005215)
evm.TU.contig_4415.1	EVM%20prediction%20contig_4415.1	0.090226	8	84.804	8437	92.5189	5507	40.2258	2453	0.152003	10	0.111477	8	0.151731	10	0.163405	9	0.101738	-2.35032	0.837395	-0.283449	2.69447e-65	-7.65375	0.699941	0.368236	[T]	Signal transduction mechanisms	Molecular Function: protein serine/threonine kinase activity (GO:0004674);; Molecular Function: ATP binding (GO:0005524);; Biological Process: protein phosphorylation (GO:0006468);;	K03097|6.6214e-166|ccp:CHC_T00008756001|K03097 casein kinase II subunit alpha [EC:2.7.11.1] | (RefSeq) Casein kinase II subunit alpha-2 CKA2	Ribosome biogenesis in eukaryotes (ko03008);; Circadian rhythm - plant (ko04712)	[TDK]	Signal transduction mechanisms;; Cell cycle control, cell division, chromosome partitioning;; Transcription	Protein kinase domain;; Protein tyrosine kinase;; Phosphotransferase enzyme family	Casein kinase II subunit alpha-2 OS=Oryza sativa subsp. japonica OX=39947 GN=HD6 PE=3 SV=1	T	Signal transduction mechanisms	Casein kinase II subunit alpha-2 CKA2 [Chondrus crispus]	molecular function: catalytic activity (GO:0003824);; biological process: metabolic process (GO:0008152);; biological process: cellular process (GO:0009987);; molecular function: binding (GO:0005488)
evm.TU.contig_3450.8	EVM%20prediction%20contig_3450.8	4.24097	409	4.30492	508	5.91295	418	4.32566	313	2.91939	214	1.83485	146	1.81524	132	2.94828	187	0.116342	0.66386	0.134881	-0.564148	0.0185207	-0.740317	0.0544522	0.724923	--	--	--	K05941|2.52769e-56|cme:CYME_CMI111C|K05941 glutathione gamma-glutamylcysteinyltransferase [EC:2.3.2.15] | (RefSeq) probable phytochelatin synthase	--	[P]	Inorganic ion transport and metabolism	Phytochelatin synthase	Glutathione gamma-glutamylcysteinyltransferase 1 OS=Triticum aestivum OX=4565 GN=PCS1 PE=2 SV=1	S	Function unknown	phytochelatin synthase [Porphyridium purpureum]	--
evm.TU.contig_479.23	EVM%20prediction%20contig_479.23	6.61621	454	5.51877	463	7.66277	385	7.73617	398	3.98841	208	4.73017	268	3.58868	186	6.25164	282	0.00477735	1.05774	0.134638	-0.675928	0.442494	-0.326817	0.0933921	0.59299	--	--	--	K15108|4.80537e-42|ccp:CHC_T00005429001|K15108 solute carrier family 25 (mitochondrial thiamine pyrophosphate transporter), member 19 | (RefSeq) hypothetical protein	--	[C]	Energy production and conversion	Mitochondrial carrier protein	Mitochondrial thiamine diphosphate carrier 1 OS=Zea mays OX=4577 GN=GRMZM2G118515 PE=2 SV=1	S	Function unknown	unnamed protein product [Chondrus crispus]	--
evm.TU.contig_3744.1	EVM%20prediction%20contig_3744.1	12.2299	348	9.94322	346	16.0534	335	11.1395	238	13.1251	284	9.1273	214	27.3561	586	25.9619	486	3.21562e-05	1.50992	0.149361	-0.594797	3.39618e-05	1.33801	0.141719	-0.529056	--	--	--	--	--	--	--	--	--	--	--	--	--
evm.TU.contig_484.2	EVM%20prediction%20contig_484.2	9.21619	995	8.76475	1157	11.1833	883	8.66326	701	1.49565	123	1.09999	98	3.15073	256	3.72224	264	0.00025219	-1.23717	0.170474	-0.458317	4.24611e-06	-1.1401	0.0454347	-0.644347	[O]	Posttranslational modification, protein turnover, chaperones	--	K03797|1.50411e-88|gsl:Gasu_23610|K03797 carboxyl-terminal processing protease [EC:3.4.21.102] | (RefSeq) carboxyl-terminal processing protease	--	--	--	Peptidase family S41	Carboxyl-terminal-processing peptidase 2, chloroplastic OS=Arabidopsis thaliana OX=3702 GN=CTPA2 PE=1 SV=1	M	Cell wall/membrane/envelope biogenesis	carboxyl-terminal processing protease [Galdieria sulphuraria]	--
evm.TU.contig_4476.10	EVM%20prediction%20contig_4476.10	6.77522	1680	5.21457	1582	6.98384	1268	4.69279	873	0.927516	175	0.845224	173	3.03376	566	4.0542	661	0.000221921	-1.19322	0.492978	-0.270596	0.177123	-0.343016	2.5313e-08	-1.22032	[T]	Signal transduction mechanisms	--	--	--	[P]	Inorganic ion transport and metabolism	Sodium/hydrogen exchanger family	Sodium/hydrogen exchanger 7 OS=Arabidopsis thaliana OX=3702 GN=NHX7 PE=1 SV=1	P	Inorganic ion transport and metabolism	monovalent cation:H+ antiporter-1, CPA1 family [Galdieria sulphuraria]	--
evm.TU.contig_593.1	EVM%20prediction%20contig_593.1	199.087	16274	284.566	28456	116.518	6971	51.5049	3157	378.551	23489	343.162	23124	330.521	20327	329.715	17710	2.4949e-09	2.06932	0.0110235	1.20743	2.00529e-10	2.33023	0.000590566	0.836995	[C]	Energy production and conversion	--	--	--	[O]	Posttranslational modification, protein turnover, chaperones	Glutathione S-transferase, N-terminal domain;; Glutathione S-transferase, C-terminal domain;; Glutathione S-transferase, C-terminal domain;; Glutathione S-transferase, N-terminal domain	--	O	Posttranslational modification, protein turnover, chaperones	putative glutathione S-transferase isoform 1 [Galdieria sulphuraria]	--
evm.TU.contig_3450.20	EVM%20prediction%20contig_3450.20	5.19265	665	4.23937	664	3.7317	350	4.01075	385	0.719391	70	0.951817	101	1.5674	151	1.37734	116	0.0402603	-0.91061	0.893888	-0.079211	0.0249573	-0.982058	0.895896	-0.0791015	--	--	--	K01148|1.52584e-21|cam:101495869|K01148 poly(A)-specific ribonuclease [EC:3.1.13.4] | (RefSeq) poly(A)-specific ribonuclease PARN	RNA degradation (ko03018)	[L]	Replication, recombination and repair	CAF1 family ribonuclease	Poly(A)-specific ribonuclease PARN OS=Arabidopsis thaliana OX=3702 GN=PARN PE=1 SV=2	S	Function unknown	poly(A)-specific ribonuclease PARN-like [Mucor ambiguus]	--
evm.TU.contig_477.7	EVM%20prediction%20contig_477.7	212.204	23380	153.107	20636	133.937	10800	68.6812	5675	174.174	14567	133.315	12108	129.356	10723	134.351	9727	4.94695e-05	1.27176	0.202602	0.545882	0.0231152	0.7853	0.000166205	0.925579	--	--	--	--	--	[T]	Signal transduction mechanisms	C2 domain	--	S	Function unknown	Protein BONZAI 3 [Apostasia shenzhenica]	--
evm.TU.contig_2320.2	EVM%20prediction%20contig_2320.2	97.2392	9189	124.929	14442	20.3357	1407	0.054593	4	0.101029	8	0.083969	7	0.109927	8	0.093796	6	6.81798e-69	-8.2405	0.334629	1.14556	0.144852	-1.57807	0.63852	0.467758	--	--	--	--	--	--	--	CUE domain	--	--	--	--	--
evm.TU.contig_2095.4	EVM%20prediction%20contig_2095.4	36.6282	5667	38.8743	7358	28.9419	3277	16.3753	1900	9.61388	1129	8.05119	1027	17.5511	2043	22.8668	2325	0.0460526	-0.556631	0.239044	0.437775	0.49258	0.224192	0.0175822	-0.439366	[Q]	Secondary metabolites biosynthesis, transport and catabolism	Molecular Function: transferase activity (GO:0016740);;	--	--	--	--	Leucine carboxyl methyltransferase;; Starch binding domain	--	Q	Secondary metabolites biosynthesis, transport and catabolism	hypothetical protein KFL_006640020 [Klebsormidium nitens]	molecular function: catalytic activity (GO:0003824)
evm.TU.contig_2194.3	EVM%20prediction%20contig_2194.3	35.0198	1736	30.6113	1856	40.3925	1465	27.7003	1030	10.4401	393	10.571	432	18.3553	685	19.9908	651	0.790135	-0.0962925	0.275042	-0.360454	0.131921	-0.429057	0.692101	-0.126167	--	--	--	--	--	--	--	--	--	--	--	--	--
evm.TU.contig_4429.1	EVM%20prediction%20contig_4429.1	4.2228	383	3.74147	415	10.9977	729	8.02466	545	4.88808	336	2.22309	166	7.91498	540	9.90763	590	0.0107653	1.30136	6.05877e-07	-1.53759	0.301979	0.274794	0.215147	-0.566885	--	--	--	K09422|4.13345e-09|mdm:103420264|K09422 myb proto-oncogene protein, plant | (RefSeq) myb-related protein Zm38-like	--	[K]	Transcription	Myb-like DNA-binding domain;; Myb-like DNA-binding domain;; SLIDE	Transcription factor GAMYB OS=Oryza sativa subsp. japonica OX=39947 GN=GAMYB PE=1 SV=1	K	Transcription	uncharacterized protein [Blastocystis hominis]	--
evm.TU.contig_175.1	EVM%20prediction%20contig_175.1	76.6895	2165	58.558	2022	98.4802	2035	71.2625	1509	34.7278	744	18.9676	442	43.8983	933	59.9945	1113	0.715411	0.187387	0.0573781	-0.63681	0.128631	-0.341232	0.627683	-0.204457	--	--	--	--	--	--	--	--	--	--	--	--	--
evm.TU.contig_2286.21	EVM%20prediction%20contig_2286.21	52.9208	2722	29.618	1864	78.445	2953	35.515	1370	18.8177	735	15.358	652	43.7199	1692	43.9455	1486	0.584818	0.268792	0.19921	-0.7003	0.908983	0.0616738	0.0219156	-0.621213	[O]	Posttranslational modification, protein turnover, chaperones	Molecular Function: threonine-type endopeptidase activity (GO:0004298);; Cellular Component: nucleus (GO:0005634);; Cellular Component: cytoplasm (GO:0005737);; Cellular Component: proteasome core complex (GO:0005839);; Biological Process: proteolysis involved in cellular protein catabolic process (GO:0051603);;	K02736|8.5399e-107|ccp:CHC_T00005811001|K02736 20S proteasome subunit beta 7 [EC:3.4.25.1] | (RefSeq) hypothetical protein	Proteasome (ko03050)	[O]	Posttranslational modification, protein turnover, chaperones	Proteasome subunit	Proteasome subunit beta type-4 OS=Arabidopsis thaliana OX=3702 GN=PBG1 PE=1 SV=2	O	Posttranslational modification, protein turnover, chaperones	unnamed protein product [Chondrus crispus]	molecular function: catalytic activity (GO:0003824);; biological process: metabolic process (GO:0008152);; cellular component: cell (GO:0005623);; cellular component: organelle (GO:0043226);; cellular component: cell part (GO:0044464);; cellular component: macromolecular complex (GO:0032991)
evm.TU.contig_464.11	EVM%20prediction%20contig_464.11	22.3083	1577	19.1139	1653	30.8672	1597	15.6869	832	8.89599	478	7.00193	408	10.499	559	14.4659	672	0.663708	0.153454	0.313598	-0.434938	0.170326	-0.487845	0.722898	0.10087	--	--	Cellular Component: membrane (GO:0016020);;	K18726|1.7617e-49|ccp:CHC_T00004234001|K18726 FAS-associated factor 2 | (RefSeq) hypothetical protein	--	[T]	Signal transduction mechanisms	UBX domain	Plant UBX domain-containing protein 10 OS=Arabidopsis thaliana OX=3702 GN=PUX10 PE=2 SV=1	S	Function unknown	unnamed protein product [Chondrus crispus]	cellular component: membrane (GO:0016020)
evm.TU.contig_3661.2	EVM%20prediction%20contig_3661.2	86.1973	15606	65.2991	14463	20.84	2762	27.6525	3754	49.4097	6791	37.8685	5652	50.5177	6881	54.3967	6472	0.0188535	0.732468	0.0134421	1.18462	0.000407891	1.38325	0.0716305	0.453036	[E]	Amino acid transport and metabolism	--	K15631|1.98118e-38|thj:104812356|K15631 molybdenum cofactor sulfurtransferase [EC:2.8.1.9] | (RefSeq) molybdenum cofactor sulfurase	--	[H]	Coenzyme transport and metabolism	Aminotransferase class-V;; MOSC domain;; MOSC N-terminal beta barrel domain	Molybdenum cofactor sulfurase OS=Oryza sativa subsp. japonica OX=39947 GN=MCSU3 PE=2 SV=2	S	Function unknown	molybdenum cofactor sulfurtransferase [Fistulifera solaris]	--
evm.TU.contig_2288.1	EVM%20prediction%20contig_2288.1	16.7687	1445	16.7855	1769	20.4566	1290	16.3518	1057	7.00017	458	5.50138	391	5.94208	386	9.39327	532	0.766339	0.107336	0.171566	-0.453159	0.000280355	-0.908848	0.0848248	0.461223	[L]	Replication, recombination and repair	--	K01669|4.21101e-87|mdm:103400222|K01669 deoxyribodipyrimidine photo-lyase [EC:4.1.99.3] | (RefSeq) cryptochrome DASH, chloroplastic/mitochondrial	--	[LT]	Replication, recombination and repair;; Signal transduction mechanisms	FAD binding domain of DNA photolyase	Cryptochrome DASH, chloroplastic/mitochondrial OS=Solanum lycopersicum OX=4081 GN=CRYD PE=2 SV=2	L	Replication, recombination and repair	PREDICTED: cryptochrome DASH, chloroplastic/mitochondrial [Nicotiana tomentosiformis]	--
evm.TU.contig_3527.1	EVM%20prediction%20contig_3527.1	79.4256	4500	69.4219	4812	58.7147	2435	25.7881	1096	0.123155	6	0.08863	5	0.520519	23	12.422	463	6.24864e-53	-7.37981	0.261752	0.530009	0.224882	-1.37424	0.024825	-2.0435	--	--	Cellular Component: chloroplast stroma (GO:0009570);; Cellular Component: chloroplast envelope (GO:0009941);; Cellular Component: apoplast (GO:0048046);;	--	--	--	--	--	--	S	Function unknown	PREDICTED: uncharacterized protein LOC104812426 [Tarenaya hassleriana]	cellular component: cell (GO:0005623);; cellular component: organelle (GO:0043226);; cellular component: organelle part (GO:0044422);; cellular component: cell part (GO:0044464);; cellular component: extracellular region (GO:0005576)
evm.TU.contig_721.1	EVM%20prediction%20contig_721.1	9.61031	1083	7.03154	970	5.44521	450	5.11846	433	3.59661	308	2.54576	237	4.66281	396	4.74776	352	0.834929	0.0974019	0.560921	0.288425	0.64182	0.194601	0.80689	0.100639	--	--	--	--	--	--	--	Glycosyltransferase family 92	--	--	--	--	--
evm.TU.contig_4437.1	EVM%20prediction%20contig_4437.1	106.178	16759	20.2143	3904	61.8095	7141	42.5078	5032	30.784	3689	27.7492	3611	9.12146	1084	58.5617	6074	0.634601	0.420696	0.957864	-0.0570288	0.689231	-0.338464	0.628385	0.480147	[O]	Posttranslational modification, protein turnover, chaperones	Molecular Function: metalloendopeptidase activity (GO:0004222);; Molecular Function: ATP binding (GO:0005524);; Biological Process: proteolysis (GO:0006508);; Molecular Function: zinc ion binding (GO:0008270);; Cellular Component: integral component of membrane (GO:0016021);;	K08956|0|ccp:CHC_T00009342001|K08956 AFG3 family protein [EC:3.4.24.-] | (RefSeq) Partial ftsH2	--	[O]	Posttranslational modification, protein turnover, chaperones	Peptidase family M41;; ATPase family associated with various cellular activities (AAA);; FtsH Extracellular	ATP-dependent zinc metalloprotease FTSH 8, mitochondrial OS=Oryza sativa subsp. japonica OX=39947 GN=FTSH8 PE=3 SV=1	O	Posttranslational modification, protein turnover, chaperones	Partial ftsH2 [Chondrus crispus]	molecular function: catalytic activity (GO:0003824);; biological process: metabolic process (GO:0008152);; molecular function: binding (GO:0005488);; cellular component: membrane (GO:0016020);; cellular component: membrane part (GO:0044425)
evm.TU.contig_2154.3	EVM%20prediction%20contig_2154.3	82.2176	4074	49.6438	3009	68.8748	2498	39.3127	1461	11.2026	422	11.9345	488	24.3347	908	33.3427	1086	0.0234532	-0.932193	0.979239	-0.0154006	0.0810145	-0.510273	0.0171541	-0.543999	[J]	Translation, ribosomal structure and biogenesis	--	K02956|2.17112e-25|ccp:CHC_T00000172001|K02956 small subunit ribosomal protein S15 | (RefSeq) hypothetical protein	Ribosome (ko03010)	[J]	Translation, ribosomal structure and biogenesis	Ribosomal protein S15	--	J	Translation, ribosomal structure and biogenesis	unnamed protein product [Chondrus crispus]	--
evm.TU.contig_2262.3	EVM%20prediction%20contig_2262.3	11.762	3507	11.9051	4342	7.15446	1561	8.8809	1986	4.46393	1011	2.59485	638	5.20225	1167	6.95759	1363	0.625137	-0.219876	0.765618	0.173139	0.86312	-0.0868827	0.921418	-0.0427832	--	--	--	--	--	[U]	Intracellular trafficking, secretion, and vesicular transport	Vacuolar sorting protein 39 domain 2	--	--	--	--	--
evm.TU.contig_4403.12	EVM%20prediction%20contig_4403.12	28.6875	2669	20.4755	2331	25.196	1716	15.0217	1048	5.2597	372	5.48127	421	9.97895	699	12.6468	774	0.080952	-0.630991	0.980512	-0.0126339	0.134176	-0.430839	0.20496	-0.313419	[O]	Posttranslational modification, protein turnover, chaperones	Molecular Function: catalytic activity (GO:0003824);; Biological Process: metabolic process (GO:0008152);;	--	--	[O]	Posttranslational modification, protein turnover, chaperones	Trypsin-like peptidase domain;; Trypsin;; PDZ domain	Putative protease Do-like 14 OS=Arabidopsis thaliana OX=3702 GN=DEGP14 PE=3 SV=2	O	Posttranslational modification, protein turnover, chaperones	probable serine protease [Cyanidioschyzon merolae strain 10D]	molecular function: catalytic activity (GO:0003824);; biological process: metabolic process (GO:0008152)
evm.TU.contig_2177.1	EVM%20prediction%20contig_2177.1	20.8978	1167	20.9873	1434	83.039	3393	163.842	6858	8.98459	381	6.71223	309	52.5485	2207	62.5229	2294	0.769294	0.112904	9.41987e-07	-2.73843	0.172595	-0.769069	3.48684e-22	-2.0987	--	--	--	--	--	--	--	--	--	--	--	--	--
evm.TU.contig_2111.9	EVM%20prediction%20contig_2111.9	0.253972	40	0.021038	4	0.130586	15	0.092041	11	0.231376	28	0.285812	37	0.223107	27	55.4542	5645	0.0719034	2.02406	0.980512	-0.0361151	0.0820889	1.86769	0.14257	-1.31888	[G]	Carbohydrate transport and metabolism	Cellular Component: integral component of membrane (GO:0016021);; Molecular Function: transferase activity (GO:0016740);;	K20892|0|ccp:CHC_T00008275001|K20892 beta-arabinofuranosyltransferase [EC:2.4.2.-] | (RefSeq) glycosyl transferase family GT77 hemi-cellulose cell wall biosynthesis	--	--	--	Nucleotide-diphospho-sugar transferase	Beta-arabinofuranosyltransferase RAY1 OS=Arabidopsis thaliana OX=3702 GN=RAY1 PE=2 SV=1	S	Function unknown	glycosyl transferase family GT77 hemi-cellulose cell wall biosynthesis [Chondrus crispus]	cellular component: membrane (GO:0016020);; cellular component: membrane part (GO:0044425);; molecular function: catalytic activity (GO:0003824)
evm.TU.contig_4476.14	EVM%20prediction%20contig_4476.14	9.23535	865	8.02143	920	6.98561	479	5.01902	353	1.91752	137	1.27156	99	2.4497	173	4.88059	301	0.0219825	-0.880892	0.627832	0.198401	0.367421	-0.370569	0.390674	-0.390115	[J]	Translation, ribosomal structure and biogenesis	--	--	--	--	--	TruB family pseudouridylate synthase (N terminal domain)	--	J	Translation, ribosomal structure and biogenesis	hypothetical protein MUCCIDRAFT_113436 [Mucor circinelloides f. lusitanicus CBS 277.49]	--
evm.TU.contig_4491.5	EVM%20prediction%20contig_4491.5	5.67594	763	6.25221	1029	9.13752	899	6.6881	675	1.70447	174	1.29354	144	3.28562	333	5.17111	457	0.231822	-0.45321	0.0368858	-0.706913	0.0423913	-0.546118	0.0146226	-0.709925	[M]	Cell wall/membrane/envelope biogenesis	--	--	--	--	--	Surface antigen;; POTRA domain, ShlB-type	--	M	Cell wall/membrane/envelope biogenesis	unnamed protein product [Chondrus crispus]	--
evm.TU.contig_2310.2	EVM%20prediction%20contig_2310.2	10.3195	1614	8.92653	1708	7.50874	860	9.76244	1145	83.2802	9886	75.8372	9777	52.5393	6182	53.6342	5511	2.64625e-90	4.55024	0.712942	-0.221209	1.46608e-14	2.83844	1.42313e-08	1.28756	--	--	--	--	--	--	--	--	--	--	--	--	--
evm.TU.contig_635.5	EVM%20prediction%20contig_635.5	20.5404	1027	19.1024	1168	37.5795	1375	34.0794	1277	18.2404	692	34.732	1431	18.7832	707	24.2738	797	9.91479e-05	1.91649	0.000372273	-1.16866	0.168846	-0.382546	0.0200859	1.01127	--	--	--	--	--	--	--	--	--	--	--	--	--
evm.TU.contig_432.4	EVM%20prediction%20contig_432.4	100.419	6466	199.112	15685	112.367	5296	62.9469	3040	24.3858	1192	24.067	1278	29.8567	1447	42.8568	1814	0.0370721	-1.06355	0.444749	0.468443	0.00184931	-0.868351	0.427104	0.177854	--	--	Biological Process: cellular component organization (GO:0016043);; Cellular Component: plastid membrane (GO:0042170);; Biological Process: cellular metabolic process (GO:0044237);; Cellular Component: chloroplast part (GO:0044434);; Biological Process: single-organism cellular process (GO:0044763);; Biological Process: regulation of cellular process (GO:0050794);; Biological Process: response to …	--	--	--	--	Thylakoid formation protein	Protein THYLAKOID FORMATION 1, chloroplastic OS=Arabidopsis thaliana OX=3702 GN=THF1 PE=1 SV=1	S	Function unknown	hypothetical protein BU14_0032s0051 [Porphyra umbilicalis]	biological process: cellular process (GO:0009987);; biological process: cellular component organization or biogenesis (GO:0071840);; cellular component: cell (GO:0005623);; cellular component: membrane (GO:0016020);; cellular component: organelle (GO:0043226);; cellular component: organelle part (GO:0044422);; cellular component: cell part (GO:0044464);; biological process: metabolic process (GO:…
evm.TU.contig_4447.1	EVM%20prediction%20contig_4447.1	7.09283	886	7.90626	1208	6.34036	580	9.85201	923	3.98522	378	2.47945	256	2.37723	224	4.13846	340	0.495826	0.302117	0.453174	-0.478431	0.0472841	-0.990812	0.0455208	0.725381	[G]	Carbohydrate transport and metabolism	--	--	--	[P]	Inorganic ion transport and metabolism	Acetyl-coenzyme A transporter 1	--	G	Carbohydrate transport and metabolism	MFS transporter, PAT family isoform 1 [Galdieria sulphuraria]	--
evm.TU.contig_4554.1	EVM%20prediction%20contig_4554.1	82.911	4212	74.7726	4647	62.3807	2320	37.994	1448	16.6426	642	15.7733	661	38.8737	1486	56.0382	1871	0.00511459	-0.732696	0.318279	0.344141	0.311806	0.289813	3.79709e-05	-0.7752	--	--	--	--	--	--	--	--	--	--	--	--	--
evm.TU.contig_444.10	EVM%20prediction%20contig_444.10	65.2811	2116	82.9593	3289	47.3334	1123	97.4723	2369	7.29754	180	10.6551	285	115.268	2811	193.856	4128	0.000921525	-1.45178	0.646884	-0.358961	0.025542	1.23465	1.3517e-23	-3.1779	--	--	--	--	--	--	--	--	--	--	--	--	--
evm.TU.contig_2073.7	EVM%20prediction%20contig_2073.7	10.8003	2301	10.0992	2632	6.61733	1032	5.96693	954	1.3806	224	1.94731	342	2.81869	452	4.60792	646	0.00709024	-1.06886	0.316094	0.377258	0.173302	-0.428598	0.384524	-0.350918	[E]	Amino acid transport and metabolism	--	--	--	[O]	Posttranslational modification, protein turnover, chaperones	Prolyl oligopeptidase family;; Dipeptidyl peptidase IV (DPP IV) N-terminal region;; X-Pro dipeptidyl-peptidase (S15 family);; Putative esterase	Acylamino-acid-releasing enzyme 1 OS=Oryza sativa subsp. japonica OX=39947 GN=Os10g0415600 PE=3 SV=1	E	Amino acid transport and metabolism	dipeptidyl-peptidase [Galdieria sulphuraria]	--
evm.TU.contig_4437.8	EVM%20prediction%20contig_4437.8	8.37612	1310	7.45453	1427	14.1353	1618	12.1068	1420	2.68751	320	2.2661	293	5.06419	596	7.68201	790	0.702053	-0.133045	0.000799691	-1.04454	0.00601174	-0.695198	0.0134366	-0.584143	--	--	--	--	--	--	--	--	--	--	--	--	--
evm.TU.contig_2504.2	EVM%20prediction%20contig_2504.2	68.2735	11205	94.1457	18901	35.5223	4267	30.8977	3803	32.9255	4102	25.6982	3477	33.8257	4177	48.7127	5253	0.90791	0.0538331	0.0207098	0.924888	0.00536492	0.643874	0.234117	0.260771	--	--	--	--	--	--	--	--	--	--	--	hypothetical protein BU14_0220s0030 [Porphyra umbilicalis]	--
evm.TU.contig_4407.11	EVM%20prediction%20contig_4407.11	25.502	1243	23.5086	1401	29.3045	1045	21.544	787	3.18902	118	3.7006	149	4.75648	175	7.49507	240	0.000250415	-1.25784	0.269047	-0.366574	1.37942e-11	-1.67374	0.915666	-0.0486516	--	--	--	--	--	[S]	Function unknown	RWD domain;; DRG Family Regulatory Proteins, Tma46	--	S	Function unknown	hypothetical protein CHLNCDRAFT_58090 [Chlorella variabilis]	--
evm.TU.contig_2505.4	EVM%20prediction%20contig_2505.4	175.992	12363	113.562	9759	145.106	7460	83.2368	4385	45.099	2405	47.7357	2765	83.047	4389	77.5564	3580	0.854218	-0.0854029	0.941355	0.040868	0.864638	-0.0787323	0.871813	-0.0642752	[C]	Energy production and conversion	Molecular Function: malate dehydrogenase activity (GO:0016615);; Molecular Function: oxidoreductase activity, acting on the CH-OH group of donors, NAD or NADP as acceptor (GO:0016616);; Biological Process: carboxylic acid metabolic process (GO:0019752);; Biological Process: primary metabolic process (GO:0044238);; Biological Process: oxidation-reduction process (GO:0055114);;	K00025|3.54034e-115|gsl:Gasu_00540|K00025 malate dehydrogenase [EC:1.1.1.37] | (RefSeq) malate dehydrogenase	Citrate cycle (TCA cycle) (ko00020);; Cysteine and methionine metabolism (ko00270);; Pyruvate metabolism (ko00620);; Glyoxylate and dicarboxylate metabolism (ko00630);; Carbon fixation in photosynthetic organisms (ko00710);; Carbon metabolism (ko01200)	[C]	Energy production and conversion	lactate/malate dehydrogenase, NAD binding domain;; lactate/malate dehydrogenase, alpha/beta C-terminal domain	Malate dehydrogenase, cytoplasmic OS=Mesembryanthemum crystallinum OX=3544 GN=MDH PE=2 SV=1	C	Energy production and conversion	malate dehydrogenase [Grateloupia catenata]	molecular function: catalytic activity (GO:0003824);; biological process: metabolic process (GO:0008152);; biological process: single-organism process (GO:0044699);; biological process: cellular process (GO:0009987)
evm.TU.contig_4473.8	EVM%20prediction%20contig_4473.8	0.264575	20	0.162357	15	0.725654	39	0.348407	20	0.652621	37	0.448854	27	0.479194	27	0.619841	30	0.000166092	2.66136	0.154301	-1.29826	0.616474	0.385752	0.263828	0.664564	--	--	--	--	--	--	--	DDE superfamily endonuclease;; Tc3 transposase	--	S	Function unknown	Transposase, partial [Phytophthora megakarya]	--
evm.TU.contig_3403.6	EVM%20prediction%20contig_3403.6	10.9642	849	24.8926	2356	6.54042	371	7.42349	431	38.5729	2265	20.3085	1295	20.2614	1180	22.3902	1139	0.000307405	2.10462	0.16688	0.917975	1.47402e-08	1.89132	0.00167844	1.12957	[J]	Translation, ribosomal structure and biogenesis	Biological Process: primary metabolic process (GO:0044238);; Biological Process: cellular macromolecule metabolic process (GO:0044260);;	K14169|5.02922e-10|jcu:105645222|K14169 cytoplasmic tRNA 2-thiolation protein 2 | (RefSeq) cytoplasmic tRNA 2-thiolation protein 2	Sulfur relay system (ko04122)	--	--	Cytoplasmic tRNA 2-thiolation protein 2;; PP-loop family	Cytoplasmic tRNA 2-thiolation protein 2 OS=Oryza sativa subsp. japonica OX=39947 GN=CTU2 PE=2 SV=1	J	Translation, ribosomal structure and biogenesis	hypothetical protein BZG36_04321 [Bifiguratus adelaidae]	biological process: metabolic process (GO:0008152);; biological process: cellular process (GO:0009987)
evm.TU.contig_671.2	EVM%20prediction%20contig_671.2	10.206	760	6.46208	589	15.5515	848	13.7776	769	5.3517	303	6.61837	407	5.40511	303	8.4888	416	0.0162556	1.05729	0.00902399	-1.1187	0.010698	-0.732991	0.0916005	0.550907	[H]	Coenzyme transport and metabolism	--	K14156|6.66725e-42|egu:105050243|K14156 choline/ethanolamine kinase [EC:2.7.1.32 2.7.1.82] | (RefSeq) probable choline kinase 2	Glycerophospholipid metabolism (ko00564)	[M]	Cell wall/membrane/envelope biogenesis	Choline/ethanolamine kinase;; Phosphotransferase enzyme family;; Ecdysteroid kinase	Probable choline kinase 2 OS=Arabidopsis thaliana OX=3702 GN=At1g74320 PE=2 SV=1	M	Cell wall/membrane/envelope biogenesis	probable choline kinase 2 [Helianthus annuus]	--
evm.TU.contig_620.6	EVM%20prediction%20contig_620.6	129.037	12302	119.332	13917	98.6008	6880	56.8738	4066	72.0739	5216	75.5739	5940	72.0495	5168	90.5889	5675	0.00335299	0.787611	0.288922	0.374644	0.109232	0.45254	0.00205214	0.607559	--	--	--	--	--	--	--	--	--	--	--	--	--
evm.TU.contig_4457.2	EVM%20prediction%20contig_4457.2	0.001715	1	0	0	0	0	0	0	0	0	0	0	0	0	0	0	--	--	--	--	--	--	--	--	--	--	--	--	--	--	--	--	--	--	--	--	--
evm.TU.contig_3385.10	EVM%20prediction%20contig_3385.10	53.2818	6751	100.435	15566	7.07274	656	3.66719	349	9.84891	948	19.3118	2017	10.1966	972	10.9289	910	0.215193	-0.801197	1.30272e-12	3.34822	4.62171e-05	1.3565	0.0103685	1.1447	--	--	--	--	--	--	--	Major Facilitator Superfamily	--	--	--	--	--
evm.TU.contig_2404.5	EVM%20prediction%20contig_2404.5	267.663	8674	261.923	10383	149.665	3550	99.6826	2423	425.028	10455	351.169	9381	162.893	3972	194.122	4134	2.3863e-19	2.06901	0.00565376	0.765129	5.61715e-05	0.892598	6.21492e-26	1.83915	--	--	Cellular Component: endoplasmic reticulum (GO:0005783);; Cellular Component: membrane (GO:0016020);; Biological Process: cellular sphingolipid homeostasis (GO:0090156);;	--	--	[S]	Function unknown	ORMDL family	--	S	Function unknown	hypothetical protein Gasu_50030 [Galdieria sulphuraria]	cellular component: cell (GO:0005623);; cellular component: organelle (GO:0043226);; cellular component: cell part (GO:0044464);; cellular component: membrane (GO:0016020);; biological process: cellular process (GO:0009987);; biological process: single-organism process (GO:0044699);; biological process: biological regulation (GO:0065007)
evm.TU.contig_2364.1	EVM%20prediction%20contig_2364.1	8.30004	455	7.94097	533	8.8787	356	6.30752	260	32.702	1360	8.43566	381	107.066	4412	167.659	6035	4.22782e-05	2.65488	0.62501	-0.214156	3.19371e-95	4.46239	0.00130972	-1.784	[G]	Carbohydrate transport and metabolism	Molecular Function: dolichyl-phosphate-mannose-protein mannosyltransferase activity (GO:0004169);; Molecular Function: dolichyl-phosphate beta-D-mannosyltransferase activity (GO:0004582);; Cellular Component: mitochondrion (GO:0005739);; Cellular Component: endoplasmic reticulum membrane (GO:0005789);; Biological Process: protein N-linked glycosylation (GO:0006487);; Biological Process: GPI ancho…	K00721|2.15709e-97|ccp:CHC_T00009153001|K00721 dolichol-phosphate mannosyltransferase [EC:2.4.1.83] | (RefSeq) probable dolichyl-phosphate mannosyltransferase	N-Glycan biosynthesis (ko00510)	[R]	General function prediction only	Glycosyl transferase family 2;; Glycosyltransferase like family 2;; Glycosyl transferase family 21	Dolichol-phosphate mannosyltransferase subunit 1 OS=Arabidopsis thaliana OX=3702 GN=DPMS1 PE=1 SV=1	M	Cell wall/membrane/envelope biogenesis	Dolichol-phosphate mannosyltransferase subunit 1 [Hortaea werneckii EXF-2000]	molecular function: catalytic activity (GO:0003824);; biological process: metabolic process (GO:0008152);; biological process: single-organism process (GO:0044699);; cellular component: cell (GO:0005623);; cellular component: organelle (GO:0043226);; cellular component: cell part (GO:0044464);; cellular component: membrane (GO:0016020);; cellular component: organelle part (GO:0044422);; cellular …
Porphyridium_purpureum_newGene_568	--	0.524194	39	0	0	0	0	0	0	0	0	0	0	0	0	0	0	0.351784	-1.33248	0.429293	0.832337	--	--	--	--	--	--	--	--	--	--	--	--	--	--	--	--	--
evm.TU.contig_2062.1	EVM%20prediction%20contig_2062.1	5.41307	141	1.63856	52	3.28985	63	10.1487	198	0.803404	16	0.855957	19	3.16426	62	0.600178	11	0.671857	-0.432246	0.250443	-1.12301	0.269154	-1.08918	0.691134	-0.399521	--	--	--	--	--	--	--	ER protein Pkr1	--	--	--	unnamed protein product [Chondrus crispus]	--
evm.TU.contig_3511.3	EVM%20prediction%20contig_3511.3	1.36948	235	81.7893	17153	73.042	9165	40.4185	5196	26.2331	3414	22.0898	3122	43.9276	5666	59.4343	6695	0.796143	0.43001	0.826578	-0.31692	0.439516	0.252562	0.0525188	-0.339622	[T]	Signal transduction mechanisms	Molecular Function: kinase activity (GO:0016301);; Cellular Component: intracellular part (GO:0044424);;	K18669|8.31491e-73|cre:CHLREDRAFT_130269|K18669 dual specificity tyrosine-phosphorylation-regulated kinase 2/3/4 [EC:2.7.12.1] | (RefSeq) DYRK1; dual-specificity tyrosine regulated protein kinase 1	--	[R]	General function prediction only	Protein kinase domain;; Protein tyrosine kinase	Dual specificity protein kinase YAK1 homolog OS=Arabidopsis thaliana OX=3702 GN=YAK1 PE=1 SV=1	T	Signal transduction mechanisms	dual specificity tyrosine-phosphorylation-regulated kinase 1 [Fistulifera solaris]	molecular function: catalytic activity (GO:0003824);; cellular component: cell (GO:0005623);; cellular component: cell part (GO:0044464)
evm.TU.contig_441.2	EVM%20prediction%20contig_441.2	16.6641	2742	18.4484	3714	9.57159	1153	10.396	1283	5.09039	636	3.93613	534	8.33869	1033	9.91013	1072	0.194608	-0.424765	0.350846	0.434706	0.61932	0.201094	0.284693	-0.273401	[O]	Posttranslational modification, protein turnover, chaperones	--	K14575|1.51942e-26|smo:SELMODRAFT_624|K14575 AAA family ATPase | (RefSeq) hypothetical protein	Ribosome biogenesis in eukaryotes (ko03008)	[O]	Posttranslational modification, protein turnover, chaperones	ATPase family associated with various cellular activities (AAA);; AAA ATPase domain;; AAA domain;; AAA domain;; P-loop containing region of AAA domain;; Zeta toxin;; Sigma-54 interaction domain;; Type II/IV secretion system protein;; ABC transporter	Calmodulin-interacting protein 111 OS=Arabidopsis thaliana OX=3702 GN=CIP111 PE=1 SV=1	O	Posttranslational modification, protein turnover, chaperones	hypothetical protein PENARI_c005G03161 [Penicillium arizonense]	--
evm.TU.contig_628.3	EVM%20prediction%20contig_628.3	49.7153	4043	36.0417	3586	109.79	6535	68.3982	4171	24.1929	1494	22.0676	1480	46.4968	2845	60.6859	3243	0.0446392	0.646822	5.6207e-05	-1.32653	0.176456	-0.345314	0.0073061	-0.454193	--	--	--	--	--	--	--	--	--	--	--	--	--
evm.TU.contig_3388.3	EVM%20prediction%20contig_3388.3	24.3411	647	18.5235	602	28.4283	553	20.4183	407	8.58076	173	10.2375	225	14.4736	290	17.5278	306	0.412524	0.362034	0.210375	-0.496951	0.461141	-0.229458	0.982787	-0.00904497	[J]	Translation, ribosomal structure and biogenesis	Cellular Component: intracellular ribonucleoprotein complex (GO:0030529);;	--	--	[J]	Translation, ribosomal structure and biogenesis	Ribosomal protein L14p/L23e	50S ribosomal protein L14, chloroplastic OS=Physcomitrella patens subsp. patens OX=3218 GN=rpl14 PE=3 SV=1	J	Translation, ribosomal structure and biogenesis	unnamed protein product [Chondrus crispus]	cellular component: cell (GO:0005623);; cellular component: macromolecular complex (GO:0032991);; cellular component: cell part (GO:0044464)
evm.TU.contig_2423.2	EVM%20prediction%20contig_2423.2	8.74887	1195	8.49228	1419	5.20342	520	3.67128	376	5.20349	540	3.39059	382	5.92478	609	7.9884	717	0.168119	0.513672	0.052357	0.629407	1.10859e-05	1.00252	0.899199	0.049049	[S]	Function unknown	--	--	--	--	--	Predicted membrane protein (DUF2254)	--	S	Function unknown	hypothetical protein FisN_10Hh050 [Fistulifera solaris]	--
evm.TU.contig_2421.9	EVM%20prediction%20contig_2421.9	25.6416	4364	40.6103	8455	19.5367	2434	15.4942	1978	3.04612	394	3.21626	452	9.26329	1186	16.049	1795	1.09102e-05	-1.82044	0.232385	0.575424	0.690684	-0.136957	5.27919e-06	-1.19635	--	--	--	--	--	[R]	General function prediction only	PPR repeat family;; PPR repeat;; PPR repeat;; Pentatricopeptide repeat domain;; Pentacotripeptide-repeat region of PRORP	Pentatricopeptide repeat-containing protein At5g39710 OS=Arabidopsis thaliana OX=3702 GN=EMB2745 PE=2 SV=1	S	Function unknown	unnamed protein product [Chondrus crispus]	--
evm.TU.contig_4430.3	EVM%20prediction%20contig_4430.3	14.6167	716	14.5867	873	5.83191	209	6.99255	257	2.84301	106	3.09049	125	4.98634	184	5.76327	186	0.0438369	-0.737469	0.127378	0.770724	0.896041	0.074612	0.801587	-0.105258	--	--	--	--	--	--	--	--	--	--	--	--	--
evm.TU.contig_2110.11	EVM%20prediction%20contig_2110.11	116.147	6565	101.276	7002	50.1997	2077	27.2699	1156	24.4914	1051	29.871	1392	10.3301	440	14.368	534	0.220716	-0.439988	0.000468294	1.16934	2.75853e-05	-1.22983	2.07617e-13	1.86189	--	--	--	--	--	--	--	--	--	--	--	--	--
evm.TU.contig_3628.3	EVM%20prediction%20contig_3628.3	49.1359	7448	75.6792	14033	30.3369	3366	20.7631	2360	23.2987	2681	19.3208	2415	32.9812	3761	46.9766	4679	0.963717	-0.0244364	0.0274721	0.947937	6.3056e-07	0.999912	0.492115	-0.14707	--	--	--	--	--	--	--	CRAL/TRIO domain	--	--	--	CRAL/TRIO domain-containing protein [Rhizoclosmatium globosum]	--
evm.TU.contig_557.1	EVM%20prediction%20contig_557.1	62.008	2684	96.6761	5118	65.3909	2072	37.0505	1203	36.1542	1188	29.0142	1036	32.7468	1067	52.5642	1495	0.630241	0.23454	0.543697	0.335517	0.791315	0.10531	0.129676	0.374507	--	--	Cellular Component: nucleus (GO:0005634);; Biological Process: chromatin assembly or disassembly (GO:0006333);;	K10753|1.55137e-71|ccp:CHC_T00009052001|K10753 histone chaperone ASF1 | (RefSeq) similar to anti-silencing factor	--	[KB]	Transcription;; Chromatin structure and dynamics	ASF1 like histone chaperone	Histone chaperone ASF1B OS=Arabidopsis thaliana OX=3702 GN=ASF1B PE=1 SV=1	BK	Chromatin structure and dynamics;; Transcription	similar to anti-silencing factor [Chondrus crispus]	cellular component: cell (GO:0005623);; cellular component: organelle (GO:0043226);; cellular component: cell part (GO:0044464);; biological process: cellular process (GO:0009987);; biological process: cellular component organization or biogenesis (GO:0071840)
evm.TU.contig_525.2	EVM%20prediction%20contig_525.2	27.2693	3478	26.693	4165	30.4136	2839	26.3011	2516	7.30299	707	5.17427	544	14.6187	1403	21.6795	1817	0.0718091	-0.576622	0.242376	-0.401935	0.254607	-0.303256	0.00200172	-0.767924	--	--	--	--	--	--	--	--	--	--	--	--	--
evm.TU.contig_3506.1	EVM%20prediction%20contig_3506.1	24.5694	1480	47.3165	3486	43.2628	1907	49.4073	2231	18.6673	854	23.4035	1162	84.6353	3834	139.165	5506	0.1834	0.736087	0.278307	-0.671424	4.90075e-06	1.52319	1.1747e-08	-1.57724	--	--	--	--	--	--	--	Glycogen recognition site of AMP-activated protein kinase	--	--	--	hypothetical protein Gasu_29330 [Galdieria sulphuraria]	--
evm.TU.contig_3540.2	EVM%20prediction%20contig_3540.2	193.552	5544	174.642	6119	238.718	5004	125.325	2692	298.258	6485	170.015	4015	180.843	3897	191.757	3609	5.333e-07	1.83221	0.547177	-0.259072	0.217383	0.44421	0.00263188	1.00612	[J]	Translation, ribosomal structure and biogenesis	Molecular Function: structural constituent of ribosome (GO:0003735);; Biological Process: translation (GO:0006412);; Cellular Component: cytosolic large ribosomal subunit (GO:0022625);; Biological Process: ribosomal large subunit biogenesis (GO:0042273);;	K02875|3.9691e-36|gra:105774814|K02875 large subunit ribosomal protein L14e | (RefSeq) 60S ribosomal protein L14-1-like	Ribosome (ko03010)	[J]	Translation, ribosomal structure and biogenesis	Ribosomal protein L14	60S ribosomal protein L14 OS=Griffithsia japonica OX=83288 GN=RPL14 PE=2 SV=1	J	Translation, ribosomal structure and biogenesis	hypothetical protein THAOC_05982 [Thalassiosira oceanica]	molecular function: structural molecule activity (GO:0005198);; biological process: metabolic process (GO:0008152);; biological process: cellular process (GO:0009987);; cellular component: cell (GO:0005623);; cellular component: macromolecular complex (GO:0032991);; cellular component: organelle (GO:0043226);; cellular component: organelle part (GO:0044422);; cellular component: cell part (GO:004…
evm.TU.contig_619.4	EVM%20prediction%20contig_619.4	0	0	0	0	0	0	0	0	0	0	0	0	0	0	0.064257	5	--	--	--	--	0.53755	0.575739	0.607881	-0.356493	[GR]	Carbohydrate transport and metabolism;; General function prediction only	--	--	--	[R]	General function prediction only	Haloacid dehalogenase-like hydrolase	--	S	Function unknown	hypothetical protein BU14_0055s0030 [Porphyra umbilicalis]	--
evm.TU.contig_2345.8	EVM%20prediction%20contig_2345.8	763.229	20424	880.431	28822	143.099	2803	176.745	3547	109.033	2215	134.09	2958	254.721	5129	268.501	4722	0.000591944	-1.18983	8.3675e-06	1.894	0.00826933	1.00871	0.27077	-0.353614	--	--	--	--	--	--	--	Complex 1 protein (LYR family)	--	S	Function unknown	unnamed protein product [Chondrus crispus]	--
evm.TU.contig_2315.1	EVM%20prediction%20contig_2315.1	353.925	51720	423.09	75635	224.066	23964	151.648	16618	518.813	57549	520.522	62705	356.463	39190	381.507	36633	1.79685e-11	1.93312	0.0272672	0.725944	1.81229e-08	1.34881	2.48177e-08	1.20985	[P]	Inorganic ion transport and metabolism	Cellular Component: chloroplast stroma (GO:0009570);; Molecular Function: sulfite reductase activity (GO:0016002);; Biological Process: sulfate reduction (GO:0019419);; Molecular Function: sulfite reductase (ferredoxin) activity (GO:0050311);; Molecular Function: iron-sulfur cluster binding (GO:0051536);;	K00392|0|ccp:CHC_T00008525001|K00392 sulfite reductase (ferredoxin) [EC:1.8.7.1] | (RefSeq) Sulfite reductase [ferredoxin] SIR	Sulfur metabolism (ko00920)	[P]	Inorganic ion transport and metabolism	Nitrite and sulphite reductase 4Fe-4S domain;; Nitrite/Sulfite reductase ferredoxin-like half domain	Assimilatory sulfite reductase (ferredoxin), chloroplastic OS=Arabidopsis thaliana OX=3702 GN=SIR PE=1 SV=1	C	Energy production and conversion	Sulfite reductase [ferredoxin] SIR [Chondrus crispus]	cellular component: cell (GO:0005623);; cellular component: organelle (GO:0043226);; cellular component: organelle part (GO:0044422);; cellular component: cell part (GO:0044464);; molecular function: catalytic activity (GO:0003824);; biological process: metabolic process (GO:0008152);; biological process: single-organism process (GO:0044699);; biological process: cellular process (GO:0009987);; m…
evm.TU.contig_3396.9	EVM%20prediction%20contig_3396.9	36.6906	2547	54.4299	4622	26.563	1350	20.3885	1062	8.49628	448	0.064786	4	0.055348	3	21.4124	977	0.475158	-1.10232	0.172418	0.61578	0.786703	-0.362051	0.921418	-0.100125	[O]	Posttranslational modification, protein turnover, chaperones	--	K09510|3.13589e-79|ccp:CHC_T00004401001|K09510 DnaJ homolog subfamily B member 4 | (RefSeq) hypothetical protein	--	[O]	Posttranslational modification, protein turnover, chaperones	DnaJ C terminal domain;; DnaJ domain	DnaJ protein ERDJ3B OS=Arabidopsis thaliana OX=3702 GN=ERDJ3B PE=1 SV=1	O	Posttranslational modification, protein turnover, chaperones	unnamed protein product [Chondrus crispus]	--
evm.TU.contig_3451.5	EVM%20prediction%20contig_3451.5	5.5324	545	4.31654	520	5.15244	372	4.25473	315	2.73349	205	1.86266	152	2.87711	214	6.29127	408	0.31632	0.429744	0.570892	-0.265896	0.592942	0.25802	0.70392	-0.190806	--	--	--	--	--	--	--	--	--	--	--	--	--
evm.TU.contig_577.8	EVM%20prediction%20contig_577.8	0.934976	123	1.18154	191	0.899256	87	0.7076	70	0.89272	90	0.452707	50	1.88629	187	2.5436	220	0.170542	0.831769	0.92417	0.0706432	3.00209e-08	1.76678	0.0369785	-0.908251	--	--	--	--	--	--	--	--	--	--	--	--	--
evm.TU.contig_610.2	EVM%20prediction%20contig_610.2	19.4122	2306	35.4116	5145	18.9481	1647	11.3175	1008	9.44647	852	6.77474	664	6.67258	597	9.14464	714	0.68815	-0.232668	0.336434	0.542987	0.0509767	-0.543328	0.00154098	0.770457	--	--	Biological Process: translational initiation (GO:0006413);; Cellular Component: macromolecular complex (GO:0032991);; Cellular Component: cytoplasmic part (GO:0044444);;	K03251|2.79636e-124|gsl:Gasu_16220|K03251 translation initiation factor 3 subunit D | (RefSeq) translation initiation factor eIF-3 subunit 7	RNA transport (ko03013)	[J]	Translation, ribosomal structure and biogenesis	Eukaryotic translation initiation factor 3 subunit 7 (eIF-3)	Eukaryotic translation initiation factor 3 subunit D OS=Arabidopsis thaliana OX=3702 GN=TIF3D1 PE=1 SV=1	J	Translation, ribosomal structure and biogenesis	translation initiation factor eIF-3 subunit 7 [Galdieria sulphuraria]	biological process: metabolic process (GO:0008152);; biological process: cellular process (GO:0009987);; cellular component: macromolecular complex (GO:0032991);; cellular component: cell (GO:0005623);; cellular component: cell part (GO:0044464)
evm.TU.contig_2154.7	EVM%20prediction%20contig_2154.7	88.9427	19338	113.729	30250	30.8792	4914	22.5193	3672	35.6421	5883	27.9055	5002	39.5628	6472	49.3136	7046	0.721574	-0.144259	1.42586e-06	1.56857	5.25472e-09	1.0966	0.23333	0.255873	--	--	--	--	--	--	--	KIX domain;; ARC105 or Med15 subunit of Mediator complex non-fungal	--	--	--	unnamed protein product [Chondrus crispus]	--
evm.TU.contig_2445.3	EVM%20prediction%20contig_2445.3	10.1804	1299	14.8603	2319	6.93224	647	5.10053	488	13.8552	1342	8.0786	850	5.11615	491	8.60527	722	0.00448363	1.28447	0.109995	0.717257	0.0766875	0.521307	2.84964e-05	1.38424	--	--	Molecular Function: binding (GO:0005488);; Biological Process: gene expression (GO:0010467);; Molecular Function: oxidoreductase activity (GO:0016491);; Biological Process: regulation of cellular metabolic process (GO:0031323);; Biological Process: cellular macromolecule biosynthetic process (GO:0034645);; Biological Process: cellular protein metabolic process (GO:0044267);; Biological Process: c…	--	--	[B]	Chromatin structure and dynamics	Oxoglutarate and iron-dependent oxygenase degradation C-term;; 2OG-Fe(II) oxygenase superfamily;; 2OG-Fe(II) oxygenase superfamily	Prolyl 3,4-dihydroxylase OGFOD1 OS=Ostreococcus tauri OX=70448 GN=Ogd PE=1 SV=1	O	Posttranslational modification, protein turnover, chaperones	hsp90-like protein [Nannochloropsis gaditana CCMP526]	molecular function: binding (GO:0005488);; biological process: metabolic process (GO:0008152);; molecular function: catalytic activity (GO:0003824);; biological process: biological regulation (GO:0065007);; biological process: cellular process (GO:0009987);; biological process: single-organism process (GO:0044699)
evm.TU.contig_559.5	EVM%20prediction%20contig_559.5	19.3793	2010	15.7217	1995	14.0112	1064	5.68666	443	2.3545	186	2.14737	184	3.36992	263	4.10381	280	2.89666e-06	-1.39769	0.30148	0.545673	0.0360785	-0.924286	0.958731	0.0182905	[T]	Signal transduction mechanisms	--	K08794|1.01432e-72|gsl:Gasu_50310|K08794 calcium/calmodulin-dependent protein kinase I [EC:2.7.11.17] | (RefSeq) serine/threonine protein kinase	--	[T]	Signal transduction mechanisms	Protein kinase domain;; Protein tyrosine kinase	Calcium-dependent protein kinase 25 OS=Arabidopsis thaliana OX=3702 GN=CPK25 PE=2 SV=1	T	Signal transduction mechanisms	serine/threonine protein kinase [Galdieria sulphuraria]	--
evm.TU.contig_2127.7	EVM%20prediction%20contig_2127.7	107.389	20722	66.7206	15750	57.9095	8179	51.308	7424	55.8036	8174	52.0689	8283	59.2245	8598	75.4487	9567	0.023623	0.843405	0.529475	0.308879	0.00557135	0.643424	0.00900125	0.427992	[K]	Transcription	--	--	--	[A]	RNA processing and modification	Leucine rich repeat;; Leucine Rich repeats (2 copies)	Probable serine/threonine protein phosphatase 2A regulatory subunit B&apos;&apos;gamma OS=Arabidopsis thaliana OX=3702 GN=B&apos;&apos;GAMMA PE=2 SV=1	--	--	receptor kinase [Galdieria sulphuraria]	--
evm.TU.contig_566.6	EVM%20prediction%20contig_566.6	51.2822	4085	34.9899	3410	44.8657	2616	44.2781	2645	28.4035	1718	25.0323	1644	27.1625	1628	35.5965	1864	0.0127862	0.841625	0.401169	-0.394842	0.625136	-0.167712	0.00251998	0.515651	--	--	--	--	--	--	--	--	--	S	Function unknown	uncharacterized protein LOC18045509 isoform X1 [Citrus clementina]	--
evm.TU.contig_2024.2	EVM%20prediction%20contig_2024.2	173.766	10136	188.588	13457	81.0445	3460	33.9727	1486	3.23471	144	6.09328	293	7.31079	321	8.40823	323	5.73705e-15	-3.58884	0.00216349	1.33943	6.51794e-10	-2.33798	0.982946	0.0131516	[HC]	Coenzyme transport and metabolism;; Energy production and conversion	--	--	--	--	--	Oxidoreductase NAD-binding domain	Fruit protein pKIWI502 OS=Actinidia deliciosa OX=3627 GN=pKIWI502 PE=2 SV=1	C	Energy production and conversion	hypothetical protein BU14_0575s0006 [Porphyra umbilicalis]	--
evm.TU.contig_2148.1	EVM%20prediction%20contig_2148.1	48.1206	1489	22.2237	842	41.3064	936	26.9506	626	15.0779	355	14.9929	383	9.11551	213	16.3893	334	0.582774	0.322917	0.690252	-0.262504	0.000817519	-1.04465	0.00066664	0.994323	[T]	Signal transduction mechanisms	--	K05527|6.57448e-28|gsl:Gasu_04670|K05527 BolA protein | (RefSeq) hypothetical protein	--	[T]	Signal transduction mechanisms	BolA-like protein	Protein BOLA4, chloroplastic/mitochondrial OS=Arabidopsis thaliana OX=3702 GN=BOLA4 PE=1 SV=1	T	Signal transduction mechanisms	hypothetical protein GUITHDRAFT_100004 [Guillardia theta CCMP2712]	--
evm.TU.contig_2519.3	EVM%20prediction%20contig_2519.3	0.060863	4	0.006149	1	0.148568	7	0.035263	2	0.052853	3	0	0	0.036359	2	0	0	0.753482	0.520541	0.600116	-0.694354	0.62935	-0.609776	0.8373	0.185536	--	--	--	--	--	--	--	--	--	--	--	--	--
evm.TU.contig_717.1	EVM%20prediction%20contig_717.1	238.671	15967	192.449	15750	211.096	10336	91.5688	4594	280.231	14231	280.992	15497	202.777	10206	235.799	10366	2.72864e-13	1.90725	0.662239	0.235807	0.0150162	0.933333	1.15682e-08	1.08661	[T]	Signal transduction mechanisms	Biological Process: DNA replication checkpoint (GO:0000076);; Cellular Component: protein phosphatase type 1 complex (GO:0000164);; Cellular Component: condensed nuclear chromosome kinetochore (GO:0000778);; Cellular Component: nuclear chromatin (GO:0000790);; Biological Process: regulation of cell shape during vegetative growth phase (GO:0000903);; Cellular Component: mating projection base (GO:…	K06269|0|ccp:CHC_T00008630001|K06269 serine/threonine-protein phosphatase PP1 catalytic subunit [EC:3.1.3.16] | (RefSeq) serine/threonine protein phosphatase PP1 catalytic subunit	mRNA surveillance pathway (ko03015)	[TR]	Signal transduction mechanisms;; General function prediction only	Calcineurin-like phosphoesterase;; Serine-threonine protein phosphatase N-terminal domain	Serine/threonine-protein phosphatase PP1 isozyme 1 OS=Acetabularia peniculus OX=35862 PE=3 SV=1	T	Signal transduction mechanisms	serine/threonine protein phosphatase PP1 catalytic subunit [Chondrus crispus]	biological process: cellular process (GO:0009987);; biological process: biological regulation (GO:0065007);; cellular component: cell (GO:0005623);; cellular component: macromolecular complex (GO:0032991);; cellular component: cell part (GO:0044464);; cellular component: membrane-enclosed lumen (GO:0031974);; cellular component: organelle (GO:0043226);; cellular component: organelle part (GO:0044…
evm.TU.contig_3490.7	EVM%20prediction%20contig_3490.7	337.511	28647	315.854	32796	453.245	28156	118.957	7572	92.6617	5970	133.192	9320	106.323	6790	170.496	9509	0.96158	0.0248273	0.981792	-0.0191536	0.364889	-0.562288	0.178917	0.479834	[G]	Carbohydrate transport and metabolism	Molecular Function: fructose-bisphosphate aldolase activity (GO:0004332);; Biological Process: glycolytic process (GO:0006096);; Cellular Component: chloroplast stroma (GO:0009570);; Cellular Component: thylakoid (GO:0009579);; Cellular Component: integral component of membrane (GO:0016021);;	K01623|0|ccp:CHC_T00008586001|K01623 fructose-bisphosphate aldolase, class I [EC:4.1.2.13] | (RefSeq) fructose-1,6-biphosphate aldolase	Glycolysis / Gluconeogenesis (ko00010);; Pentose phosphate pathway (ko00030);; Fructose and mannose metabolism (ko00051);; Carbon fixation in photosynthetic organisms (ko00710);; Carbon metabolism (ko01200);; Biosynthesis of amino acids (ko01230)	[G]	Carbohydrate transport and metabolism	Fructose-bisphosphate aldolase class-I	Fructose-bisphosphate aldolase 1, chloroplastic OS=Arabidopsis thaliana OX=3702 GN=FBA1 PE=1 SV=2	G	Carbohydrate transport and metabolism	fructose-1,6-biphosphate aldolase [Chondrus crispus]	molecular function: catalytic activity (GO:0003824);; biological process: metabolic process (GO:0008152);; biological process: cellular process (GO:0009987);; biological process: single-organism process (GO:0044699);; cellular component: cell (GO:0005623);; cellular component: organelle (GO:0043226);; cellular component: organelle part (GO:0044422);; cellular component: cell part (GO:0044464);; c…
evm.TU.contig_4456.1	EVM%20prediction%20contig_4456.1	0.078405	3	0.042724	2	0.118604	3	0.122133	4	0.089015	3	3.43821	96	0.093255	3	0.109368	3	0.000192255	4.42548	0.629438	-0.645688	0.939632	0.110596	0.00750017	2.37585	--	--	--	K18732|2.03297e-06|gsl:Gasu_11380|K18732 SAP domain-containing ribonucleoprotein | (RefSeq) hypothetical protein	--	[A]	RNA processing and modification	SAP domain	--	S	Function unknown	hypothetical protein ACHHYP_00745 [Achlya hypogyna]	--
evm.TU.contig_3502.5	EVM%20prediction%20contig_3502.5	144.336	3350	231.295	6566	122.728	2085	71.9901	1253	486.124	8563	335.089	6411	160.972	2811	206.458	3149	3.81502e-10	2.57669	0.200533	0.634411	2.10252e-07	1.28606	1.12999e-16	1.86542	[J]	Translation, ribosomal structure and biogenesis	Molecular Function: structural constituent of ribosome (GO:0003735);; Biological Process: rRNA processing (GO:0006364);; Biological Process: translation (GO:0006412);; Cellular Component: cytosolic large ribosomal subunit (GO:0022625);; Molecular Function: pre-mRNA 5'-splice site binding (GO:0030627);; Biological Process: negative regulation of mRNA splicing, via spliceosome (GO:0048025);;	K02908|2.18169e-50|smo:SELMODRAFT_269052|K02908 large subunit ribosomal protein L30e | (RefSeq) hypothetical protein	Ribosome (ko03010)	[J]	Translation, ribosomal structure and biogenesis	Ribosomal protein L7Ae/L30e/S12e/Gadd45 family	60S ribosomal protein L30 OS=Oryza sativa subsp. japonica OX=39947 GN=RPL30 PE=3 SV=1	J	Translation, ribosomal structure and biogenesis	hypothetical protein BU14_0438s0003 [Porphyra umbilicalis]	molecular function: structural molecule activity (GO:0005198);; biological process: metabolic process (GO:0008152);; biological process: cellular process (GO:0009987);; cellular component: cell (GO:0005623);; cellular component: macromolecular complex (GO:0032991);; cellular component: organelle (GO:0043226);; cellular component: organelle part (GO:0044422);; cellular component: cell part (GO:004…
evm.TU.contig_2094.5	EVM%20prediction%20contig_2094.5	100.323	5202	109.247	6929	74.3347	2821	59.6132	2318	102.477	4033	73.6141	3147	54.1186	2111	82.4615	2810	2.58282e-05	1.25936	0.377012	0.311663	0.133809	0.365094	1.79144e-06	1.10582	[G]	Carbohydrate transport and metabolism	Cellular Component: intracellular part (GO:0044424);;	--	--	--	--	Phycobilisome Linker polypeptide	Phycobiliprotein ApcE OS=Porphyra purpurea OX=2787 GN=apcE PE=3 SV=1	S	Function unknown	phycobilisome linker polypeptide (chloroplast) [Platysiphonia delicata]	cellular component: cell (GO:0005623);; cellular component: cell part (GO:0044464)
evm.TU.contig_3450.5	EVM%20prediction%20contig_3450.5	31.7326	4750	216.673	39676	12.9271	1417	30.4679	3420	167.217	19000	92.2719	11386	52.6036	5924	55.9972	5508	0.124797	1.38063	0.0701427	1.6602	0.0117919	1.46323	6.66587e-09	1.89395	[L]	Replication, recombination and repair	Molecular Function: organic cyclic compound binding (GO:0097159);; Molecular Function: heterocyclic compound binding (GO:1901363);;	K16911|0|ccp:CHC_T00010350001|K16911 ATP-dependent RNA helicase DDX21 [EC:3.6.4.13] | (RefSeq) DEAD (Asp-Glu-Ala-Asp) box polypeptide 21-like, putative	--	[A]	RNA processing and modification	DEAD/DEAH box helicase;; Helicase conserved C-terminal domain;; GUCT (NUC152) domain	DEAD-box ATP-dependent RNA helicase 7 OS=Spinacia oleracea OX=3562 GN=RH7 PE=2 SV=1	L	Replication, recombination and repair	DEAD (Asp-Glu-Ala-Asp) box polypeptide 21-like, putative [Chondrus crispus]	molecular function: binding (GO:0005488)
evm.TU.contig_4481.3	EVM%20prediction%20contig_4481.3	26.9663	3772	24.5866	4207	33.3667	3416	27.6528	2901	16.6088	1764	10.9991	1269	29.9392	3151	42.7084	3925	0.068759	0.618176	0.0657925	-0.567682	0.0067059	0.589704	0.0182812	-0.630169	[T]	Signal transduction mechanisms	Molecular Function: protein kinase activity (GO:0004672);;	K20607|5.16854e-100|ccp:CHC_T00008994001|K20607 mitogen-activated protein kinase kinase 3 [EC:2.7.12.2] | (RefSeq) Serine/threonine protein kinase Endoplasmic reticulum membrane	--	[T]	Signal transduction mechanisms	Protein kinase domain;; Protein tyrosine kinase	Mitogen-activated protein kinase kinase 3 OS=Arabidopsis thaliana OX=3702 GN=MKK3 PE=1 SV=1	T	Signal transduction mechanisms	hypothetical protein BU14_0074s0003 [Porphyra umbilicalis]	molecular function: catalytic activity (GO:0003824);; biological process: metabolic process (GO:0008152);; biological process: cellular process (GO:0009987)
evm.TU.contig_515.4	EVM%20prediction%20contig_515.4	46.8425	3252	35.3222	3000	115.147	5850	72.6738	3783	21.7599	1147	18.3158	1048	45.8885	2397	64.6584	2949	0.118729	0.499297	2.36488e-06	-1.46435	0.122768	-0.385459	9.2891e-05	-0.697955	[T]	Signal transduction mechanisms	Biological Process: DNA replication checkpoint (GO:0000076);; Cellular Component: protein phosphatase type 1 complex (GO:0000164);; Cellular Component: condensed nuclear chromosome kinetochore (GO:0000778);; Cellular Component: nuclear chromatin (GO:0000790);; Biological Process: regulation of cell shape during vegetative growth phase (GO:0000903);; Cellular Component: mating projection base (GO:…	K06269|1.95279e-172|gsl:Gasu_50270|K06269 serine/threonine-protein phosphatase PP1 catalytic subunit [EC:3.1.3.16] | (RefSeq) protein phosphatase	mRNA surveillance pathway (ko03015)	[TR]	Signal transduction mechanisms;; General function prediction only	Calcineurin-like phosphoesterase;; Serine-threonine protein phosphatase N-terminal domain	Serine/threonine-protein phosphatase PP1 OS=Oryza sativa subsp. japonica OX=39947 GN=Os03g0268000 PE=2 SV=2	T	Signal transduction mechanisms	protein phosphatase [Galdieria sulphuraria]	biological process: cellular process (GO:0009987);; biological process: biological regulation (GO:0065007);; cellular component: cell (GO:0005623);; cellular component: macromolecular complex (GO:0032991);; cellular component: cell part (GO:0044464);; cellular component: membrane-enclosed lumen (GO:0031974);; cellular component: organelle (GO:0043226);; cellular component: organelle part (GO:0044…
evm.TU.contig_765.4	EVM%20prediction%20contig_765.4	10.4529	1340	8.19452	1285	10.4251	978	6.92657	666	2.33976	228	1.13285	120	4.626	447	5.58359	471	0.0791868	-0.874509	0.623216	-0.204341	0.178108	-0.372962	0.0633982	-0.786692	--	--	--	--	--	--	--	Glycosyltransferase family 92	--	--	--	--	--
evm.TU.contig_2111.6	EVM%20prediction%20contig_2111.6	25.9609	3463	35.385	5774	15.9828	1561	9.62111	963	6.33881	642	5.96606	656	10.3499	1039	10.3017	903	0.0375019	-0.77115	0.019398	0.936965	0.811146	0.101566	0.957216	-0.0196543	--	--	--	--	--	--	--	--	--	--	--	--	--
evm.TU.contig_2070.26	EVM%20prediction%20contig_2070.26	67.9629	7531	45.0222	6103	57.8914	4695	17.4766	1453	8.87964	747	12.8161	1171	13.0778	1091	14.4309	1051	0.0837649	-0.793304	0.651902	0.324261	0.084973	-0.922478	0.303788	0.394296	--	--	--	--	--	--	--	--	--	S	Function unknown	conserved unknown protein [Ectocarpus siliculosus]	--
evm.TU.contig_2098.2	EVM%20prediction%20contig_2098.2	4.62869	406	5.23141	561	3.02099	194	2.78773	184	1.07306	72	1.37026	99	1.76572	117	2.05375	119	0.356599	-0.448112	0.421233	0.401468	0.592942	-0.237907	0.843282	0.101809	--	--	Biological Process: primary metabolic process (GO:0044238);; Biological Process: cellular macromolecule metabolic process (GO:0044260);; Biological Process: regulation of cellular process (GO:0050794);;	K06634|1.04779e-23|atr:18432531|K06634 cyclin H | (RefSeq) cyclin-H1-1	Basal transcription factors (ko03022);; Nucleotide excision repair (ko03420)	[DKL]	Cell cycle control, cell division, chromosome partitioning;; Transcription;; Replication, recombination and repair	Cyclin, N-terminal domain	Cyclin-H1-1 OS=Oryza sativa subsp. japonica OX=39947 GN=CYCH1-1 PE=1 SV=1	DKL	Cell cycle control, cell division, chromosome partitioning;; Transcription;; Replication, recombination and repair	cyclin-H1-1 [Amborella trichopoda]	biological process: metabolic process (GO:0008152);; biological process: cellular process (GO:0009987);; biological process: biological regulation (GO:0065007)
evm.TU.contig_537.8	EVM%20prediction%20contig_537.8	32.7942	5012	37.1776	6951	13.2975	1488	9.73804	1116	11.3762	1320	9.90851	1249	24.2652	2790	27.0694	2719	0.587653	-0.180925	2.21634e-05	1.25924	1.24053e-11	1.51789	0.0150981	-0.526337	--	--	--	--	--	[S]	Function unknown	PA26 p53-induced protein (sestrin)	--	S	Function unknown	sestrin [Galdieria sulphuraria]	--
evm.TU.contig_2096.7	EVM%20prediction%20contig_2096.7	20.2991	1405	14.3486	1215	19.9938	1013	10.7478	558	3.60421	190	4.21186	241	8.38317	437	9.03843	411	0.166088	-0.575884	0.835645	-0.114885	0.306647	-0.390868	0.241934	-0.396667	[Q]	Secondary metabolites biosynthesis, transport and catabolism	--	--	--	--	--	Leucine carboxyl methyltransferase	--	--	--	Leucine carboxyl methyltransferase [Ostreococcus tauri]	--
evm.TU.contig_2347.17	EVM%20prediction%20contig_2347.17	14.7637	2547	15.9836	3373	8.98194	1134	8.68027	1123	2.11861	278	1.12798	161	5.84648	759	8.28691	940	4.92354e-05	-1.68131	0.288922	0.437053	0.98322	0.00873522	0.000167786	-1.31814	[L]	Replication, recombination and repair	Molecular Function: exonuclease activity (GO:0004527);; Biological Process: DNA replication (GO:0006260);; Molecular Function: transferase activity, transferring phosphorus-containing groups (GO:0016772);; Molecular Function: organic cyclic compound binding (GO:0097159);; Molecular Function: heterocyclic compound binding (GO:1901363);;	K02335|0|cme:CYME_CMO270C|K02335 DNA polymerase I [EC:2.7.7.7] | (RefSeq) plant organellar DNA polymerase	Purine metabolism (ko00230);; Pyrimidine metabolism (ko00240);; DNA replication (ko03030);; Base excision repair (ko03410);; Nucleotide excision repair (ko03420);; Homologous recombination (ko03440)	[R]	General function prediction only	DNA polymerase family A;; 3'-5' exonuclease	DNA polymerase I A, chloroplastic/mitochondrial OS=Arabidopsis thaliana OX=3702 GN=POLIA PE=2 SV=1	L	Replication, recombination and repair	plant organellar DNA polymerase [Cyanidioschyzon merolae strain 10D]	molecular function: catalytic activity (GO:0003824);; biological process: metabolic process (GO:0008152);; biological process: cellular process (GO:0009987);; molecular function: binding (GO:0005488)
evm.TU.contig_4434.4	EVM%20prediction%20contig_4434.4	259.927	7934	369.765	13807	83.5407	1867	68.8094	1575	396.584	9189	327.609	8244	325.91	7484	316.876	6356	1.66254e-06	1.69653	1.16106e-05	1.66097	2.95132e-19	2.41151	0.000806402	0.871452	[J]	Translation, ribosomal structure and biogenesis	Molecular Function: structural constituent of ribosome (GO:0003735);; Molecular Function: DNA-directed 5'-3' RNA polymerase activity (GO:0003899);; Biological Process: translation (GO:0006412);; Cellular Component: cytosolic small ribosomal subunit (GO:0022627);; Biological Process: RNA biosynthetic process (GO:0032774);;	K02973|6.41691e-84|ccp:CHC_T00010305001|K02973 small subunit ribosomal protein S23e | (RefSeq) ribosomal protein S23	Ribosome (ko03010)	[J]	Translation, ribosomal structure and biogenesis	Ribosomal protein S12/S23	40S ribosomal protein S23 OS=Fragaria ananassa OX=3747 GN=RPS23 PE=2 SV=1	J	Translation, ribosomal structure and biogenesis	ribosomal protein S23 [Chondrus crispus]	molecular function: structural molecule activity (GO:0005198);; molecular function: catalytic activity (GO:0003824);; biological process: metabolic process (GO:0008152);; biological process: cellular process (GO:0009987);; cellular component: cell (GO:0005623);; cellular component: macromolecular complex (GO:0032991);; cellular component: organelle (GO:0043226);; cellular component: organelle par…
evm.TU.contig_2054.10	EVM%20prediction%20contig_2054.10	0.133912	19	0.143315	25	34.2508	3449	0.051771	6	0.026019	3	0.023135	3	0.086934	9	0.125751	12	0.600154	-0.671874	0.164921	-1.55737	0.154784	-1.53024	0.401564	-0.809211	[E]	Amino acid transport and metabolism	Molecular Function: binding (GO:0005488);; Cellular Component: intracellular (GO:0005622);; Molecular Function: exopeptidase activity (GO:0008238);; Biological Process: protein metabolic process (GO:0019538);;	K01255|3.14663e-117|gsl:Gasu_46210|K01255 leucyl aminopeptidase [EC:3.4.11.1] | (RefSeq) leucyl aminopeptidase	Glutathione metabolism (ko00480)	[R]	General function prediction only	Cytosol aminopeptidase family, catalytic domain;; Cytosol aminopeptidase family, N-terminal domain	Leucine aminopeptidase 1 OS=Arabidopsis thaliana OX=3702 GN=LAP1 PE=1 SV=1	E	Amino acid transport and metabolism	leucyl aminopeptidase [Galdieria sulphuraria]	molecular function: binding (GO:0005488);; cellular component: cell (GO:0005623);; cellular component: cell part (GO:0044464);; molecular function: catalytic activity (GO:0003824);; biological process: metabolic process (GO:0008152)
evm.TU.contig_2276.2	EVM%20prediction%20contig_2276.2	6.26892	461	4.7751	429	14.2082	764	7.73043	426	0.494259	28	0.604451	37	2.2972	127	4.88628	236	0.000317001	-1.6999	0.00206635	-1.23417	0.00326261	-1.20929	0.000152486	-1.73803	[R]	General function prediction only	--	K19073|2.03634e-129|sind:105171428|K19073 divinyl chlorophyllide a 8-vinyl-reductase [EC:1.3.1.75] | (RefSeq) divinyl chlorophyllide a 8-vinyl-reductase, chloroplastic	Porphyrin and chlorophyll metabolism (ko00860)	[G]	Carbohydrate transport and metabolism	NAD(P)H-binding;; NmrA-like family;; NAD dependent epimerase/dehydratase family;; 3-beta hydroxysteroid dehydrogenase/isomerase family	Divinyl chlorophyllide a 8-vinyl-reductase, chloroplastic OS=Cucumis sativus OX=3659 GN=DVR PE=1 SV=1	GM	Carbohydrate transport and metabolism;; Cell wall/membrane/envelope biogenesis	8-vinyl reductase [Guillardia theta CCMP2712]	--
evm.TU.contig_442.10	EVM%20prediction%20contig_442.10	39.9913	19338	32.686	19336	126.049	44609	77.0324	27932	39.9819	14676	37.2656	14855	63.3516	23047	91.6112	29108	7.43964e-11	1.6164	6.71008e-10	-1.74712	0.964837	-0.0150345	0.195952	-0.237418	--	--	--	--	--	--	--	EF hand;; EF-hand domain pair;; EF-hand domain;; EF hand;; EF-hand domain pair;; Secreted protein acidic and rich in cysteine Ca binding region	--	--	--	radial spoke protein 7 [Micromonas commoda]	--
evm.TU.contig_2169.5	EVM%20prediction%20contig_2169.5	66.2236	1966	56.0435	2036	35.6037	774	30.1314	671	45.9966	1037	29.1265	713	21.7485	486	31.6261	617	0.0253758	0.811047	0.121674	0.542554	0.908983	0.0400536	2.45315e-05	1.20889	--	--	--	--	--	--	--	--	--	--	--	hypothetical protein BCR43DRAFT_454436 [Syncephalastrum racemosum]	--
evm.TU.contig_2519.2	EVM%20prediction%20contig_2519.2	0	0	0	0	0	0	0.074106	11	0.025444	4	0.013356	2	0	0	0.084174	11	0.063809	2.63693	0.504201	-0.674573	0.973885	0.0433547	0.94861	-0.076147	--	--	--	--	--	--	--	--	--	--	--	--	--
Porphyridium_purpureum_newGene_1232	--	0	0	0	0	0	0	2098.75	105392	0	0	0	0	0	0	0	0	--	--	0.620495	-0.457747	0.601968	-0.458615	--	--	--	--	--	--	--	[R]	General function prediction only	--	--	S	Function unknown	hypothetical protein GLYMA_13G021700, partial [Glycine max]	--
evm.TU.contig_4458.8	EVM%20prediction%20contig_4458.8	5.72039	908	4.98045	967	5.7485	668	5.53259	659	1.9877	240	1.70555	224	5.22738	625	5.94204	620	0.983559	0.00837969	0.326988	-0.416995	0.334963	0.331814	0.000605187	-0.839154	--	--	--	--	--	--	--	--	--	S	Function unknown	S-antigen protein, partial [Tetrabaena socialis]	--
evm.TU.contig_671.3	EVM%20prediction%20contig_671.3	87.5389	6625	87.8138	8130	39.2669	2175	18.6364	1058	43.2753	2486	46.435	2897	45.9065	2614	49.4134	2458	0.05087	0.571503	0.000820903	1.28307	0.00186728	1.11368	0.010233	0.639134	--	--	--	K06890|3.71331e-15|cit:102620765|K06890 uncharacterized protein | (RefSeq) BI1-like protein	--	[T]	Signal transduction mechanisms	Inhibitor of apoptosis-promoting Bax1	Protein LIFEGUARD 4 OS=Arabidopsis thaliana OX=3702 GN=LFG4 PE=2 SV=1	S	Function unknown	hypothetical protein BU14_0032s0079 [Porphyra umbilicalis]	--
evm.TU.contig_869.1	EVM%20prediction%20contig_869.1	55.2802	4924	86.7912	9456	65.478	4268	94.8547	6335	180.273	12187	117.532	8629	23.7565	1592	36.1089	2114	1.40101e-09	2.51485	0.414489	-0.522704	0.0106217	-1.09119	3.65363e-33	2.99642	[O]	Posttranslational modification, protein turnover, chaperones	--	--	--	--	--	--	--	O	Posttranslational modification, protein turnover, chaperones	heat shock protein 78, mitochondrial precursor [Hesseltinella vesiculosa]	--
evm.TU.contig_569.2	EVM%20prediction%20contig_569.2	29.6195	9677	14.6777	5882	30.4522	6396	15.0875	3705	13.4948	3358	11.0763	2996	11.4002	2824	12.2616	2647	0.158302	0.683107	0.738907	-0.209664	0.241288	-0.391494	0.000736287	0.766508	[O]	Posttranslational modification, protein turnover, chaperones	Biological Process: protein peptidyl-prolyl isomerization (GO:0000413);; Molecular Function: peptidyl-prolyl cis-trans isomerase activity (GO:0003755);; Molecular Function: protein binding (GO:0005515);; Biological Process: histone modification (GO:0016570);; Biological Process: regulation of phosphate metabolic process (GO:0019220);; Biological Process: negative regulation of protein modificatio…	K09578|1.72553e-42|csl:COCSUDRAFT_54370|K09578 peptidyl-prolyl cis-trans isomerase NIMA-interacting 1 [EC:5.2.1.8] | (RefSeq) parvulin-type peptidyl-prolyl cis-trans isomerase	--	[O]	Posttranslational modification, protein turnover, chaperones	PPIC-type PPIASE domain;; PPIC-type PPIASE domain	Peptidyl-prolyl cis-trans isomerase Pin1 OS=Arabidopsis thaliana OX=3702 GN=PIN1 PE=1 SV=1	O	Posttranslational modification, protein turnover, chaperones	hypothetical protein PHYBLDRAFT_114052 [Phycomyces blakesleeanus NRRL 1555(-)]	biological process: metabolic process (GO:0008152);; biological process: cellular process (GO:0009987);; molecular function: catalytic activity (GO:0003824);; molecular function: binding (GO:0005488);; biological process: cellular component organization or biogenesis (GO:0071840);; biological process: biological regulation (GO:0065007);; biological process: single-organism process (GO:0044699)
evm.TU.contig_2284.9	EVM%20prediction%20contig_2284.9	45.599	1163	49.6352	1549	53.4869	999	34.2708	656	10.1305	197	8.41141	177	18.3375	352	30.6323	514	0.0122026	-0.812955	0.664762	-0.179793	0.128903	-0.476026	0.0382268	-0.607843	[R]	General function prediction only	Cellular Component: intracellular part (GO:0044424);;	K06875|1.33468e-19|gsl:Gasu_44060|K06875 programmed cell death protein 5 | (RefSeq) double-stranded DNA-binding family protein	--	--	--	Double-stranded DNA-binding domain	--	S	Function unknown	double-stranded DNA-binding family protein [Galdieria sulphuraria]	cellular component: cell (GO:0005623);; cellular component: cell part (GO:0044464)
evm.TU.contig_3392.8	EVM%20prediction%20contig_3392.8	700.127	23273	626.609	25481	511.094	12434	574.606	14323	988.211	24935	697.985	19127	440.283	11011	531.907	11618	3.02005e-11	1.8542	0.885027	-0.0797419	0.687032	0.166253	1.33431e-11	1.5029	[K]	Transcription	Molecular Function: DNA binding (GO:0003677);; Biological Process: regulation of transcription, DNA-templated (GO:0006355);; Molecular Function: zinc ion binding (GO:0008270);;	--	--	[J]	Translation, ribosomal structure and biogenesis	'Cold-shock' DNA-binding domain	Cold shock domain-containing protein 4 OS=Arabidopsis thaliana OX=3702 GN=CSP4 PE=1 SV=1	K	Transcription	cold-shock DNA binding protein [Chrysochromulina sp. CCMP291]	molecular function: binding (GO:0005488);; biological process: biological regulation (GO:0065007)
evm.TU.contig_2620.1	EVM%20prediction%20contig_2620.1	0.704441	150	0.380607	99	3.09816	483	2.42437	387	2.56979	415	2.52537	443	1.9753	316	2.60197	364	2.34665e-18	3.68089	4.70368e-08	-2.53599	0.801603	0.0858489	4.34632e-05	0.896898	--	--	--	--	--	--	--	Reverse transcriptase (RNA-dependent DNA polymerase);; Integrase core domain	--	S	Function unknown	conserved hypothetical protein [Umbilicaria pustulata]	--
evm.TU.contig_2504.10	EVM%20prediction%20contig_2504.10	201.222	27344	454.784	75601	1689.96	168071	1149.8	117159	2615.85	269821	3598.77	403135	2022.07	206722	2562.41	228796	6.5931e-18	4.56416	1.88489e-05	-2.23716	3.85861e-08	1.05815	6.20276e-05	1.16921	--	--	--	--	--	--	--	--	--	--	--	--	--
evm.TU.contig_4401.9	EVM%20prediction%20contig_4401.9	12.9209	6945	18.6568	12268	7.00253	2755	6.20752	2502	8.89864	3631	6.06082	2686	6.12069	2476	6.6988	2366	0.334172	0.430997	0.0370927	0.888619	0.29545	0.31658	0.000589772	0.924334	--	--	--	--	--	[K]	Transcription	Dopey, N-terminal	--	K	Transcription	Dopey protein [Chondrus crispus]	--
evm.TU.contig_3384.19	EVM%20prediction%20contig_3384.19	9.54644	929	3.10106	369	3.63988	259	2.97228	217	1.65267	119	1.51202	122	3.83369	281	3.69223	236	0.575468	-0.423718	0.508471	0.520542	0.140174	0.55722	0.153611	-0.520414	[J]	Translation, ribosomal structure and biogenesis	Molecular Function: binding (GO:0005488);;	--	--	[J]	Translation, ribosomal structure and biogenesis	50S ribosome-binding GTPase	Probable tRNA modification GTPase MnmE OS=Cyanidioschyzon merolae (strain 10D) OX=280699 GN=mnmE PE=3 SV=1	S	Function unknown	P-loop containing nucleoside triphosphate hydrolase protein [Piromyces finnis]	molecular function: binding (GO:0005488)
evm.TU.contig_442.7	EVM%20prediction%20contig_442.7	430.644	45645	292.055	37869	128.781	9990	64.7255	5145	86.38	6950	96.1642	8403	72.5702	5787	83.6867	5829	0.279085	-0.422867	8.34074e-05	1.55513	0.808217	0.106794	2.79696e-05	0.955122	[O]	Posttranslational modification, protein turnover, chaperones	--	--	--	[O]	Posttranslational modification, protein turnover, chaperones	FKBP-type peptidyl-prolyl cis-trans isomerase	Peptidyl-prolyl cis-trans isomerase FKBP62 OS=Arabidopsis thaliana OX=3702 GN=FKBP62 PE=1 SV=2	O	Posttranslational modification, protein turnover, chaperones	unnamed protein product [Chondrus crispus]	--
evm.TU.contig_3476.8	EVM%20prediction%20contig_3476.8	0.073118	3	0.140268	7	0.104397	3	0.049276	2	0.098478	3	0.077593	3	0.097129	3	0.109923	3	0.529288	0.917069	0.980847	0.0362011	0.768126	0.400119	0.790272	0.304263	--	--	--	--	--	--	--	--	--	--	--	--	--
evm.TU.contig_3438.4	EVM%20prediction%20contig_3438.4	16.1634	869	7.75972	511	19.9523	785	16.254	655	1.13055	47	0.691279	31	3.61577	147	5.26783	186	0.000355069	-2.05032	0.103215	-0.887648	6.76176e-11	-1.64887	0.000353361	-1.4311	[J]	Translation, ribosomal structure and biogenesis	--	--	--	[R]	General function prediction only	Putative methyltransferase;; Methyltransferase domain	--	--	--	predicted protein [Micromonas commoda]	--
evm.TU.contig_3650.1	EVM%20prediction%20contig_3650.1	31.2372	3416	38.7753	5187	43.2062	3458	45.7959	3755	32.3911	2689	15.496	1397	37.3704	3075	61.6018	4426	0.0571705	0.931145	0.129283	-0.676302	0.20719	0.445984	0.555313	-0.278175	--	--	Cellular Component: membrane (GO:0016020);;	--	--	--	--	Triose-phosphate Transporter family	--	S	Function unknown	unnamed protein product [Chondrus crispus]	cellular component: membrane (GO:0016020)
evm.TU.contig_2347.14	EVM%20prediction%20contig_2347.14	3.94005	242	3.5611	267	2.53441	114	1.2252	57	0.565972	27	0.44047	23	1.40014	65	1.38034	56	0.0117522	-1.27713	0.243235	0.667094	0.996837	-0.00297437	0.243588	-0.649695	--	--	--	--	--	--	--	Protein of unknown function TPD sequence-motif	--	S	Function unknown	hypothetical protein Gasu_20290 [Galdieria sulphuraria]	--
evm.TU.contig_2076.10	EVM%20prediction%20contig_2076.10	120.775	7802	94.3976	7460	118.66	5610	76.2396	3694	30.6216	1502	32.5696	1735	64.622	3141	73.2036	3108	0.544919	-0.214615	0.681032	-0.16284	0.752518	-0.103251	0.128406	-0.373806	--	--	--	K13448|2.94628e-26|bdi:100832020|K13448 calcium-binding protein CML | (RefSeq) probable calcium-binding protein CML21	Plant-pathogen interaction (ko04626)	[T]	Signal transduction mechanisms	EF-hand domain;; EF hand;; EF-hand domain pair;; EF hand	Probable calcium-binding protein CML21 OS=Arabidopsis thaliana OX=3702 GN=CML21 PE=2 SV=1	DTZ	Cell cycle control, cell division, chromosome partitioning;; Signal transduction mechanisms;; Cytoskeleton	probable calcium-binding protein CML21 [Aegilops tauschii subsp. tauschii]	--
evm.TU.contig_483.2	EVM%20prediction%20contig_483.2	0.104343	5	12.3194	602	0.20485	6	0.13696	5	0.155504	5	0.095079	4	0.156473	5	0.151951	4	0.0370055	-2.69401	0.0206343	2.50299	0.936267	0.1112	0.753656	0.346048	[R]	General function prediction only	--	K09780|5.72367e-16|ccp:CHC_T00006762001|K09780 uncharacterized protein | (RefSeq) hypothetical protein	--	--	--	YCII-related domain	--	S	Function unknown	unnamed protein product [Chondrus crispus]	--
evm.TU.contig_3502.4	EVM%20prediction%20contig_3502.4	11.9853	1970	13.4101	2696	9.22364	1110	6.83761	843	4.33829	542	4.66535	632	8.05293	996	9.78729	1057	0.909579	0.0463704	0.357447	0.335288	0.0255093	0.517559	0.386096	-0.229645	--	--	--	--	--	[K]	Transcription	PHD-like zinc-binding domain;; PHD-zinc-finger like domain	Protein BREAST CANCER SUSCEPTIBILITY 1 homolog OS=Arabidopsis thaliana OX=3702 GN=BRCA1 PE=1 SV=1	S	Function unknown	unnamed protein product [Chondrus crispus]	--
evm.TU.contig_3494.1	EVM%20prediction%20contig_3494.1	9.99106	1072	6.74392	885	17.9163	1407	14.6617	1180	6.71251	547	3.15493	279	159.778	12892	223.213	15730	0.173794	0.733251	0.000744576	-1.25973	5.61847e-97	3.86323	1.10499e-35	-4.32232	--	--	--	--	--	--	--	--	--	--	--	--	--
evm.TU.contig_4523.3	EVM%20prediction%20contig_4523.3	25.6513	853	20.5864	838	27.6972	674	26.797	668	10.3519	262	10.8576	298	13.2799	333	20.1479	441	0.247667	0.420307	0.175013	-0.572408	0.277211	-0.370128	0.72868	0.114154	--	--	--	--	--	--	--	--	--	--	--	--	--
evm.TU.contig_2030.3	EVM%20prediction%20contig_2030.3	10.3699	1041	10.2863	1263	11.6823	858	6.72864	507	1.92265	147	1.73192	144	8.15369	616	11.1626	737	0.00243012	-0.942454	0.788173	-0.122722	0.14583	0.446591	1.83634e-13	-1.6105	--	--	--	--	--	[O]	Posttranslational modification, protein turnover, chaperones	RING-type zinc-finger;; Zinc finger, C3HC4 type (RING finger);; zinc finger of C3HC4-type, RING;; Ring finger domain;; Zinc finger, C3HC4 type (RING finger);; Zinc finger, C3HC4 type (RING finger)	--	S	Function unknown	hypothetical protein M427DRAFT_155812 [Gonapodya prolifera JEL478]	--
evm.TU.contig_441.13	EVM%20prediction%20contig_441.13	190.664	9726	369.211	23040	169.526	6329	78.9289	3020	544.112	21069	304.112	12789	250.49	9613	286.14	9591	9.98587e-05	2.02156	0.142401	0.856923	1.23008e-05	1.49095	3.17934e-05	1.33312	[J]	Translation, ribosomal structure and biogenesis	Molecular Function: structural constituent of ribosome (GO:0003735);; Cellular Component: ribosome (GO:0005840);; Biological Process: translation (GO:0006412);;	K02991|1.93261e-98|gsl:Gasu_34220|K02991 small subunit ribosomal protein S6e | (RefSeq) 40S ribosomal protein S6e	Ribosome (ko03010)	[J]	Translation, ribosomal structure and biogenesis	Ribosomal protein S6e	40S ribosomal protein S6 OS=Asparagus officinalis OX=4686 GN=rps6 PE=2 SV=1	J	Translation, ribosomal structure and biogenesis	40S ribosomal protein S6e [Galdieria sulphuraria]	molecular function: structural molecule activity (GO:0005198);; cellular component: cell (GO:0005623);; cellular component: macromolecular complex (GO:0032991);; cellular component: organelle (GO:0043226);; cellular component: cell part (GO:0044464);; biological process: metabolic process (GO:0008152);; biological process: cellular process (GO:0009987)
evm.TU.contig_494.7	EVM%20prediction%20contig_494.7	104.947	3467	73.9159	2987	162.607	3931	119.885	2970	65.3741	1640	50.7575	1383	101.085	2512	110.1	2390	0.00738444	0.903233	0.00502374	-0.96104	0.920598	-0.0344473	0.66165	-0.13063	--	--	Biological Process: ubiquitin-dependent protein catabolic process (GO:0006511);; Molecular Function: kinase activity (GO:0016301);; Biological Process: phosphorylation (GO:0016310);; Molecular Function: ligase activity (GO:0016874);;	K03094|2.05145e-62|gsl:Gasu_29630|K03094 S-phase kinase-associated protein 1 | (RefSeq) E3 ubiquitin ligase SCF complex SKP1 subunit	Ubiquitin mediated proteolysis (ko04120);; Protein processing in endoplasmic reticulum (ko04141)	[O]	Posttranslational modification, protein turnover, chaperones	Skp1 family, dimerisation domain;; Skp1 family, tetramerisation domain	SKP1-like protein 11 OS=Arabidopsis thaliana OX=3702 GN=ASK11 PE=1 SV=1	O	Posttranslational modification, protein turnover, chaperones	E3 ubiquitin ligase SCF complex SKP1 subunit [Galdieria sulphuraria]	biological process: metabolic process (GO:0008152);; biological process: cellular process (GO:0009987);; molecular function: catalytic activity (GO:0003824)
evm.TU.contig_3385.16	EVM%20prediction%20contig_3385.16	202.018	19639	175.74	20900	761.241	54160	937.154	68314	348.435	25712	161.609	12951	781.893	57185	1137.19	72639	2.1279e-05	1.89213	8.34256e-10	-2.44344	0.24154	0.462802	0.00423207	-1.11251	[I]	Lipid transport and metabolism	--	--	--	--	--	PAP2 superfamily	--	--	--	unnamed protein product [Chondrus crispus]	--
evm.TU.contig_2042.5	EVM%20prediction%20contig_2042.5	12.4628	1243	12.6413	1543	11.0332	806	6.49738	486	2.59449	197	1.88805	156	2.62979	198	4.40155	289	0.00478504	-0.937083	0.607422	0.218196	0.00441992	-0.92706	0.774157	0.11765	--	--	--	--	--	--	--	--	--	--	--	--	--
evm.TU.contig_4398.4	EVM%20prediction%20contig_4398.4	170.277	20184	153.188	22214	82.0938	7122	52.3322	4652	165.995	14936	149.902	14648	115.777	10325	126.514	9854	3.54482e-11	1.49443	0.00060342	0.944886	7.58676e-07	1.2295	4.01028e-08	1.1015	--	--	--	--	--	--	--	--	--	--	--	--	--
evm.TU.contig_2161.1	EVM%20prediction%20contig_2161.1	16.9939	839	38.9196	2350	8.88645	321	11.3684	421	4.0058	151	7.0667	288	9.07579	337	11.6827	379	0.294613	-0.739616	0.145364	0.99398	0.488388	0.333267	0.829611	-0.119134	[I]	Lipid transport and metabolism	Molecular Function: catalytic activity (GO:0003824);; Molecular Function: binding (GO:0005488);; Biological Process: metabolic process (GO:0008152);;	K20417|3.74035e-58|cre:CHLREDRAFT_205761|K20417 palmitoyl-[glycerolipid] 3-(E)-desaturase [EC:1.14.19.43] | (RefSeq) TEF19; low CO2-induced protein	--	[O]	Posttranslational modification, protein turnover, chaperones	B domain of TMEM189, localisation domain	Fatty acid desaturase 4, chloroplastic OS=Arabidopsis thaliana OX=3702 GN=FAD4 PE=1 SV=1	S	Function unknown	low CO2-induced protein [Chlamydomonas reinhardtii]	molecular function: catalytic activity (GO:0003824);; molecular function: binding (GO:0005488);; biological process: metabolic process (GO:0008152)
evm.TU.contig_2083.14	EVM%20prediction%20contig_2083.14	1.19444	68	149.813	10384	0.073983	4	0.071808	4	0.082265	4	0.075165	4	0.110868	5	20.11	749	0.0151577	-3.34978	0.0764702	1.96903	0.0816126	1.8781	0.126009	-1.38	--	--	--	--	--	[O]	Posttranslational modification, protein turnover, chaperones	Zinc knuckle	Replication protein A 70 kDa DNA-binding subunit C OS=Oryza sativa subsp. japonica OX=39947 GN=RPA1C PE=1 SV=1	OU	Posttranslational modification, protein turnover, chaperones;; Intracellular trafficking, secretion, and vesicular transport	uncharacterized protein [Blastocystis hominis]	--
evm.TU.contig_2142.2	EVM%20prediction%20contig_2142.2	40.7151	2818	35.2106	2981	18.002	912	15.6248	811	15.1868	798	11.5642	660	14.9732	780	22.3664	1017	0.938526	0.0293646	0.0130275	0.813677	0.0734732	0.47951	0.289802	0.274517	--	--	Cellular Component: intracellular (GO:0005622);; Biological Process: single-organism cellular process (GO:0044763);; Biological Process: regulation of cellular component organization (GO:0051128);;	--	--	[U]	Intracellular trafficking, secretion, and vesicular transport	Rab-GTPase-TBC domain	--	S	Function unknown	unnamed protein product [Chondrus crispus]	cellular component: cell (GO:0005623);; cellular component: cell part (GO:0044464);; biological process: cellular process (GO:0009987);; biological process: single-organism process (GO:0044699);; biological process: biological regulation (GO:0065007)
evm.TU.contig_674.3	EVM%20prediction%20contig_674.3	231.665	16225	146.532	12555	214.24	10982	151.287	7945	771.837	41032	736.954	42547	53.7594	2833	82.7173	3807	4.27297e-26	3.48443	0.566857	-0.266809	6.00909e-07	-1.05517	6.68133e-130	4.18802	--	--	--	--	--	--	--	Zinc finger, C3HC4 type (RING finger);; Zinc finger, C3HC4 type (RING finger)	--	--	--	unnamed protein product [Chondrus crispus]	--
evm.TU.contig_4594.4	EVM%20prediction%20contig_4594.4	102.557	9563	386.92	44134	8.45364	577	22.5216	1575	25.7517	1823	20.0639	1543	69.536	4878	55.3136	3389	0.0114575	-1.77778	0.000184491	2.93085	0.000857187	2.06811	0.0451016	-0.719391	[E]	Amino acid transport and metabolism	Molecular Function: glutamate-5-semialdehyde dehydrogenase activity (GO:0004350);; Cellular Component: nucleus (GO:0005634);; Cellular Component: cytosol (GO:0005829);; Biological Process: proline biosynthetic process (GO:0006561);;	K00147|0|ccp:CHC_T00008349001|K00147 glutamate-5-semialdehyde dehydrogenase [EC:1.2.1.41] | (RefSeq) glutamate-5-semialdehyde dehydrogenase	Arginine and proline metabolism (ko00330);; Biosynthesis of amino acids (ko01230)	[E]	Amino acid transport and metabolism	Aldehyde dehydrogenase family	Delta-1-pyrroline-5-carboxylate synthase OS=Mesembryanthemum crystallinum OX=3544 GN=P5CS PE=2 SV=1	E	Amino acid transport and metabolism	glutamate-5-semialdehyde dehydrogenase [Chondrus crispus]	molecular function: catalytic activity (GO:0003824);; biological process: metabolic process (GO:0008152);; biological process: single-organism process (GO:0044699);; cellular component: cell (GO:0005623);; cellular component: organelle (GO:0043226);; cellular component: cell part (GO:0044464);; biological process: cellular process (GO:0009987)
evm.TU.contig_591.1	EVM%20prediction%20contig_591.1	42.0258	1503	66.6766	2916	24.9894	654	36.532	980	71.5232	1941	30.5007	899	30.6714	825	42.0698	989	0.016671	1.34716	0.5671	0.399804	0.294068	0.508369	0.00735265	1.14548	[R]	General function prediction only	Biological Process: cellular process (GO:0009987);;	--	--	[R]	General function prediction only	Tetratricopeptide repeat;; Tetratricopeptide repeat;; Tetratricopeptide repeat;; Tetratricopeptide repeat	Protein high chlorophyll fluorescent 107 OS=Arabidopsis thaliana OX=3702 GN=HCF107 PE=1 SV=1	S	Function unknown	TPR repeat-containing protein [Chondrus crispus]	biological process: cellular process (GO:0009987)
evm.TU.contig_3838.1	EVM%20prediction%20contig_3838.1	5.24232	271	5.11772	324	4.86576	184	11.1875	434	6.64116	261	6.6812	285	1.83383	72	5.75823	196	1.59192e-09	1.87849	0.204574	-0.952718	0.30276	-0.79138	0.00177792	1.5103	--	--	--	--	--	--	--	Retrotransposon gag protein;; Zinc knuckle	--	S	Function unknown	hypothetical protein RO3G_02687 [Lichtheimia corymbifera JMRC:FSU:9682]	--
evm.TU.contig_3609.1	EVM%20prediction%20contig_3609.1	41.5765	5389	99.4274	15766	21.9143	2079	16.5679	1611	15.6466	1540	20.4691	2188	20.3171	1982	30.4394	2593	0.544145	-0.409555	0.0118919	1.44909	0.000552125	0.740436	0.40178	0.281893	[V]	Defense mechanisms	--	--	--	[R]	General function prediction only	MatE	Protein DETOXIFICATION 46, chloroplastic OS=Arabidopsis thaliana OX=3702 GN=DTX46 PE=2 SV=1	V	Defense mechanisms	predicted protein [Thalassiosira pseudonana CCMP1335]	--
evm.TU.contig_531.13	EVM%20prediction%20contig_531.13	4.74503	469	4.03301	487	5.17545	374	3.12768	232	0.942626	71	0.828202	68	1.69193	126	2.46687	160	0.0624459	-0.744373	0.653641	-0.214549	0.0824219	-0.606683	0.234892	-0.443254	[L]	Replication, recombination and repair	Molecular Function: endonuclease activity (GO:0004519);; Cellular Component: nucleus (GO:0005634);; Biological Process: DNA recombination (GO:0006310);; Biological Process: cellular response to DNA damage stimulus (GO:0006974);;	K15078|2.03739e-25|gsl:Gasu_09870|K15078 structure-specific endonuclease subunit SLX1 [EC:3.6.1.-] | (RefSeq) endo/excinuclease amino terminal domain-containing protein	--	[R]	General function prediction only	GIY-YIG catalytic domain	--	L	Replication, recombination and repair	endo/excinuclease amino terminal domain-containing protein [Galdieria sulphuraria]	molecular function: catalytic activity (GO:0003824);; biological process: metabolic process (GO:0008152);; biological process: cellular process (GO:0009987);; cellular component: cell (GO:0005623);; cellular component: organelle (GO:0043226);; cellular component: cell part (GO:0044464);; biological process: response to stimulus (GO:0050896)
evm.TU.contig_2120.5	EVM%20prediction%20contig_2120.5	162.764	20678	101.047	15704	643.973	59874	477.416	45479	303.46	29263	156.672	16408	1261.43	120562	1356.45	113228	5.48887e-07	2.25835	2.29119e-11	-2.33869	2.54586e-12	1.58632	8.59854e-07	-1.71706	--	--	--	--	--	--	--	--	--	--	--	--	--
evm.TU.contig_3488.2	EVM%20prediction%20contig_3488.2	19.1362	1073	19.3267	1325	6.97134	286	8.70902	366	3.66116	156	3.06866	142	9.38195	396	11.0822	408	0.00208579	-0.965078	0.0794751	0.869157	0.10944	0.680761	0.00137706	-0.842441	--	--	--	--	--	--	--	--	--	--	--	hypothetical protein TSOC_014089, partial [Tetrabaena socialis]	--
evm.TU.contig_4437.4	EVM%20prediction%20contig_4437.4	30.2504	9335	45.2439	17079	20.1992	4562	17.6531	4085	9.37224	2196	8.36726	2129	18.0308	4186	24.8662	5042	0.185143	-0.549077	0.163546	0.638654	0.0268696	0.516734	0.00180578	-0.510822	--	--	--	K20353|7.68354e-06|vvi:100251258|K20353 COPII coat assembly protein SEC16 | (RefSeq) protein transport protein SEC16B homolog	--	--	--	Sec23-binding domain of Sec16	--	S	Function unknown	--	--
evm.TU.contig_4400.9	EVM%20prediction%20contig_4400.9	30.4125	2105	33.1219	2804	22.1942	1125	17.5382	911	17.3732	913	16.3512	933	24.9924	1302	23.1171	1052	0.0327549	0.617378	0.341559	0.342845	0.048986	0.653944	0.568438	0.200717	[L]	Replication, recombination and repair	--	K03469|7.98014e-25|ccp:CHC_T00003815001|K03469 ribonuclease HI [EC:3.1.26.4] | (RefSeq) hypothetical protein	DNA replication (ko03030)	[L]	Replication, recombination and repair	RNase H;; Caulimovirus viroplasmin	--	L	Replication, recombination and repair	hypothetical protein CVT24_005328 [Panaeolus cyanescens]	--
evm.TU.contig_4404.1	EVM%20prediction%20contig_4404.1	31.8405	3023	37.2541	4326	58.2574	4047	36.5186	2600	38.2196	2754	27.1619	2126	61.27	4376	79.2501	4943	8.74558e-06	1.4237	0.0314752	-0.734346	2.99673e-05	0.939635	0.15216	-0.354245	--	--	--	--	--	[R]	General function prediction only	Zinc finger, C2H2 type;; C2H2-type zinc finger	--	S	Function unknown	hypothetical protein FGRA07_04261 [Fusarium graminearum]	--
evm.TU.contig_2022.11	EVM%20prediction%20contig_2022.11	66.5625	2088	61.0452	2342	111.212	2553	46.7594	1100	30.1161	717	24.6539	638	40.6387	959	42.4914	876	0.290738	0.313078	0.274259	-0.541411	0.320388	-0.461666	0.700419	0.122734	--	--	Cellular Component: nucleosome (GO:0000786);; Cellular Component: nuclear chromatin (GO:0000790);; Molecular Function: DNA binding (GO:0003677);; Biological Process: chromatin silencing (GO:0006342);; Molecular Function: protein heterodimerization activity (GO:0046982);;	K11251|7.81128e-60|ccp:CHC_T00008850001|K11251 histone H2A | (RefSeq) histone H2A.Z variant	--	[B]	Chromatin structure and dynamics	Core histone H2A/H2B/H3/H4;; C-terminus of histone H2A	Probable histone H2A variant 3 OS=Oryza sativa subsp. japonica OX=39947 GN=Os03g0743400 PE=2 SV=1	B	Chromatin structure and dynamics	histone H2A variant 1 putative, partial [Pythium insidiosum]	cellular component: cell (GO:0005623);; cellular component: macromolecular complex (GO:0032991);; cellular component: organelle (GO:0043226);; cellular component: organelle part (GO:0044422);; cellular component: cell part (GO:0044464);; cellular component: membrane-enclosed lumen (GO:0031974);; molecular function: binding (GO:0005488);; biological process: cellular process (GO:0009987);; biologi…
evm.TU.contig_2051.34	EVM%20prediction%20contig_2051.34	924.461	49670	1116.59	73390	972.245	38231	545.608	21982	2838.38	115759	3200.6	141758	2140.97	86541	2231.66	78786	3.41676e-23	3.06047	0.766491	0.139691	3.27524e-11	1.90055	3.62976e-06	1.17677	--	--	Molecular Function: transcription factor activity, sequence-specific DNA binding (GO:0003700);; Biological Process: regulation of transcription, DNA-templated (GO:0006355);; Molecular Function: zinc ion binding (GO:0008270);; Molecular Function: sequence-specific DNA binding (GO:0043565);;	--	--	[K]	Transcription	GATA zinc finger	GATA transcription factor 11 OS=Arabidopsis thaliana OX=3702 GN=GATA11 PE=2 SV=1	K	Transcription	unnamed protein product [Chondrus crispus]	molecular function: nucleic acid binding transcription factor activity (GO:0001071);; biological process: biological regulation (GO:0065007);; molecular function: binding (GO:0005488)
evm.TU.contig_446.6	EVM%20prediction%20contig_446.6	0.063257	2	0.048882	2	0.125828	3	0.102439	2	0.102708	2	0.115851	3	0.075294	2	0.08543	2	0.31446	1.4676	0.72037	-0.485699	0.96148	0.070539	0.707712	0.417582	--	--	--	--	--	--	--	--	--	--	--	--	--
evm.TU.contig_435.3	EVM%20prediction%20contig_435.3	75.5496	3996	79.0749	5117	45.622	1767	23.8482	946	12.9392	520	20.1544	879	25.0754	998	28.1392	978	0.156159	-0.648432	0.0222703	0.848775	0.948522	0.0305529	0.890373	0.0694413	--	--	--	--	--	--	--	EF-hand domain;; EF-hand domain pair;; EF hand	--	--	--	--	--
evm.TU.contig_469.8	EVM%20prediction%20contig_469.8	13.2834	959	8.17284	722	10.3928	549	5.39551	292	2.41436	133	1.7775	106	4.44041	241	7.05328	335	0.0888494	-0.787902	0.819158	0.144281	0.880906	-0.0741471	0.0416833	-0.663054	--	--	Cellular Component: cytoplasmic part (GO:0044444);;	--	--	[S]	Function unknown	Yip1 domain	--	S	Function unknown	hypothetical protein H257_10162 [Aphanomyces astaci]	cellular component: cell (GO:0005623);; cellular component: cell part (GO:0044464)
evm.TU.contig_2282.8	EVM%20prediction%20contig_2282.8	33.9368	3789	23.7223	3240	52.7106	4307	22.932	1920	9.19725	780	8.24071	759	13.0453	1096	16.4306	1206	0.654749	-0.176141	0.207708	-0.628698	0.0190047	-0.904552	0.977876	-0.00746612	[F]	Nucleotide transport and metabolism	--	--	--	[F]	Nucleotide transport and metabolism	GDA1/CD39 (nucleoside phosphatase) family	Probable apyrase 3 OS=Oryza sativa subsp. japonica OX=39947 GN=APY3 PE=2 SV=2	GO	Carbohydrate transport and metabolism;; Posttranslational modification, protein turnover, chaperones	apyrase [Galdieria sulphuraria]	--
evm.TU.contig_2079.7	EVM%20prediction%20contig_2079.7	42.1098	1198	26.0249	906	14.2759	298	8.15582	174	64.336	1389	42.9552	1007	35.511	760	46.0048	860	5.98488e-08	2.13997	0.00654314	1.23759	3.51643e-16	2.20318	1.62926e-05	1.11122	--	--	--	--	--	--	--	--	--	--	--	--	--
evm.TU.contig_2040.7	EVM%20prediction%20contig_2040.7	40.0152	4802	20.4374	3001	95.3123	8371	43.0182	3871	8.2507	752	7.83925	776	29.5978	2673	39.3265	3101	0.505847	-0.344569	0.00768103	-1.38185	0.136856	-0.572997	1.0014e-15	-1.32796	[T]	Signal transduction mechanisms	--	K08794|6.99494e-63|ccp:CHC_T00009242001|K08794 calcium/calmodulin-dependent protein kinase I [EC:2.7.11.17] | (RefSeq) Protein-serine/threonine kinases Rhodoplastic	--	[T]	Signal transduction mechanisms	Protein kinase domain;; Protein tyrosine kinase	Probable serine/threonine protein kinase IRE3 OS=Arabidopsis thaliana OX=3702 GN=IRE3 PE=2 SV=1	T	Signal transduction mechanisms	hypothetical protein BU14_0306s0027 [Porphyra umbilicalis]	--
evm.TU.contig_2500.14	EVM%20prediction%20contig_2500.14	105.074	11379	94.3071	12494	61.1793	4849	28.7779	2337	36.4647	2998	47.5737	4247	57.9755	4724	61.4408	4372	0.447029	0.303391	0.0355203	0.847321	0.0294875	0.81524	0.528219	0.230923	[P]	Inorganic ion transport and metabolism	Molecular Function: transporter activity (GO:0005215);; Cellular Component: integral component of membrane (GO:0016021);; Biological Process: anion transmembrane transport (GO:0098656);;	--	--	--	--	Citrate transporter	Sodium/proton antiporter 1 OS=Arabidopsis thaliana OX=3702 GN=NHD1 PE=2 SV=1	P	Inorganic ion transport and metabolism	hypothetical protein BU14_0161s0010 [Porphyra umbilicalis]	molecular function: transporter activity (GO:0005215);; cellular component: membrane (GO:0016020);; cellular component: membrane part (GO:0044425);; biological process: localization (GO:0051179)
evm.TU.contig_2056.12	EVM%20prediction%20contig_2056.12	118.957	12062	99.7667	12375	75.5057	5604	19.0274	1447	9.42657	726	13.7554	1150	10.8216	826	13.0185	868	2.59294e-05	-1.63997	0.165021	0.912026	0.0132121	-1.39577	0.0479717	0.694336	[S]	Function unknown	--	--	--	--	--	Sulfite exporter TauE/SafE	--	S	Function unknown	hypothetical protein BU14_0300s0002 [Porphyra umbilicalis]	--
evm.TU.contig_504.4	EVM%20prediction%20contig_504.4	13.2933	2787	13.4948	3476	12.8203	2035	11.144	1828	10.2395	1627	10.4096	1801	6.2295	1005	8.49701	1183	1.52842e-05	1.1514	0.56912	-0.224901	0.131889	-0.384488	5.16129e-11	1.21046	--	--	--	--	--	--	--	Chlorophyll A-B binding protein	--	--	--	hypothetical protein BU14_1825s0001 [Porphyra umbilicalis]	--
evm.TU.contig_2272.2	EVM%20prediction%20contig_2272.2	49.5676	9606	51.0747	12109	29.3151	4158	37.363	5430	23.0948	3398	15.1342	2418	29.0442	4235	44.111	5618	0.755243	0.126183	0.728462	0.201143	0.333916	0.412699	0.599266	-0.17521	[T]	Signal transduction mechanisms	--	K02677|1.89962e-70|ccp:CHC_T00009146001|K02677 classical protein kinase C alpha type [EC:2.7.11.13] | (RefSeq) Serine/threonine protein kinase	Phosphatidylinositol signaling system (ko04070);; AGE-RAGE signaling pathway in diabetic complications (ko04933)	[RT]	General function prediction only;; Signal transduction mechanisms	Protein kinase domain;; Protein tyrosine kinase	Probable serine/threonine protein kinase IRE4 OS=Arabidopsis thaliana OX=3702 GN=IRE4 PE=2 SV=1	T	Signal transduction mechanisms	Serine/threonine protein kinase [Chondrus crispus]	--
evm.TU.contig_907.1	EVM%20prediction%20contig_907.1	0.099266	3	0.075194	3	0.188309	4	0.144698	4	0.190269	5	0.169325	4	0.108519	3	0.14232	3	0.142583	1.89214	0.623216	-0.659534	0.994493	0.0104956	0.52	0.671619	[H]	Coenzyme transport and metabolism	--	--	--	--	--	--	--	H	Coenzyme transport and metabolism	predicted protein [Physcomitrella patens]	--
evm.TU.contig_448.14	EVM%20prediction%20contig_448.14	5.42626	543	3.89334	476	5.46333	400	2.98748	224	2.69302	205	2.31304	191	3.37559	254	6.39712	421	0.102531	0.637946	0.799669	-0.146439	0.189223	0.548824	0.676036	-0.169616	--	--	Cellular Component: chromosome, centromeric region (GO:0000775);; Biological Process: single-organism cellular process (GO:0044763);;	K11548|5.96137e-104|gsl:Gasu_00260|K11548 kinetochore protein Nuf2 | (RefSeq) kinetochore protein Nuf2	--	[D]	Cell cycle control, cell division, chromosome partitioning	Nuf2 family	--	S	Function unknown	kinetochore protein Nuf2 [Galdieria sulphuraria]	cellular component: cell (GO:0005623);; cellular component: organelle (GO:0043226);; cellular component: organelle part (GO:0044422);; cellular component: cell part (GO:0044464);; biological process: cellular process (GO:0009987);; biological process: single-organism process (GO:0044699)
evm.TU.contig_2150.1	EVM%20prediction%20contig_2150.1	20.4828	1315	15.2043	1194	25.7251	1209	19.0186	916	8.18454	399	2.62353	139	18.6431	901	32.0231	1351	0.788821	-0.204198	0.0765249	-0.636651	0.0767608	0.508168	0.0108475	-1.34186	[R]	General function prediction only	Molecular Function: nucleic acid binding (GO:0003676);; Biological Process: gene expression (GO:0010467);; Molecular Function: hydrolase activity (GO:0016787);; Biological Process: cellular nitrogen compound metabolic process (GO:0034641);; Biological Process: primary metabolic process (GO:0044238);; Biological Process: cellular macromolecule metabolic process (GO:0044260);; Cellular Component: i…	--	--	[A]	RNA processing and modification	S1 RNA binding domain	Polyribonucleotide nucleotidyltransferase 2, mitochondrial OS=Arabidopsis thaliana OX=3702 GN=PNP2 PE=2 SV=1	J	Translation, ribosomal structure and biogenesis	30S ribosomal protein S1 [Galdieria sulphuraria]	molecular function: binding (GO:0005488);; biological process: metabolic process (GO:0008152);; molecular function: catalytic activity (GO:0003824);; biological process: cellular process (GO:0009987);; cellular component: cell (GO:0005623);; cellular component: cell part (GO:0044464)
[truncated: 7,813 more rows]
