# Supplementary material for: Physiological and transcriptome analysis elucidates the metabolic mechanism of versatile Porphyridium purpureum under nitrogen deprivation for exopolysaccharides accumulation
Source: Bioresour Bioprocess. 2021 Aug 12;8(1):73. doi: 10.1186/s40643-021-00426-x (PMC10991915; doi:10.1186/s40643-021-00426-x)
Supplement: Supplementary file 3 — Additional file 3: Data S2. Expression profiles of genes encoding TFs_TRs_PKs. [file 40643_2021_426_MOESM3_ESM.xlsx]

## Sheet: TFs_all
Data S2. Expression profiles of genes coding TFs_TRs_PKs
#ID	Family	Type
evm.TU.contig_2283.2	BSD	TF		BSD	1
evm.TU.contig_2077.8	bZIP	TF		bZIP	13
evm.TU.contig_2102.4	bZIP	TF		C2C2-GATA	2
evm.TU.contig_2107.3	bZIP	TF		C2C2-YABBY	1
evm.TU.contig_2107.4	bZIP	TF		C2H2	66
evm.TU.contig_2107.5	bZIP	TF		C3H	12
evm.TU.contig_2284.2	bZIP	TF		CPP	2
evm.TU.contig_2284.3	bZIP	TF		CSD	3
evm.TU.contig_2284.8	bZIP	TF		E2F-DP	3
evm.TU.contig_3443.13	bZIP	TF		GARP-G2-like	2
evm.TU.contig_3494.2	bZIP	TF		HB-other	10
evm.TU.contig_4424.8	bZIP	TF		HSF	1
evm.TU.contig_494.2	bZIP	TF		LIM	2
evm.TU.contig_501.1	bZIP	TF		MADS-M-type	2
evm.TU.contig_2051.34	C2C2-GATA	TF		MYB	19
evm.TU.contig_3420.8	C2C2-GATA	TF		MYB-related	32
evm.TU.contig_4448.5	C2C2-YABBY	TF		NF-YA	1
Porphyridium_purpureum_newGene_1220	C2H2	TF		NF-YB	2
Porphyridium_purpureum_newGene_371	C2H2	TF		NF-YC	2
evm.TU.contig_2032.25	C2H2	TF		PLATZ	1
evm.TU.contig_2036.9	C2H2	TF		RWP-RK	5
evm.TU.contig_2044.18	C2H2	TF
evm.TU.contig_2044.6	C2H2	TF
evm.TU.contig_2062.11	C2H2	TF
evm.TU.contig_2077.17	C2H2	TF
evm.TU.contig_2083.18	C2H2	TF
evm.TU.contig_2090.3	C2H2	TF
evm.TU.contig_2093.5	C2H2	TF
evm.TU.contig_2102.1	C2H2	TF
evm.TU.contig_2130.9	C2H2	TF
evm.TU.contig_2148.4	C2H2	TF
evm.TU.contig_2150.20	C2H2	TF
evm.TU.contig_2246.6	C2H2	TF
evm.TU.contig_2286.1	C2H2	TF
evm.TU.contig_2404.1	C2H2	TF
evm.TU.contig_2421.1	C2H2	TF
evm.TU.contig_2446.1	C2H2	TF
evm.TU.contig_2446.2	C2H2	TF
evm.TU.contig_2446.3	C2H2	TF
evm.TU.contig_2499.4	C2H2	TF
evm.TU.contig_2621.4	C2H2	TF
evm.TU.contig_3384.2	C2H2	TF
evm.TU.contig_3397.6	C2H2	TF
evm.TU.contig_3397.7	C2H2	TF
evm.TU.contig_3423.23	C2H2	TF
evm.TU.contig_3428.4	C2H2	TF
evm.TU.contig_3458.14	C2H2	TF
evm.TU.contig_3478.1	C2H2	TF
evm.TU.contig_3491.13	C2H2	TF
evm.TU.contig_3491.14	C2H2	TF
evm.TU.contig_3525.5	C2H2	TF
evm.TU.contig_3577.4	C2H2	TF
evm.TU.contig_3601.2	C2H2	TF
evm.TU.contig_3669.1	C2H2	TF
evm.TU.contig_3698.3	C2H2	TF
evm.TU.contig_3811.1	C2H2	TF
evm.TU.contig_435.15	C2H2	TF
evm.TU.contig_4402.1	C2H2	TF
evm.TU.contig_4404.1	C2H2	TF
evm.TU.contig_4424.2	C2H2	TF
evm.TU.contig_4433.1	C2H2	TF
evm.TU.contig_4443.1	C2H2	TF
evm.TU.contig_4443.2	C2H2	TF
evm.TU.contig_4461.3	C2H2	TF
evm.TU.contig_447.9	C2H2	TF
evm.TU.contig_462.18	C2H2	TF
evm.TU.contig_462.19	C2H2	TF
evm.TU.contig_472.1	C2H2	TF
evm.TU.contig_527.5	C2H2	TF
evm.TU.contig_535.4	C2H2	TF
evm.TU.contig_547.2	C2H2	TF
evm.TU.contig_548.1	C2H2	TF
evm.TU.contig_549.1	C2H2	TF
evm.TU.contig_567.1	C2H2	TF
evm.TU.contig_568.1	C2H2	TF
evm.TU.contig_569.6	C2H2	TF
evm.TU.contig_573.2	C2H2	TF
evm.TU.contig_608.1	C2H2	TF
evm.TU.contig_617.3	C2H2	TF
evm.TU.contig_628.1	C2H2	TF
evm.TU.contig_666.5	C2H2	TF
evm.TU.contig_679.2	C2H2	TF
evm.TU.contig_798.2	C2H2	TF
evm.TU.contig_2020.11	C3H	TF
evm.TU.contig_2032.18	C3H	TF
evm.TU.contig_2089.10	C3H	TF
evm.TU.contig_2181.5	C3H	TF
evm.TU.contig_2187.1	C3H	TF
evm.TU.contig_3494.6	C3H	TF
evm.TU.contig_4400.15	C3H	TF
evm.TU.contig_441.23	C3H	TF
evm.TU.contig_4422.5	C3H	TF
evm.TU.contig_4496.3	C3H	TF
evm.TU.contig_475.1	C3H	TF
evm.TU.contig_510.7	C3H	TF
evm.TU.contig_2165.1	CPP	TF
evm.TU.contig_2468.2	CPP	TF
evm.TU.contig_3392.7	CSD	TF
evm.TU.contig_3392.8	CSD	TF
evm.TU.contig_3392.9	CSD	TF
evm.TU.contig_3463.4	E2F-DP	TF
evm.TU.contig_4404.19	E2F-DP	TF
evm.TU.contig_559.1	E2F-DP	TF
evm.TU.contig_2051.13	GARP-G2-like	TF
evm.TU.contig_4486.1	GARP-G2-like	TF
evm.TU.contig_2095.1	HB-other	TF
evm.TU.contig_2271.2	HB-other	TF
evm.TU.contig_2282.2	HB-other	TF
evm.TU.contig_3495.3	HB-other	TF
evm.TU.contig_3495.4	HB-other	TF
evm.TU.contig_4416.19	HB-other	TF
evm.TU.contig_4494.3	HB-other	TF
evm.TU.contig_4592.1	HB-other	TF
evm.TU.contig_532.4	HB-other	TF
evm.TU.contig_677.2	HB-other	TF
evm.TU.contig_435.5	HSF	TF
evm.TU.contig_2712.1	LIM	TF
evm.TU.contig_3508.1	LIM	TF
evm.TU.contig_2031.18	MADS-M-type	TF
evm.TU.contig_454.6	MADS-M-type	TF
evm.TU.contig_2090.6	MYB	TF
evm.TU.contig_2227.5	MYB	TF
evm.TU.contig_2268.3	MYB	TF
evm.TU.contig_3397.12	MYB	TF
evm.TU.contig_3402.10	MYB	TF
evm.TU.contig_3402.11	MYB	TF
evm.TU.contig_3402.9	MYB	TF
evm.TU.contig_3578.1	MYB	TF
evm.TU.contig_3821.1	MYB	TF
evm.TU.contig_4410.19	MYB	TF
evm.TU.contig_4428.5	MYB	TF
evm.TU.contig_4429.1	MYB	TF
evm.TU.contig_444.1	MYB	TF
evm.TU.contig_494.3	MYB	TF
evm.TU.contig_518.6	MYB	TF
evm.TU.contig_540.1	MYB	TF
evm.TU.contig_585.4	MYB	TF
evm.TU.contig_651.4	MYB	TF
evm.TU.contig_763.2	MYB	TF
evm.TU.contig_2025.19	MYB-related	TF
evm.TU.contig_2051.36	MYB-related	TF
evm.TU.contig_2085.6	MYB-related	TF
evm.TU.contig_2109.6	MYB-related	TF
evm.TU.contig_2116.9	MYB-related	TF
evm.TU.contig_2141.4	MYB-related	TF
evm.TU.contig_2186.6	MYB-related	TF
evm.TU.contig_2210.1	MYB-related	TF
evm.TU.contig_2283.5	MYB-related	TF
evm.TU.contig_2286.17	MYB-related	TF
evm.TU.contig_2292.1	MYB-related	TF
evm.TU.contig_2302.6	MYB-related	TF
evm.TU.contig_2444.4	MYB-related	TF
evm.TU.contig_3396.8	MYB-related	TF
evm.TU.contig_3417.2	MYB-related	TF
evm.TU.contig_3444.2	MYB-related	TF
evm.TU.contig_3476.2	MYB-related	TF
evm.TU.contig_3483.5	MYB-related	TF
evm.TU.contig_3551.3	MYB-related	TF
evm.TU.contig_3572.2	MYB-related	TF
evm.TU.contig_3599.1	MYB-related	TF
evm.TU.contig_3599.2	MYB-related	TF
evm.TU.contig_4446.20	MYB-related	TF
evm.TU.contig_4462.4	MYB-related	TF
evm.TU.contig_461.3	MYB-related	TF
evm.TU.contig_464.6	MYB-related	TF
evm.TU.contig_481.6	MYB-related	TF
evm.TU.contig_493.14	MYB-related	TF
evm.TU.contig_505.8	MYB-related	TF
evm.TU.contig_542.3	MYB-related	TF
evm.TU.contig_611.15	MYB-related	TF
evm.TU.contig_738.1	MYB-related	TF
evm.TU.contig_2210.5	NF-YA	TF
evm.TU.contig_2083.6	NF-YB	TF
evm.TU.contig_4493.3	NF-YB	TF
evm.TU.contig_2154.13	NF-YC	TF
evm.TU.contig_3392.14	NF-YC	TF
evm.TU.contig_2073.9	PLATZ	TF
evm.TU.contig_2175.1	RWP-RK	TF
evm.TU.contig_2244.6	RWP-RK	TF
evm.TU.contig_2303.3	RWP-RK	TF
evm.TU.contig_2349.2	RWP-RK	TF
evm.TU.contig_3399.7	RWP-RK	TF

## Sheet: TRs_all
Data S2. Expression profiles of genes coding TFs_TRs_PKs
#ID	Family	Type
evm.TU.contig_3447.3	ARID	TR		ARID	1
evm.TU.contig_2262.10	Coactivator p15	TR		Coactivator p15	1
evm.TU.contig_2108.1	DDT	TR		DDT	2
evm.TU.contig_2146.25	DDT	TR		GNAT	23
evm.TU.contig_2057.8	GNAT	TR		Jumonji	6
evm.TU.contig_2069.4	GNAT	TR		MBF1	1
evm.TU.contig_2088.6	GNAT	TR		MED6	1
evm.TU.contig_2098.6	GNAT	TR		MED7	1
evm.TU.contig_2253.1	GNAT	TR		mTERF	5
evm.TU.contig_2279.11	GNAT	TR		Others	7
evm.TU.contig_2282.14	GNAT	TR		PHD	6
evm.TU.contig_2340.8	GNAT	TR		RB	1
evm.TU.contig_3423.10	GNAT	TR		Rcd1-like	1
evm.TU.contig_3438.2	GNAT	TR		SET	11
evm.TU.contig_3606.2	GNAT	TR		SNF2	17
evm.TU.contig_3637.2	GNAT	TR		SOH1	1
evm.TU.contig_429.4	GNAT	TR		SWI/SNF-BAF60b	5
evm.TU.contig_4410.23	GNAT	TR		TRAF	4
evm.TU.contig_4440.3	GNAT	TR
evm.TU.contig_4491.17	GNAT	TR
evm.TU.contig_4512.4	GNAT	TR
evm.TU.contig_454.10	GNAT	TR
evm.TU.contig_512.8	GNAT	TR
evm.TU.contig_623.7	GNAT	TR
evm.TU.contig_638.2	GNAT	TR
evm.TU.contig_737.2	GNAT	TR
evm.TU.contig_743.2	GNAT	TR
evm.TU.contig_2050.2	Jumonji	TR
evm.TU.contig_2282.5	Jumonji	TR
evm.TU.contig_2510.1	Jumonji	TR
evm.TU.contig_3478.13	Jumonji	TR
evm.TU.contig_4404.15	Jumonji	TR
evm.TU.contig_612.1	Jumonji	TR
evm.TU.contig_3388.6	MBF1	TR
evm.TU.contig_517.9	MED6	TR
evm.TU.contig_4486.2	MED7	TR
evm.TU.contig_2054.1	mTERF	TR
evm.TU.contig_2173.8	mTERF	TR
evm.TU.contig_2715.1	mTERF	TR
evm.TU.contig_3427.6	mTERF	TR
evm.TU.contig_493.21	mTERF	TR
evm.TU.contig_3426.22	Others	TR
evm.TU.contig_3458.11	Others	TR
evm.TU.contig_3471.8	Others	TR
evm.TU.contig_482.9	Others	TR
evm.TU.contig_494.11	Others	TR
evm.TU.contig_569.7	Others	TR
evm.TU.contig_866.1	Others	TR
evm.TU.contig_2064.1	PHD	TR
evm.TU.contig_2108.6	PHD	TR
evm.TU.contig_2303.1	PHD	TR
evm.TU.contig_3441.15	PHD	TR
evm.TU.contig_444.20	PHD	TR
evm.TU.contig_757.1	PHD	TR
evm.TU.contig_2089.5	RB	TR
evm.TU.contig_4413.6	Rcd1-like	TR
evm.TU.contig_2024.1	SET	TR
evm.TU.contig_2059.3	SET	TR
evm.TU.contig_2065.7	SET	TR
evm.TU.contig_2086.4	SET	TR
evm.TU.contig_2357.2	SET	TR
evm.TU.contig_3580.1	SET	TR
evm.TU.contig_4402.7	SET	TR
evm.TU.contig_450.7	SET	TR
evm.TU.contig_4500.3	SET	TR
evm.TU.contig_457.2	SET	TR
evm.TU.contig_677.1	SET	TR
evm.TU.contig_2073.11	SNF2	TR
evm.TU.contig_2077.13	SNF2	TR
evm.TU.contig_2132.9	SNF2	TR
evm.TU.contig_2180.3	SNF2	TR
evm.TU.contig_2672.1	SNF2	TR
evm.TU.contig_3423.21	SNF2	TR
evm.TU.contig_4438.19	SNF2	TR
evm.TU.contig_4474.1	SNF2	TR
evm.TU.contig_4476.3	SNF2	TR
evm.TU.contig_4483.9	SNF2	TR
evm.TU.contig_452.16	SNF2	TR
evm.TU.contig_4527.1	SNF2	TR
evm.TU.contig_483.3	SNF2	TR
evm.TU.contig_524.6	SNF2	TR
evm.TU.contig_640.1	SNF2	TR
evm.TU.contig_664.3	SNF2	TR
evm.TU.contig_686.2	SNF2	TR
evm.TU.contig_3416.10	SOH1	TR
evm.TU.contig_2386.1	SWI/SNF-BAF60b	TR
evm.TU.contig_4447.8	SWI/SNF-BAF60b	TR
evm.TU.contig_489.1	SWI/SNF-BAF60b	TR
evm.TU.contig_496.6	SWI/SNF-BAF60b	TR
evm.TU.contig_550.1	SWI/SNF-BAF60b	TR
evm.TU.contig_2175.4	TRAF	TR
evm.TU.contig_2190.11	TRAF	TR
evm.TU.contig_3469.2	TRAF	TR
evm.TU.contig_538.1	TRAF	TR

## Sheet: PKs_all
Data S2. Expression profiles of genes coding TFs_TRs_PKs
#ID	Family	Type
evm.TU.contig_2070.23	AGC_MAST	PK		AGC_MAST	4
evm.TU.contig_3456.9	AGC_MAST	PK		AGC_NDR	3
evm.TU.contig_3487.4	AGC_MAST	PK		AGC_RSK-2	11
evm.TU.contig_542.5	AGC_MAST	PK		AGC-Pl	3
evm.TU.contig_2025.25	AGC_NDR	PK		CAMK_AMPK	3
evm.TU.contig_3427.2	AGC_NDR	PK		CAMK_CAMKL-CHK1	16
evm.TU.contig_4446.16	AGC_NDR	PK		CAMK_CAMKL-LKB	7
evm.TU.contig_2272.2	AGC_PKA-PKG	PK		CAMK_CDPK	60
evm.TU.contig_4438.6	AGC_PKA-PKG	PK		CMGC_MAPK	8
evm.TU.contig_2016.8	AGC_RSK-2	PK		Group-Pl-4	3
evm.TU.contig_2288.3	AGC_RSK-2	PK		RLK-Pelle_DLSV	10
evm.TU.contig_2313.4	AGC_RSK-2	PK		STE_STE11	3
evm.TU.contig_3404.15	AGC_RSK-2	PK		STE_STE20-Pl	3
evm.TU.contig_3503.2	AGC_RSK-2	PK		STE_STE7	3
evm.TU.contig_4422.2	AGC_RSK-2	PK		TKL-Cr-3	13
evm.TU.contig_4422.3	AGC_RSK-2	PK		TKL-Pl-4	8
evm.TU.contig_494.8	AGC_RSK-2	PK		WEE	3
evm.TU.contig_496.16	AGC_RSK-2	PK		Aur	1
evm.TU.contig_615.2	AGC_RSK-2	PK		CAMK_CAMK1-Tthe	1
evm.TU.contig_673.2	AGC_RSK-2	PK		CK1_CK1	1
evm.TU.contig_2044.4	AGC-Pl	PK		CK1_CK1-Pl	1
evm.TU.contig_2090.16	AGC-Pl	PK		CMGC_CDK-CDK8	1
evm.TU.contig_2139.1	AGC-Pl	PK		CMGC_CDK-CDK7	1
evm.TU.contig_2098.3	Aur	PK		CMGC_CDK-PITSLRE	1
evm.TU.contig_3392.3	AurL-Cr-1	PK		CMGC_CDK-CRK7-CDK9	1
evm.TU.contig_491.10	AurL-Cr-1	PK		CMGC_DYRK-YAK	1
evm.TU.contig_2056.5	CAMK_AMPK	PK		Group-Cr-1	1
evm.TU.contig_3497.1	CAMK_AMPK	PK		PEK_GCN2	1
evm.TU.contig_4499.1	CAMK_AMPK	PK		IRE1	1
evm.TU.contig_676.1	CAMK_CAMK1-Tthe	PK		SCY1_SCYL1	1
evm.TU.contig_2051.31	CAMK_CAMKL-CHK1	PK		STE_STE20-Fray	1
evm.TU.contig_2065.8	CAMK_CAMKL-CHK1	PK		STE_STE20-YSK	1
evm.TU.contig_2273.3	CAMK_CAMKL-CHK1	PK		STE_STE-Pl	1
evm.TU.contig_2286.12	CAMK_CAMKL-CHK1	PK		TKL-Cr-1	1
evm.TU.contig_3557.1	CAMK_CAMKL-CHK1	PK		TKL-Pl-3	1
evm.TU.contig_3682.1	CAMK_CAMKL-CHK1	PK		TLK	1
evm.TU.contig_3706.2	CAMK_CAMKL-CHK1	PK		TTK	1
evm.TU.contig_3806.1	CAMK_CAMKL-CHK1	PK		WNK_NRBP	1
evm.TU.contig_441.14	CAMK_CAMKL-CHK1	PK		AGC_PKA-PKG	2
evm.TU.contig_4442.4	CAMK_CAMKL-CHK1	PK		AurL-Cr-1	2
evm.TU.contig_4476.17	CAMK_CAMKL-CHK1	PK		CA+B54:B114MK_CDPK	2
evm.TU.contig_4515.1	CAMK_CAMKL-CHK1	PK		CAMK_OST1L	2
evm.TU.contig_494.1	CAMK_CAMKL-CHK1	PK		CMGC_CDK-Pl	2
evm.TU.contig_527.13	CAMK_CAMKL-CHK1	PK		CMGC_CK2	2
evm.TU.contig_543.2	CAMK_CAMKL-CHK1	PK		CMGC_DYRK-PRP4	2
evm.TU.contig_662.2	CAMK_CAMKL-CHK1	PK		CMGC_GSK	2
evm.TU.contig_2538.4	CAMK_CAMKL-LKB	PK		CMGC_SRPK	2
evm.TU.contig_3468.9	CAMK_CAMKL-LKB	PK		TKL_CTR1-DRK-2	2
evm.TU.contig_3589.1	CAMK_CAMKL-LKB	PK
evm.TU.contig_3638.1	CAMK_CAMKL-LKB	PK
evm.TU.contig_4476.12	CAMK_CAMKL-LKB	PK
evm.TU.contig_526.5	CAMK_CAMKL-LKB	PK
evm.TU.contig_861.1	CAMK_CAMKL-LKB	PK
Porphyridium_purpureum_newGene_1052	CAMK_CDPK	PK
Porphyridium_purpureum_newGene_1053	CAMK_CDPK	PK
Porphyridium_purpureum_newGene_82	CAMK_CDPK	PK
evm.TU.contig_2015.24	CAMK_CDPK	PK
evm.TU.contig_2025.1	CAMK_CDPK	PK
evm.TU.contig_2032.1	CAMK_CDPK	PK
evm.TU.contig_2033.15	CAMK_CDPK	PK
evm.TU.contig_2040.7	CAMK_CDPK	PK
evm.TU.contig_2044.34	CAMK_CDPK	PK
evm.TU.contig_2052.5	CAMK_CDPK	PK
evm.TU.contig_2085.10	CAMK_CDPK	PK
evm.TU.contig_2090.17	CAMK_CDPK	PK
evm.TU.contig_2102.9	CAMK_CDPK	PK
evm.TU.contig_2107.2	CAMK_CDPK	PK
evm.TU.contig_2126.2	CAMK_CDPK	PK
evm.TU.contig_2132.3	CAMK_CDPK	PK
evm.TU.contig_2139.4	CAMK_CDPK	PK
evm.TU.contig_2172.5	CAMK_CDPK	PK
evm.TU.contig_2200.1	CAMK_CDPK	PK
evm.TU.contig_2227.2	CAMK_CDPK	PK
evm.TU.contig_2273.29	CAMK_CDPK	PK
evm.TU.contig_2279.15	CAMK_CDPK	PK
evm.TU.contig_2296.12	CAMK_CDPK	PK
evm.TU.contig_2315.5	CAMK_CDPK	PK
evm.TU.contig_2316.6	CAMK_CDPK	PK
evm.TU.contig_2320.1	CAMK_CDPK	PK
evm.TU.contig_2397.1	CAMK_CDPK	PK
evm.TU.contig_2494.18	CAMK_CDPK	PK
evm.TU.contig_2500.4	CAMK_CDPK	PK
evm.TU.contig_2714.3	CAMK_CDPK	PK
evm.TU.contig_3437.8	CAMK_CDPK	PK
evm.TU.contig_3443.1	CAMK_CDPK	PK
evm.TU.contig_3451.1	CAMK_CDPK	PK
evm.TU.contig_3451.8	CAMK_CDPK	PK
evm.TU.contig_3478.12	CAMK_CDPK	PK
evm.TU.contig_3483.2	CAMK_CDPK	PK
evm.TU.contig_3531.1	CAMK_CDPK	PK
evm.TU.contig_3678.1	CAMK_CDPK	PK
evm.TU.contig_3706.1	CAMK_CDPK	PK
evm.TU.contig_3817.2	CAMK_CDPK	PK
evm.TU.contig_429.14	CAMK_CDPK	PK
evm.TU.contig_431.3	CAMK_CDPK	PK
evm.TU.contig_431.4	CAMK_CDPK	PK
evm.TU.contig_4406.12	CAMK_CDPK	PK
evm.TU.contig_4408.22	CAMK_CDPK	PK
evm.TU.contig_4408.9	CAMK_CDPK	PK
evm.TU.contig_445.1	CAMK_CDPK	PK
evm.TU.contig_4468.4	CAMK_CDPK	PK
evm.TU.contig_4484.2	CAMK_CDPK	PK
evm.TU.contig_4487.6	CAMK_CDPK	PK
evm.TU.contig_4540.1	CAMK_CDPK	PK
evm.TU.contig_4563.1	CAMK_CDPK	PK
evm.TU.contig_461.1	CAMK_CDPK	PK
evm.TU.contig_497.8	CAMK_CDPK	PK
evm.TU.contig_507.6	CAMK_CDPK	PK
evm.TU.contig_559.5	CAMK_CDPK	PK
evm.TU.contig_599.2	CAMK_CDPK	PK
evm.TU.contig_660.4	CAMK_CDPK	PK
evm.TU.contig_731.1	CAMK_CDPK	PK
evm.TU.contig_731.2	CAMK_CDPK	PK
evm.TU.contig_774.1	CA+B54:B114MK_CDPK	PK
evm.TU.contig_815.1	C+B54:B115AMK_CDPK	PK
evm.TU.contig_2031.6	CAMK_OST1L	PK
evm.TU.contig_2102.18	CAMK_OST1L	PK
evm.TU.contig_2077.15	CK1_CK1	PK
evm.TU.contig_3625.3	CK1_CK1-Pl	PK
evm.TU.contig_3384.10	CMGC_CDK-CDK8	PK
evm.TU.contig_724.8	CMGC_CDK-CDK7	PK
evm.TU.contig_3390.3	CMGC_CDK-PITSLRE	PK
evm.TU.contig_440.8	CMGC_CDK-CRK7-CDK9	PK
evm.TU.contig_2452.2	CMGC_CDK-Pl	PK
evm.TU.contig_3445.8	CMGC_CDK-Pl	PK
evm.TU.contig_3448.4	CMGC_CK2	PK
evm.TU.contig_4415.1	CMGC_CK2	PK
evm.TU.contig_4410.8	CMGC_DYRK-YAK	PK
evm.TU.contig_3511.3	CMGC_DYRK-PRP4	PK
evm.TU.contig_474.5	CMGC_DYRK-PRP4	PK
evm.TU.contig_3395.8	CMGC_GSK	PK
evm.TU.contig_3441.5	CMGC_GSK	PK
evm.TU.contig_2059.9	CMGC_MAPK	PK
evm.TU.contig_2085.19	CMGC_MAPK	PK
evm.TU.contig_2100.2	CMGC_MAPK	PK
evm.TU.contig_2113.5	CMGC_MAPK	PK
evm.TU.contig_2255.4	CMGC_MAPK	PK
evm.TU.contig_4543.1	CMGC_MAPK	PK
evm.TU.contig_468.2	CMGC_MAPK	PK
evm.TU.contig_504.12	CMGC_MAPK	PK
evm.TU.contig_2092.3	Group-Cr-1	PK
evm.TU.contig_2102.3	CMGC_SRPK	PK
evm.TU.contig_2154.11	CMGC_SRPK	PK
evm.TU.contig_2296.3	PEK_GCN2	PK
evm.TU.contig_2020.37	IRE1	PK
evm.TU.contig_2059.21	Group-Pl-4	PK
evm.TU.contig_3957.2	Group-Pl-4	PK
evm.TU.contig_496.7	Group-Pl-4	PK
evm.TU.contig_4454.3	SCY1_SCYL1	PK
evm.TU.contig_2173.1	RLK-Pelle_DLSV	PK
evm.TU.contig_2184.2	RLK-Pelle_DLSV	PK
evm.TU.contig_2413.1	RLK-Pelle_DLSV	PK
evm.TU.contig_2439.1	RLK-Pelle_DLSV	PK
evm.TU.contig_2719.1	RLK-Pelle_DLSV	PK
evm.TU.contig_3665.1	RLK-Pelle_DLSV	PK
evm.TU.contig_502.1	RLK-Pelle_DLSV	PK
evm.TU.contig_551.1	RLK-Pelle_DLSV	PK
evm.TU.contig_770.1	RLK-Pelle_DLSV	PK
evm.TU.contig_927.1	RLK-Pelle_DLSV	PK
evm.TU.contig_2122.25	STE_STE20-Fray	PK
evm.TU.contig_2032.2	STE_STE11	PK
evm.TU.contig_3394.8	STE_STE11	PK
evm.TU.contig_4432.14	STE_STE11	PK
evm.TU.contig_2077.6	STE_STE20-Pl	PK
evm.TU.contig_2244.4	STE_STE20-Pl	PK
evm.TU.contig_2290.8	STE_STE20-Pl	PK
evm.TU.contig_2357.1	STE_STE20-YSK	PK
evm.TU.contig_3598.5	STE_STE7	PK
evm.TU.contig_4481.3	STE_STE7	PK
evm.TU.contig_4536.3	STE_STE7	PK
evm.TU.contig_687.2	STE_STE-Pl	PK
evm.TU.contig_2033.10	TKL_CTR1-DRK-2	PK
evm.TU.contig_2114.19	TKL_CTR1-DRK-2	PK
evm.TU.contig_3450.22	TKL-Cr-1	PK
evm.TU.contig_2082.9	TKL-Pl-3	PK
evm.TU.contig_2154.8	TKL-Cr-3	PK
evm.TU.contig_2171.4	TKL-Cr-3	PK
evm.TU.contig_2181.3	TKL-Cr-3	PK
evm.TU.contig_2219.9	TKL-Cr-3	PK
evm.TU.contig_2286.5	TKL-Cr-3	PK
evm.TU.contig_2300.3	TKL-Cr-3	PK
evm.TU.contig_2301.1	TKL-Cr-3	PK
evm.TU.contig_2342.1	TKL-Cr-3	PK
evm.TU.contig_2494.16	TKL-Cr-3	PK
evm.TU.contig_3419.10	TKL-Cr-3	PK
evm.TU.contig_3485.1	TKL-Cr-3	PK
evm.TU.contig_3550.1	TKL-Cr-3	PK
evm.TU.contig_2059.16	TKL-Cr-3	PK
evm.TU.contig_2292.11	TLK	PK
evm.TU.contig_2086.5	TKL-Pl-4	PK
evm.TU.contig_2286.14	TKL-Pl-4	PK
evm.TU.contig_2581.1	TKL-Pl-4	PK
evm.TU.contig_3447.2	TKL-Pl-4	PK
evm.TU.contig_444.13	TKL-Pl-4	PK
evm.TU.contig_4505.2	TKL-Pl-4	PK
evm.TU.contig_629.4	TKL-Pl-4	PK
evm.TU.contig_754.1	TKL-Pl-4	PK
evm.TU.contig_431.11	TTK	PK
evm.TU.contig_3524.11	WNK_NRBP	PK
evm.TU.contig_2056.4	WEE	PK
evm.TU.contig_3442.17	WEE	PK
evm.TU.contig_47.2	WEE	PK

## Sheet: DEGs in TFs_TRs_PKs
Data S2. Expression profiles of genes coding TFs_TRs_PKs
Annotation	Gene ID	R15_vs_Y15			R5_vs_R15			R5_vs_Y5			R5_vs_Y15				Annotation	Gene ID	R15_vs_Y15			R5_vs_R15			R5_vs_Y5			Y5_vs_Y15				Annotation	Gene ID	R15_vs_Y15			R5_vs_R15			R5_vs_Y5			Y5_vs_Y15
PK	Porphyridium_purpureum_newGene_1052	0.0484404	1.74645	up	0.538865	-0.611792	normal	0.804974	-0.219346	normal	0.0951296	1.15752	normal		TR	evm.TU.contig_2024.1	0.424331	-0.342843	normal	0.772434	0.171383	normal	0.206092	-0.502241	normal	0.406202	0.238857	normal		TF	Porphyridium_purpureum_newGene_1220	0.238898	1.04892	normal	8.29923e-13	-3.62338	down	4.40723e-12	-3.40795	down	0.422691	0.65394	normal
PK	Porphyridium_purpureum_newGene_1053	--	--	normal	0.620495	-0.457374	normal	0.601977	-0.4577	normal	--	--	normal		TR	evm.TU.contig_2050.2	0.385441	-0.515016	normal	0.986474	-0.0136686	normal	0.0028213	-0.943213	normal	0.358235	0.304595	normal		TF	Porphyridium_purpureum_newGene_371	0.0330789	0.642403	normal	0.0281407	-0.709341	normal	0.0459042	0.546332	normal	0.000921036	-0.722524	normal
PK	Porphyridium_purpureum_newGene_82	3.18989e-05	0.989497	normal	0.965326	-0.0251726	normal	0.628667	-0.569683	normal	0.240285	1.09237	normal		TR	evm.TU.contig_2054.1	4.76825e-05	-1.52122	down	2.41232e-08	1.92872	up	0.950245	0.0185725	normal	0.245113	0.312588	normal		TF	evm.TU.contig_2020.11	0.158819	-0.56721	normal	0.545312	0.289904	normal	0.999515	-0.00016223	normal	0.113957	-0.37178	normal
PK	evm.TU.contig_2015.24	0.0283085	-0.638725	normal	0.815015	0.0928952	normal	0.0320377	0.430642	normal	5.87121e-10	-1.07352	down		TR	evm.TU.contig_2057.8	0.594609	0.26636	normal	0.857528	0.10837	normal	0.0151506	0.577631	normal	0.27469	-0.291307	normal		TF	evm.TU.contig_2025.19	0.182053	-0.878081	normal	0.000371358	2.02086	up	0.00125017	0.776271	normal	0.354845	0.36702	normal
PK	evm.TU.contig_2016.8	0.00117082	1.25039	up	0.00278235	0.939767	normal	7.81488e-11	1.78353	up	0.436915	0.301944	normal		TR	evm.TU.contig_2059.3	0.0801826	-0.786555	normal	0.0705991	0.838718	normal	0.229144	0.449455	normal	0.201959	-0.468792	normal		TF	evm.TU.contig_2031.18	2.48946e-08	2.69414	up	0.253052	0.763842	normal	1.24582e-12	3.84816	up	0.227215	-0.640667	normal
PK	evm.TU.contig_2020.37	3.12372e-06	-1.24482	down	0.332698	0.334691	normal	0.896226	0.0400884	normal	7.64158e-08	-1.04032	down		TR	evm.TU.contig_2064.1	0.0025127	1.038	up	0.130618	0.616722	normal	6.01472e-06	1.02034	up	0.00659665	0.554927	normal		TF	evm.TU.contig_2032.18	0.299064	-0.596209	normal	0.00527622	1.49742	up	0.0102273	0.757492	normal	0.751093	0.11034	normal
PK	evm.TU.contig_2025.1	0.17036	0.827637	normal	0.16402	-0.795298	normal	0.0679315	0.483461	normal	0.151098	-0.548963	normal		TR	evm.TU.contig_2065.7	0.496821	0.244413	normal	0.00639832	0.937712	normal	0.0310551	0.598144	normal	0.0273868	0.491202	normal		TF	evm.TU.contig_2032.25	0.0757325	-0.593667	normal	0.0278869	0.860111	normal	0.0284268	0.747126	normal	0.0300676	-0.570543	normal
PK	evm.TU.contig_2025.25	0.324316	0.339379	normal	0.98239	0.0123896	normal	0.308115	0.374225	normal	0.617075	-0.12908	normal		TR	evm.TU.contig_2069.4	0.731963	0.156058	normal	0.647313	-0.268819	normal	0.687032	-0.221871	normal	0.996543	0.00194639	normal		TF	evm.TU.contig_2036.9	0.868917	-0.0724441	normal	0.198175	-0.59692	normal	0.914513	0.051017	normal	0.00218132	-0.820799	normal
PK	evm.TU.contig_2031.6	0.0243912	1.99399	up	3.37634e-06	-4.29021	down	0.0300642	-2.31027	down	0.670638	0.340831	normal		TR	evm.TU.contig_2073.11	0.817443	0.138548	normal	0.863404	0.130213	normal	0.990119	0.00763119	normal	0.680972	0.175044	normal		TF	evm.TU.contig_2044.18	4.42237e-17	2.56819	up	0.363111	-0.334495	normal	1.67095e-05	1.09189	up	5.35739e-05	1.02998	up
PK	evm.TU.contig_2032.1	3.14425e-09	-1.65358	down	0.000594022	0.990527	normal	0.000165377	0.773279	normal	2.83475e-14	-1.52063	down		TR	evm.TU.contig_2077.13	0.0890379	-0.699416	normal	0.876391	0.0886084	normal	0.886055	-0.0465377	normal	0.00328488	-0.660287	normal		TF	evm.TU.contig_2044.6	0.0271412	0.845427	normal	3.91666e-05	-1.34941	down	2.14817e-05	1.37651	up	7.07441e-09	-1.9482	down
PK	evm.TU.contig_2032.2	0.993489	-0.00488584	normal	0.197012	0.714653	normal	0.210257	0.572521	normal	0.889854	0.0618152	normal		TR	evm.TU.contig_2086.4	0.885008	-0.0764004	normal	0.240984	-0.59883	normal	0.398905	-0.368259	normal	0.292762	-0.401517	normal		TF	evm.TU.contig_2051.13	0.720446	0.255042	normal	0.701011	-0.280937	normal	0.269512	-0.334314	normal	0.628523	0.201238	normal
PK	evm.TU.contig_2033.10	0.643269	-0.230805	normal	0.000333031	-1.27597	down	0.193986	-0.327121	normal	5.26401e-06	-1.28503	down		TR	evm.TU.contig_2088.6	0.0272154	0.948274	normal	0.0533959	-0.837809	normal	0.0158472	-0.808899	normal	0.0151127	0.79704	normal		TF	evm.TU.contig_2051.34	3.41676e-23	3.06047	up	0.766491	0.139691	normal	3.27524e-11	1.90055	up	3.62976e-06	1.17677	up
PK	evm.TU.contig_2033.15	0.014474	-0.872204	normal	0.222217	-0.490468	normal	0.947316	0.0191653	normal	9.25784e-18	-1.49487	down		TR	evm.TU.contig_2089.5	0.100426	-0.879554	normal	0.0204976	1.09993	up	0.687032	0.113913	normal	0.952892	0.0267707	normal		TF	evm.TU.contig_2051.36	0.460397	-0.492065	normal	0.31508	0.680432	normal	0.398711	0.285306	normal	0.619099	-0.16286	normal
PK	evm.TU.contig_2040.7	0.505847	-0.344569	normal	0.00768103	-1.38185	down	0.136856	-0.572997	normal	1.0014e-15	-1.32796	down		TR	evm.TU.contig_2098.6	0.783791	-0.456964	normal	0.293936	1.04303	normal	0.648487	0.373142	normal	0.935738	-0.0840853	normal		TF	evm.TU.contig_2062.11	4.99983e-05	1.98761	up	0.068317	-1.08484	normal	0.0188517	0.79797	normal	0.916231	-0.0267502	normal
PK	evm.TU.contig_2044.34	0.271259	-0.496489	normal	0.0102378	-0.994245	normal	0.166285	-0.479624	normal	0.00149245	-1.09599	down		TR	evm.TU.contig_2108.1	0.050122	0.943173	normal	0.383038	-0.472068	normal	0.218695	-0.260478	normal	0.00641742	0.628076	normal		TF	evm.TU.contig_2073.9	0.406846	-0.67371	normal	0.800703	0.241576	normal	0.979399	-0.0199998	normal	0.415285	-0.475898	normal
PK	evm.TU.contig_2044.4	0.161687	-0.456156	normal	0.887009	0.0589116	normal	0.686896	-0.12952	normal	0.198225	-0.362315	normal		TR	evm.TU.contig_2108.6	0.161983	0.433064	normal	0.805204	-0.100536	normal	0.117695	0.367025	normal	0.611228	-0.131065	normal		TF	evm.TU.contig_2077.17	1.32559e-25	3.03543	up	0.973081	0.0284071	normal	0.676214	0.270317	normal	4.30692e-45	2.6926	up
PK	evm.TU.contig_2051.31	0.00186199	-0.983145	normal	0.24849	0.449494	normal	0.333302	0.30579	normal	0.000227634	-0.922757	normal		TR	evm.TU.contig_2132.9	0.000600056	-1.10844	down	0.432778	0.373967	normal	0.630959	0.174473	normal	3.42052e-08	-0.997425	normal		TF	evm.TU.contig_2077.8	0.014495	1.20542	up	0.0911797	-0.712151	normal	0.845305	0.0540426	normal	0.423139	0.33962	normal
PK	evm.TU.contig_2052.5	0.0180285	1.3373	up	0.00012106	-2.0631	down	0.043259	-0.537681	normal	0.180979	-0.371844	normal		TR	evm.TU.contig_2146.25	0.884719	0.0620517	normal	0.411342	0.310284	normal	0.723905	0.114763	normal	0.624757	0.16491	normal		TF	evm.TU.contig_2083.18	0.609841	0.820779	normal	0.637822	0.437695	normal	--	--	normal	0.522701	0.46963	normal
PK	evm.TU.contig_2056.4	0.016755	2.14497	up	0.0356715	-2.31734	down	0.0601865	-2.03879	normal	0.450801	0.602923	normal		TR	evm.TU.contig_2173.8	0.581571	0.816699	normal	0.924182	-0.105059	normal	3.71857e-36	-2.7502	down	0.0157834	2.14373	up		TF	evm.TU.contig_2083.6	0.636822	-0.240575	normal	0.43563	-0.453884	normal	0.633383	-0.251764	normal	0.187137	-0.531707	normal
PK	evm.TU.contig_2056.5	0.72508	0.198392	normal	0.738907	0.255679	normal	0.795301	-0.169594	normal	0.0750299	0.538696	normal		TR	evm.TU.contig_2175.4	0.142485	-0.472952	normal	0.253098	0.477545	normal	0.527546	0.214065	normal	0.186627	-0.29577	normal		TF	evm.TU.contig_2085.6	--	--	normal	--	--	normal	--	--	normal	--	--	normal
PK	evm.TU.contig_2059.16	5.67562e-08	1.35658	up	0.642948	0.274142	normal	0.746478	0.183456	normal	5.80162e-09	1.33297	up		TR	evm.TU.contig_2180.3	0.113791	-0.673905	normal	0.651489	0.251903	normal	0.442934	-0.290923	normal	0.516368	-0.218361	normal		TF	evm.TU.contig_2089.10	0.0165577	-1.04865	down	0.331313	0.430663	normal	0.355364	0.337617	normal	0.00646902	-1.02014	down
PK	evm.TU.contig_2059.21	2.54767e-69	4.10845	up	0.088498	-0.60637	normal	9.62734e-05	1.05843	up	6.31084e-51	2.32042	up		TR	evm.TU.contig_2190.11	0.938053	0.0463036	normal	0.679465	0.23882	normal	0.297133	-0.352417	normal	0.106609	0.543708	normal		TF	evm.TU.contig_2090.3	0.720054	-0.594748	normal	0.867902	0.230857	normal	0.992919	-0.0110891	normal	0.912062	-0.105427	normal
PK	evm.TU.contig_2059.9	0.0883797	0.522086	normal	0.209356	0.725766	normal	0.258256	0.603125	normal	0.0270101	0.544098	normal		TR	evm.TU.contig_2253.1	0.342075	1.30434	normal	0.867791	-0.245035	normal	0.860013	0.247721	normal	0.692408	0.43669	normal		TF	evm.TU.contig_2090.6	0.120459	1.0699	normal	0.979239	0.0364287	normal	0.570392	0.678196	normal	9.87615e-06	-0.927562	normal
PK	evm.TU.contig_2065.8	0.000550254	0.810158	normal	0.315171	-0.404839	normal	0.723549	0.140068	normal	0.40526	0.151403	normal		TR	evm.TU.contig_2262.10	0.366497	-0.330777	normal	0.766158	0.114622	normal	4.70285e-05	-0.876256	normal	0.0393152	0.555817	normal		TF	evm.TU.contig_2093.5	0.120377	0.532116	normal	0.0880679	0.573927	normal	0.049058	0.483681	normal	0.0410163	0.526024	normal
PK	evm.TU.contig_2070.23	0.0418828	-0.887639	normal	0.000262105	-1.41641	down	2.57042e-12	-2.25172	down	0.753564	-0.151053	normal		TR	evm.TU.contig_2279.11	0.964636	-0.0267823	normal	0.151825	0.748924	normal	0.241288	0.423409	normal	0.522197	0.225315	normal		TF	evm.TU.contig_2095.1	0.547616	-0.183705	normal	0.951675	-0.0242282	normal	0.0648429	-0.406782	normal	0.67253	0.100241	normal
PK	evm.TU.contig_2077.15	0.0355396	0.686985	normal	0.196171	0.483257	normal	0.0169123	0.551821	normal	0.00499705	0.527028	normal		TR	evm.TU.contig_2282.14	0.286298	0.282062	normal	0.199335	0.398986	normal	0.272564	-0.254515	normal	1.02212e-07	0.842182	normal		TF	evm.TU.contig_2102.1	0.503089	0.313303	normal	0.868239	0.126749	normal	0.786703	0.16917	normal	0.591631	0.165779	normal
PK	evm.TU.contig_2077.6	0.970878	-0.0185247	normal	6.43819e-05	-1.37055	down	0.0930313	-0.577693	normal	0.0062013	-0.905383	normal		TR	evm.TU.contig_2282.5	0.384931	0.285564	normal	0.33524	0.471923	normal	0.25997	0.425177	normal	0.217194	0.248859	normal		TF	evm.TU.contig_2102.4	0.769257	0.15689	normal	0.355658	-0.567277	normal	0.813527	0.129672	normal	0.000624551	-0.680147	normal
PK	evm.TU.contig_2082.9	0.823321	-0.0894876	normal	3.26635e-06	1.50668	up	2.90216e-06	1.20668	up	0.671302	0.124021	normal		TR	evm.TU.contig_2303.1	0.324959	0.373223	normal	0.14021	0.619811	normal	0.0514283	0.562274	normal	0.108846	0.341283	normal		TF	evm.TU.contig_2107.3	0.0254412	1.25929	up	0.000893347	1.95491	up	0.00211762	1.12149	up	7.88347e-35	2.16143	up
PK	evm.TU.contig_2085.10	0.0366825	-0.648227	normal	0.248311	0.48324	normal	0.252358	0.433459	normal	0.0093513	-0.690414	normal		TR	evm.TU.contig_2340.8	0.30429	0.406698	normal	0.825754	0.113362	normal	0.439516	0.18122	normal	0.196723	0.246832	normal		TF	evm.TU.contig_2107.4	0.00116892	-1.57969	down	0.000456438	-2.30126	down	0.971476	-0.03195	normal	2.88081e-21	-3.99341	down
PK	evm.TU.contig_2085.19	0.00921617	0.901062	normal	0.0114093	1.15219	up	0.06257	0.7416	normal	7.88312e-06	1.23153	up		TR	evm.TU.contig_2357.2	0.000213867	-1.32727	down	0.8795	0.0762165	normal	0.057256	-0.681355	normal	0.0779838	-0.648055	normal		TF	evm.TU.contig_2107.5	0.0113121	-2.39584	down	1.03246e-05	3.6979	up	0.00015223	1.39039	up	0.346404	0.424751	normal
PK	evm.TU.contig_2086.5	3.21391e-07	-1.28016	down	0.225344	0.501056	normal	0.558478	0.208837	normal	8.21785e-11	-1.07206	down		TR	evm.TU.contig_2386.1	0.718686	0.149744	normal	0.822944	0.11309	normal	0.369176	0.257014	normal	0.683365	-0.0934465	normal		TF	evm.TU.contig_2109.6	8.8804e-41	3.74157	up	0.0364342	0.868285	normal	2.14127e-11	1.80485	up	4.69474e-77	2.73142	up
PK	evm.TU.contig_2090.16	0.245378	0.667305	normal	0.575913	0.721104	normal	0.447807	0.906982	normal	0.569614	0.143153	normal		TR	evm.TU.contig_2510.1	1.90008e-06	-1.48865	down	0.0855972	0.714957	normal	0.570896	0.224927	normal	8.84606e-05	-1.06774	down		TF	evm.TU.contig_2116.9	0.0582565	-0.559293	normal	0.430023	-0.385745	normal	0.0768423	-0.708006	normal	0.330074	-0.317808	normal
PK	evm.TU.contig_2090.17	0.101077	-0.418763	normal	0.66831	-0.142916	normal	0.00261362	0.579799	normal	1.08752e-16	-1.24159	down		TR	evm.TU.contig_2672.1	0.00143556	1.32069	up	0.0235923	0.87505	normal	0.0770898	0.522517	normal	3.82227e-07	1.56889	up		TF	evm.TU.contig_2130.9	5.58354e-09	1.90728	up	0.31386	0.351027	normal	4.9283e-10	1.72014	up	0.209607	0.427282	normal
PK	evm.TU.contig_2092.3	0.0263559	-0.703639	normal	0.885535	0.0650015	normal	0.00933147	-0.666191	normal	0.820351	-0.0690949	normal		TR	evm.TU.contig_2715.1	0.69411	0.19475	normal	0.0245122	1.11263	up	0.042528	0.765709	normal	0.107396	0.478393	normal		TF	evm.TU.contig_2141.4	1.74085e-08	-3.28924	down	0.00320512	1.80546	up	0.00307894	-0.865021	normal	0.0120869	-0.690445	normal
PK	evm.TU.contig_2098.3	0.845758	0.0920039	normal	0.642995	-0.243973	normal	0.543242	-0.267954	normal	0.979632	0.0113546	normal		TR	evm.TU.contig_3388.6	0.811221	-0.120862	normal	0.169527	0.637844	normal	0.682689	-0.126644	normal	0.00829093	0.561677	normal		TF	evm.TU.contig_2148.4	0.648141	0.31937	normal	0.783743	0.147526	normal	1.98328e-25	2.78596	up	1.38614e-06	-2.24918	down
PK	evm.TU.contig_2100.2	2.65276e-17	2.6604	up	0.00397515	-1.49079	down	2.02107e-06	-2.01691	down	3.24348e-86	3.09214	up		TR	evm.TU.contig_3416.10	0.883841	-0.0752983	normal	0.00383547	-1.15172	down	0.26472	-0.336175	normal	3.16052e-05	-1.01043	down		TF	evm.TU.contig_2150.20	8.91074e-09	1.50625	up	0.237616	0.54653	normal	0.00166733	1.09307	up	0.000157034	0.857168	normal
PK	evm.TU.contig_2102.18	0.000492118	1.33932	up	0.871528	0.0925667	normal	0.457584	0.223061	normal	1.23329e-07	1.11879	up		TR	evm.TU.contig_3423.10	0.653932	-0.256735	normal	0.222217	0.761525	normal	0.33994	-0.496095	normal	0.00240663	0.941953	normal		TF	evm.TU.contig_2154.13	0.628245	-0.275253	normal	0.837649	-0.136615	normal	0.413891	-0.303241	normal	0.533517	-0.217663	normal
PK	evm.TU.contig_2102.3	0.0499542	-0.527074	normal	0.385722	-0.275476	normal	0.680085	-0.125321	normal	0.000281849	-0.773667	normal		TR	evm.TU.contig_3423.21	1.65027e-20	-5.36628	down	4.45661e-43	7.59989	up	0.961012	0.0654058	normal	0.00722977	2.01623	up		TF	evm.TU.contig_2165.1	3.13763e-16	-1.99854	down	0.325267	0.360183	normal	0.752451	-0.11034	normal	8.65015e-23	-1.62231	down
PK	evm.TU.contig_2102.9	0.558906	-0.380867	normal	0.0651051	-1.18744	normal	0.727063	-0.18891	normal	7.84226e-11	-1.57953	down		TR	evm.TU.contig_3426.22	--	--	normal	--	--	normal	--	--	normal	--	--	normal		TF	evm.TU.contig_2175.1	5.71869e-07	2.52025	up	0.0466756	-0.651819	normal	4.8097e-78	3.35602	up	0.00103602	-1.43014	down
PK	evm.TU.contig_2107.2	2.04908e-12	2.47928	up	0.600587	-0.392884	normal	0.754297	0.213905	normal	1.27282e-23	1.73637	up		TR	evm.TU.contig_3427.6	0.00775766	-0.789354	normal	0.965326	-0.0197176	normal	3.78197e-06	-1.04428	down	0.627747	0.137178	normal		TF	evm.TU.contig_2181.5	0.114322	1.88901	normal	0.384978	-1.04854	normal	0.983832	0.0265045	normal	0.708404	0.388895	normal
PK	evm.TU.contig_2113.5	0.000634278	1.39541	up	0.845407	-0.274456	normal	0.717941	0.465799	normal	0.000879092	-0.70136	normal		TR	evm.TU.contig_3438.2	0.916304	0.0434588	normal	0.00254303	0.950789	normal	0.00335054	1.02896	up	0.757608	-0.135828	normal		TF	evm.TU.contig_2186.6	1.53222e-06	2.93569	up	0.757296	-0.255871	normal	6.08777e-08	1.23937	up	1.94318e-05	1.41665	up
PK	evm.TU.contig_2114.19	0.00094176	0.772885	normal	0.240235	0.449551	normal	0.00145274	0.945567	normal	0.377451	0.169213	normal		TR	evm.TU.contig_3441.15	4.06192e-07	1.71775	up	0.0550344	-0.623054	normal	0.32203	0.304458	normal	0.0232344	0.678413	normal		TF	evm.TU.contig_2187.1	--	--	normal	--	--	normal	--	--	normal	--	--	normal
PK	evm.TU.contig_2122.25	1.3788e-06	-1.24687	down	0.599381	0.192486	normal	0.0898227	0.423705	normal	1.2367e-18	-1.57435	down		TR	evm.TU.contig_3447.3	0.304717	-0.311689	normal	0.00362529	0.896287	normal	0.238259	0.331605	normal	0.492614	0.15942	normal		TF	evm.TU.contig_2210.1	0.18111	0.357753	normal	0.406674	0.282024	normal	0.491397	-0.20224	normal	6.66763e-05	0.743138	normal
PK	evm.TU.contig_2126.2	0.102962	-0.615651	normal	0.200295	-0.49928	normal	0.295865	-0.367898	normal	0.00476736	-0.843405	normal		TR	evm.TU.contig_3458.11	1.37735e-18	3.40595	up	0.481898	-0.486744	normal	0.669508	-0.267834	normal	1.77087e-34	3.05844	up		TF	evm.TU.contig_2210.5	0.0190862	-1.0164	down	0.000479215	1.65992	up	0.238481	0.466689	normal	0.666163	0.124764	normal
PK	evm.TU.contig_2132.3	0.0667531	-2.53135	normal	0.949581	-0.0903936	normal	0.130367	-1.66523	normal	0.981643	0.0191069	normal		TR	evm.TU.contig_3469.2	0.325995	-0.321295	normal	0.131719	0.489735	normal	0.0188383	0.477612	normal	0.0581275	-0.400725	normal		TF	evm.TU.contig_2227.5	0.684203	0.274445	normal	0.0414196	1.28284	up	0.760624	-0.14338	normal	5.02831e-14	1.71375	up
PK	evm.TU.contig_2139.1	0.685213	0.137012	normal	0.00702756	-0.880185	normal	0.238641	0.3439	normal	1.24457e-10	-1.19932	down		TR	evm.TU.contig_3471.8	0.936964	-0.0289366	normal	0.325768	0.325384	normal	0.732802	0.107137	normal	0.753011	0.0945621	normal		TF	evm.TU.contig_2244.6	0.000244825	1.00531	up	0.781166	-0.133529	normal	0.0352201	0.677247	normal	0.774345	0.0882395	normal
PK	evm.TU.contig_2139.4	4.32908e-11	3.89373	up	0.661462	-0.316106	normal	0.754199	0.144876	normal	4.09569e-16	3.29704	up		TR	evm.TU.contig_3478.13	0.0834803	-0.635597	normal	0.870608	0.0829703	normal	0.971988	-0.0126517	normal	0.0126026	-0.63231	normal		TF	evm.TU.contig_2246.6	0.504211	-0.34691	normal	0.0752489	-0.654599	normal	0.942815	-0.0315027	normal	0.00843656	-1.04003	down
PK	evm.TU.contig_2154.11	8.00102e-07	1.67562	up	0.172703	0.579005	normal	0.96637	-0.059665	normal	0.480723	0.682486	normal		TR	evm.TU.contig_3580.1	0.179581	1.95125	normal	0.409771	-1.01569	normal	0.609623	0.151427	normal	0.00672976	0.804792	normal		TF	evm.TU.contig_2268.3	0.0431913	0.965431	normal	0.811794	-0.155107	normal	0.0597349	-0.514154	normal	1.09226e-08	1.23218	up
PK	evm.TU.contig_2154.8	0.690175	0.516989	normal	0.927088	0.127792	normal	0.743726	0.397731	normal	0.917503	0.121076	normal		TR	evm.TU.contig_3606.2	0.18659	1.49481	normal	0.725846	-0.466788	normal	0.678718	0.469829	normal	0.793408	0.270529	normal		TF	evm.TU.contig_2271.2	0.791187	-0.122373	normal	0.00216409	-1.02325	down	0.764754	0.183027	normal	0.00358816	-1.35919	down
PK	evm.TU.contig_2171.4	0.131077	-0.624414	normal	0.339576	0.440244	normal	0.445175	0.204295	normal	0.0442532	-0.476326	normal		TR	evm.TU.contig_3637.2	0.296169	-0.585352	normal	0.0902696	0.945492	normal	0.882207	-0.0538748	normal	0.12951	0.351753	normal		TF	evm.TU.contig_2282.2	0.0083938	3.58623	up	5.93456e-66	-8.36063	down	0.597907	-0.663349	normal	0.936179	0.083189	normal
PK	evm.TU.contig_2172.5	0.55598	0.905521	normal	0.19119	1.48283	normal	0.996837	0.00573272	normal	0.162437	1.22953	normal		TR	evm.TU.contig_429.4	0.557825	0.210273	normal	0.987449	-0.00776856	normal	0.486095	-0.193406	normal	0.199334	0.298342	normal		TF	evm.TU.contig_2283.2	1.15169e-08	-2.56541	down	0.163728	0.867276	normal	0.871877	0.117251	normal	0.000110668	-1.77778	down
PK	evm.TU.contig_2173.1	0.534142	0.381521	normal	0.976201	0.0219007	normal	0.00168509	0.80637	normal	0.0984995	-0.485524	normal		TR	evm.TU.contig_4402.7	0.0658321	0.554498	normal	0.92417	-0.047802	normal	0.491375	0.257864	normal	0.611945	0.142056	normal		TF	evm.TU.contig_2283.5	0.166186	2.02324	normal	0.72037	-0.472967	normal	2.62389e-05	1.44304	up	2.52312e-07	1.59947	up
PK	evm.TU.contig_2181.3	8.77519e-11	1.60649	up	0.00898255	0.808827	normal	4.0272e-92	3.72411	up	2.91485e-19	-1.40074	down		TR	evm.TU.contig_4404.15	6.49122e-06	-1.19891	down	0.168872	-0.410819	normal	0.00016965	-0.778682	normal	2.9248e-06	-0.929587	normal		TF	evm.TU.contig_2284.2	0.000290883	1.28578	up	0.448476	-0.347637	normal	0.868903	-0.0525852	normal	3.9856e-06	0.892994	normal
PK	evm.TU.contig_2184.2	0.534142	0.245167	normal	0.85878	-0.090665	normal	0.095805	0.425592	normal	0.112146	-0.366773	normal		TR	evm.TU.contig_4410.23	0.0691261	0.5686	normal	0.887382	0.0603219	normal	6.49922e-05	0.842863	normal	0.137291	-0.312401	normal		TF	evm.TU.contig_2284.3	0.0134951	3.39487	up	0.078359	-1.96477	normal	0.503808	0.815199	normal	0.633389	-0.496412	normal
PK	evm.TU.contig_2200.1	0.480377	0.347103	normal	0.0197567	0.962254	normal	5.7097e-05	0.883636	normal	0.255612	0.349602	normal		TR	evm.TU.contig_4413.6	1.13136e-05	3.87136	up	0.0381101	-1.46722	down	0.0821729	-0.983753	normal	0.0106076	2.23381	up		TF	evm.TU.contig_2284.8	0.350099	0.468907	normal	0.00570164	-1.1581	down	0.325015	0.375667	normal	0.00233519	-1.14448	down
PK	evm.TU.contig_2219.9	3.42999e-13	2.73864	up	0.232037	-0.580841	normal	0.739037	-0.124533	normal	2.74255e-22	2.18053	up		TR	evm.TU.contig_4438.19	0.25064	-0.336436	normal	0.58489	0.234098	normal	0.701586	-0.131528	normal	0.813453	-0.0605025	normal		TF	evm.TU.contig_2286.1	0.165047	-0.910492	normal	0.0371367	1.40984	up	0.984552	0.010062	normal	0.0219121	0.501876	normal
PK	evm.TU.contig_2227.2	0.00593169	3.73205	up	0.0103467	-2.41133	down	0.6076	-0.478873	normal	0.0633982	1.68359	normal		TR	evm.TU.contig_444.20	0.00180808	-1.04823	down	0.973081	0.0137239	normal	0.0973755	-0.395792	normal	0.0085178	-0.73072	normal		TF	evm.TU.contig_2286.17	0.902117	-0.0618481	normal	0.0396657	0.874579	normal	7.96025e-06	-1.56159	down	6.9593e-13	2.27224	up
PK	evm.TU.contig_2244.4	0.013528	1.2882	up	0.0111301	-1.46733	down	0.364822	0.454348	normal	0.0183387	-0.806216	normal		TR	evm.TU.contig_4440.3	0.0336145	-0.757512	normal	0.00193575	1.28094	up	0.00212908	0.908631	normal	0.0310225	-0.453429	normal		TF	evm.TU.contig_2292.1	5.99912e-17	3.18605	up	0.000558855	-1.53817	down	0.79857	-0.111351	normal	2.23104e-10	1.62448	up
PK	evm.TU.contig_2255.4	0.111326	-0.594978	normal	0.122766	-0.706686	normal	0.773232	-0.136731	normal	2.36432e-07	-1.27781	down		TR	evm.TU.contig_4447.8	1.30839e-07	-1.60342	down	1.12152e-06	1.3057	up	0.000323662	-0.860643	normal	0.0983329	0.464269	normal		TF	evm.TU.contig_2302.6	0.232115	1.36178	normal	0.0480303	2.18041	up	0.00741203	2.69395	up	0.445737	0.744674	normal
PK	evm.TU.contig_2272.2	0.755243	0.126183	normal	0.728462	0.201143	normal	0.333916	0.412699	normal	0.599266	-0.17521	normal		TR	evm.TU.contig_4474.1	0.810571	-0.125267	normal	0.258103	-0.508339	normal	0.945226	0.0249095	normal	0.00944916	-0.758022	normal		TF	evm.TU.contig_2303.3	3.01186e-10	4.01654	up	7.95667e-15	-2.85357	down	5.89747e-15	1.8641	up	0.358842	-0.583197	normal
PK	evm.TU.contig_2273.29	0.127205	0.641577	normal	0.890736	-0.0901037	normal	0.134327	0.62375	normal	0.664732	-0.171199	normal		TR	evm.TU.contig_4476.3	1.10186e-09	-1.74905	down	0.30148	0.345179	normal	0.010152	-0.638049	normal	0.000935122	-0.852335	normal		TF	evm.TU.contig_2349.2	1.63316e-06	1.49272	up	0.704939	0.206953	normal	0.198646	-0.501414	normal	6.38582e-27	2.11065	up
PK	evm.TU.contig_2273.3	0.00588009	0.941524	normal	0.726062	0.13538	normal	0.00137976	0.713977	normal	0.378393	0.26424	normal		TR	evm.TU.contig_4483.9	6.39598e-11	2.88956	up	0.405499	-0.45842	normal	0.000161594	0.796506	normal	1.01106e-11	1.56153	up		TF	evm.TU.contig_2404.1	0.00586026	-0.861473	normal	0.0561849	0.77385	normal	0.165568	0.431545	normal	0.00231751	-0.599616	normal
PK	evm.TU.contig_2279.15	0.847606	-0.0604449	normal	0.0389209	0.608976	normal	0.00014515	0.760087	normal	0.0990227	-0.302876	normal		TR	evm.TU.contig_4486.2	0.0290397	0.877861	normal	0.212352	-0.448321	normal	0.424531	-0.262048	normal	0.099384	0.579601	normal		TF	evm.TU.contig_2421.1	0.00278534	1.41619	up	0.00249807	-1.05734	down	0.903087	0.0531043	normal	0.690636	0.20909	normal
PK	evm.TU.contig_2286.12	0.757779	-0.104235	normal	0.0398617	0.677548	normal	0.0190398	0.666753	normal	0.470296	-0.189567	normal		TR	evm.TU.contig_4491.17	0.00990553	1.32749	up	9.60412e-09	-2.4139	down	0.075105	-0.717759	normal	0.335959	-0.471167	normal		TF	evm.TU.contig_2444.4	0.933202	0.093448	normal	0.596541	0.551341	normal	0.405288	-0.354189	normal	0.000183828	1.0276	up
PK	evm.TU.contig_2286.14	0.084497	-2.46449	normal	0.783531	0.360334	normal	0.0512397	-2.10679	normal	0.98007	0.0268526	normal		TR	evm.TU.contig_450.7	0.00333586	-0.918684	normal	0.746972	-0.132629	normal	2.19415e-05	-0.868992	normal	0.254772	-0.281877	normal		TF	evm.TU.contig_2446.1	0.266888	-0.537216	normal	0.486986	-0.33019	normal	0.0012524	-0.997725	normal	0.960857	0.0246884	normal
PK	evm.TU.contig_2286.5	0.130861	1.41742	normal	0.000599232	-2.25287	down	0.000132091	1.0887	up	0.0715549	-1.51777	normal		TR	evm.TU.contig_4500.3	2.92539e-05	-1.37736	down	0.93385	0.0386429	normal	0.924834	0.0338431	normal	1.30239e-08	-1.45631	down		TF	evm.TU.contig_2446.2	0.18018	0.596794	normal	0.552147	-0.324123	normal	0.599075	-0.181079	normal	0.136327	0.348085	normal
PK	evm.TU.contig_2288.3	0.823035	-0.117933	normal	0.66475	0.246549	normal	0.791315	-0.0982606	normal	0.648983	0.138861	normal		TR	evm.TU.contig_4512.4	0.125269	2.17666	normal	0.520219	-0.800656	normal	0.545685	0.74775	normal	0.990277	0.0153768	normal		TF	evm.TU.contig_2446.3	0.307898	1.11291	normal	0.0205601	-2.45392	down	0.0349918	-2.16827	down	0.679983	0.407831	normal
PK	evm.TU.contig_2290.8	0.0552433	2.71838	normal	0.940326	0.101521	normal	2.77969e-174	10.1048	up	0.860006	-0.19193	normal		TR	evm.TU.contig_452.16	0.0056702	1.01607	up	0.97231	-0.0200124	normal	0.116961	0.529378	normal	0.212964	0.359085	normal		TF	evm.TU.contig_2468.2	4.71615e-25	3.01929	up	0.0544668	-0.631185	normal	0.0433566	0.556866	normal	1.29992e-12	1.71015	up
PK	evm.TU.contig_2292.11	0.696686	-0.159125	normal	0.750423	0.210232	normal	0.856238	0.11024	normal	0.562667	-0.159655	normal		TR	evm.TU.contig_4527.1	0.719532	0.139763	normal	0.0267257	-0.824677	normal	0.44757	-0.242074	normal	0.0246843	-0.546363	normal		TF	evm.TU.contig_2499.4	0.0231325	0.710769	normal	0.00802156	-1.33509	down	0.474476	-0.359396	normal	0.105531	-0.404099	normal
PK	evm.TU.contig_2296.12	2.27464e-127	8.5852	up	0.0971077	-1.85134	normal	0.848714	0.265079	normal	0.0272951	-0.767723	normal		TR	evm.TU.contig_454.10	0.0040329	2.35484	up	0.110151	-1.48892	normal	0.106973	1.74626	normal	0.148971	-1.30263	normal		TF	evm.TU.contig_2621.4	2.33601e-11	2.5181	up	2.00652e-08	-2.00419	down	0.865851	-0.0461711	normal	0.0931203	0.439612	normal
PK	evm.TU.contig_2296.3	0.00161206	-0.985228	normal	0.149152	-0.478544	normal	0.0380908	-0.460891	normal	1.23029e-06	-1.099	down		TR	evm.TU.contig_457.2	0.207713	-0.491954	normal	0.905506	-0.0620611	normal	0.452743	0.241653	normal	0.000733751	-0.884976	normal		TF	evm.TU.contig_2712.1	0.382709	-0.495744	normal	0.575601	0.35288	normal	0.640117	-0.160236	normal	0.839219	-0.0748847	normal
PK	evm.TU.contig_2300.3	0.689258	0.657385	normal	0.535621	-0.773391	normal	0.586997	-0.463066	normal	0.553906	-0.475274	normal		TR	evm.TU.contig_482.9	0.285307	-0.819211	normal	0.00382514	2.024	up	7.18914e-08	2.13894	up	0.0208002	-0.87495	normal		TF	evm.TU.contig_3384.2	0.586556	-0.406907	normal	0.146495	-0.826175	normal	0.154669	-0.759386	normal	0.445097	-0.5222	normal
PK	evm.TU.contig_2301.1	6.70837e-05	1.41047	up	0.0120596	-0.733791	normal	0.231044	0.301494	normal	0.424377	0.275208	normal		TR	evm.TU.contig_483.3	0.861485	0.0927615	normal	6.17211e-56	6.71902	up	8.65377e-84	5.7092	up	1.08434e-13	1.23085	up		TF	evm.TU.contig_3392.14	0.0477665	-0.842631	normal	0.0470067	-0.928794	normal	0.00040077	-1.33845	down	0.135495	-0.533356	normal
PK	evm.TU.contig_2313.4	0.0760956	0.546711	normal	0.719382	0.132087	normal	0.0006128	0.777027	normal	0.468658	-0.195914	normal		TR	evm.TU.contig_489.1	0.365366	0.472426	normal	0.0213679	-1.39009	down	0.0123285	-1.1889	down	0.667759	0.116121	normal		TF	evm.TU.contig_3392.7	1.13024e-05	2.03676	up	0.931783	-0.0670364	normal	1.71539e-05	1.72533	up	0.692408	0.134335	normal
PK	evm.TU.contig_2315.5	0.00164275	1.00949	up	6.46244e-06	-1.66084	down	0.678744	-0.17063	normal	0.0302585	-0.601468	normal		TR	evm.TU.contig_493.21	0.104441	-0.64867	normal	0.338335	0.482209	normal	0.268426	-0.435504	normal	0.556383	0.181971	normal		TF	evm.TU.contig_3392.8	3.02005e-11	1.8542	up	0.885027	-0.0797419	normal	0.687032	0.166253	normal	1.33431e-11	1.5029	up
PK	evm.TU.contig_2316.6	0.0108888	0.834541	normal	0.329951	-0.410857	normal	0.98322	-0.00936737	normal	0.179644	0.322865	normal		TR	evm.TU.contig_494.11	0.572438	0.371482	normal	1.14629e-08	3.05794	up	1.57375e-11	2.50072	up	0.0125099	0.966455	normal		TF	evm.TU.contig_3392.9	0.734877	-0.118468	normal	0.965238	0.0200828	normal	0.00529937	-0.731007	normal	0.0370652	0.535202	normal
PK	evm.TU.contig_2320.1	7.22942e-06	1.26761	up	0.000180539	-1.18737	down	0.292366	0.2931	normal	0.167909	-0.323131	normal		TR	evm.TU.contig_496.6	0.0151322	-0.735463	normal	0.542533	-0.242681	normal	0.851399	-0.0719697	normal	2.17725e-05	-1.00214	down		TF	evm.TU.contig_3396.8	0.911693	0.0515389	normal	0.0467578	0.724253	normal	7.9901e-05	1.15412	up	0.1531	-0.467038	normal
PK	evm.TU.contig_2342.1	0.0257824	-0.808871	normal	0.764303	0.191188	normal	0.234835	-0.521193	normal	0.592237	-0.16801	normal		TR	evm.TU.contig_512.8	0.000970559	1.31633	up	0.00120074	-1.21587	down	0.0475315	-0.686035	normal	0.0737862	0.665533	normal		TF	evm.TU.contig_3397.12	0.00254687	0.898244	normal	0.0474043	0.775419	normal	2.24731e-07	1.45256	up	0.633389	0.129756	normal
PK	evm.TU.contig_2357.1	0.00237207	-0.838511	normal	0.000578932	-0.94379	normal	1.08182e-09	-1.31661	down	0.0186632	-0.562498	normal		TR	evm.TU.contig_517.9	0.231036	-0.454174	normal	0.250443	0.474438	normal	0.934738	-0.0327311	normal	0.911632	-0.0382324	normal		TF	evm.TU.contig_3397.6	0.0618981	-0.484447	normal	0.127875	0.488221	normal	0.000125131	0.814832	normal	2.26581e-08	-0.90356	normal
PK	evm.TU.contig_2397.1	2.60058e-08	2.17488	up	0.122183	-0.712919	normal	2.8977e-05	0.775579	normal	0.00026364	0.594587	normal		TR	evm.TU.contig_524.6	2.63903e-08	-2.01945	down	0.050596	0.874093	normal	0.955648	-0.0253373	normal	1.81831e-06	-1.191	down		TF	evm.TU.contig_3397.7	0.00626041	-0.812369	normal	0.00258775	0.962364	normal	0.361995	0.286034	normal	0.462942	-0.221797	normal
PK	evm.TU.contig_2413.1	0.0459589	1.08864	up	0.432669	-0.610368	normal	0.806714	0.161463	normal	0.387103	0.18653	normal		TR	evm.TU.contig_538.1	0.71978	0.589636	normal	0.96086	0.0763623	normal	7.12135e-08	1.6827	up	0.00168397	-0.593248	normal		TF	evm.TU.contig_3399.7	1.02917e-06	3.67271	up	0.190563	-0.988034	normal	8.12593e-27	4.14705	up	0.0144883	-1.365	down
PK	evm.TU.contig_2439.1	--	--	normal	--	--	normal	--	--	normal	--	--	normal		TR	evm.TU.contig_550.1	0.96158	0.0217163	normal	0.163281	0.702033	normal	0.00307188	1.2805	up	0.0403363	-0.664903	normal		TF	evm.TU.contig_3402.10	0.360535	1.272	normal	0.74177	-0.458622	normal	0.690583	0.496213	normal	0.979211	0.0325951	normal
PK	evm.TU.contig_2452.2	0.110103	0.742309	normal	0.0764702	-0.772499	normal	1.02186e-07	1.62047	up	8.10959e-08	-1.73659	down		TR	evm.TU.contig_569.7	0.375868	-0.458535	normal	0.0170626	-1.00864	down	8.42447e-05	-1.20534	down	0.379721	-0.370742	normal		TF	evm.TU.contig_3402.11	3.72735e-23	4.1534	up	3.52811e-06	-2.98295	down	0.352571	-0.594667	normal	5.07459e-16	1.45092	up
PK	evm.TU.contig_2494.16	2.07283e-05	1.51386	up	0.11172	0.671607	normal	0.176107	0.46655	normal	7.95407e-09	1.61727	up		TR	evm.TU.contig_612.1	8.14005e-08	-1.54371	down	0.0574987	0.708993	normal	0.817336	0.0848064	normal	3.60959e-06	-0.998209	normal		TF	evm.TU.contig_3402.9	1.47802e-11	1.98523	up	1.49072e-71	7.68625	up	4.6643e-143	9.73883	up	0.636617	-0.142665	normal
PK	evm.TU.contig_2494.18	0.0402586	0.588401	normal	0.202315	-0.546161	normal	0.0607698	0.643935	normal	0.00305018	-0.71202	normal		TR	evm.TU.contig_623.7	0.53358	-0.817219	normal	0.621119	0.456284	normal	--	--	normal	--	--	normal		TF	evm.TU.contig_3417.2	1.00749e-05	1.71635	up	0.318693	-0.690189	normal	0.888719	-0.103189	normal	0.000107157	0.974634	normal
PK	evm.TU.contig_2500.4	0.448888	-0.864927	normal	0.10402	1.62888	normal	0.491061	0.394216	normal	0.202759	0.619071	normal		TR	evm.TU.contig_638.2	0.365213	0.453968	normal	0.0444643	-0.945523	normal	5.05814e-23	-2.55417	down	3.77313e-12	1.92471	up		TF	evm.TU.contig_3420.8	0.331613	1.37156	normal	0.280701	-1.18262	normal	0.261755	-1.17746	normal	0.790272	0.304263	normal
PK	evm.TU.contig_2538.4	0.559726	0.25514	normal	0.583266	0.275456	normal	3.05901e-07	1.41527	up	0.000154235	-0.972772	normal		TR	evm.TU.contig_640.1	0.00336026	-1.15855	down	0.502646	0.333553	normal	0.000956969	-0.679491	normal	0.192359	-0.248448	normal		TF	evm.TU.contig_3423.23	0.000130255	1.49838	up	0.0541017	0.879789	normal	0.0437738	0.645603	normal	1.65978e-13	1.65716	up
PK	evm.TU.contig_2581.1	0.00713953	1.35204	up	0.946196	-0.0538016	normal	0.129265	0.533888	normal	0.000909592	0.691304	normal		TR	evm.TU.contig_664.3	2.26322e-06	1.31164	up	0.191392	0.453956	normal	0.0460047	0.492104	normal	1.43677e-09	1.17823	up		TF	evm.TU.contig_3428.4	0.00440914	-2.06232	down	0.739972	-0.217219	normal	0.765365	-0.175157	normal	0.000952838	-2.03189	down
PK	evm.TU.contig_2714.3	0.137313	-0.742227	normal	0.133135	-0.745069	normal	0.0985306	-0.389103	normal	1.22425e-06	-1.22536	down		TR	evm.TU.contig_677.1	3.62172e-05	-1.47381	down	0.43885	0.350448	normal	0.000211202	-0.965669	normal	0.415714	-0.247568	normal		TF	evm.TU.contig_3443.13	0.927327	0.053052	normal	0.016016	-1.04108	down	0.749562	-0.12265	normal	0.00206309	-0.974445	normal
PK	evm.TU.contig_2719.1	--	--	normal	--	--	normal	--	--	normal	--	--	normal		TR	evm.TU.contig_686.2	0.000980461	-0.907066	normal	2.03447e-06	1.57996	up	0.14364	0.434933	normal	0.497909	0.168437	normal		TF	evm.TU.contig_3444.2	0.880673	0.0654513	normal	0.838077	-0.0763773	normal	0.509626	0.262744	normal	0.349057	-0.366642	normal
PK	evm.TU.contig_3384.10	3.01681e-11	1.9272	up	0.492978	-0.250514	normal	0.00023213	0.845859	normal	0.00294815	0.726733	normal		TR	evm.TU.contig_737.2	0.0956502	0.726142	normal	0.511936	-0.345155	normal	0.0032307	0.602824	normal	0.0890905	-0.320481	normal		TF	evm.TU.contig_3458.14	0.0722537	0.492419	normal	0.0623909	0.568309	normal	0.0170099	0.763676	normal	0.592424	0.189444	normal
PK	evm.TU.contig_3390.3	0.142583	1.89214	normal	1.94169e-52	-8.04797	down	6.07008e-41	-6.90786	down	0.52	0.671619	normal		TR	evm.TU.contig_743.2	0.181421	0.567521	normal	0.00109294	-1.25474	down	7.21223e-05	-1.10139	down	0.384237	0.295361	normal		TF	evm.TU.contig_3463.4	0.223977	0.608514	normal	0.374756	0.490584	normal	0.827165	0.0722952	normal	2.03038e-05	0.953731	normal
PK	evm.TU.contig_3392.3	0.0363404	-0.662264	normal	0.278143	-0.367977	normal	0.00036847	-0.987037	normal	0.705672	-0.136839	normal		TR	evm.TU.contig_757.1	0.00229661	0.99649	normal	1.80417e-08	1.47944	up	2.49709e-09	1.40115	up	0.000305194	0.969511	normal		TF	evm.TU.contig_3476.2	0.587982	0.301311	normal	0.362275	0.570643	normal	0.11532	0.605935	normal	0.459029	0.201499	normal
PK	evm.TU.contig_3394.8	0.00144294	0.882562	normal	0.783027	-0.143552	normal	0.010502	1.04282	up	0.223472	-0.431583	normal		TR	evm.TU.contig_866.1	0.00221643	1.49995	up	0.0585535	1.08966	normal	2.05524e-13	2.13991	up	0.0269612	0.434419	normal		TF	evm.TU.contig_3478.1	0.000138299	1.19095	up	0.131658	0.480937	normal	5.82555e-06	0.931766	normal	0.0102119	0.643975	normal
PK	evm.TU.contig_3395.8	0.00980468	-0.927593	normal	0.220299	0.409923	normal	0.0179387	-0.631893	normal	0.962934	0.0198844	normal						12+14			11+7			9+6			9+5		TF	evm.TU.contig_3483.5	7.27662e-05	2.24335	up	0.267874	1.31088	normal	0.108624	1.75353	normal	0.000634572	0.626042	normal
PK	evm.TU.contig_3404.15	0.069808	0.579311	normal	8.22091e-06	-1.4523	down	0.631474	-0.166108	normal	0.000186887	-0.823813	normal																	TF	evm.TU.contig_3491.13	0.0155227	0.712568	normal	0.162768	-0.589071	normal	0.826605	-0.0890811	normal	0.678547	0.105865	normal
PK	evm.TU.contig_3419.10	0.831342	0.128587	normal	0.405245	0.47136	normal	0.167975	0.37362	normal	0.638955	0.146602	normal																	TF	evm.TU.contig_3491.14	0.111462	0.480761	normal	0.158494	-0.447548	normal	0.952031	-0.0178041	normal	0.864381	-0.0487427	normal
PK	evm.TU.contig_3427.2	2.06059e-13	3.60608	up	0.595982	0.360998	normal	3.64787e-08	2.05895	up	1.66199e-08	1.81798	up																	TF	evm.TU.contig_3494.2	0.553681	-0.283832	normal	0.730693	0.195462	normal	0.00362895	0.681109	normal	7.98353e-06	-0.861844	normal
PK	evm.TU.contig_3437.8	0.811345	0.114839	normal	0.85645	-0.104685	normal	1.3116e-08	2.02908	up	1.19861e-11	-2.11708	down																	TF	evm.TU.contig_3494.6	0.0203235	-0.79104	normal	0.665253	-0.176311	normal	0.0626785	-0.582246	normal	0.147258	-0.475604	normal
PK	evm.TU.contig_3441.5	0.427578	0.244524	normal	0.797777	-0.128918	normal	0.694962	-0.161997	normal	0.421447	0.173208	normal																	TF	evm.TU.contig_3495.3	0.000666645	2.43361	up	0.165163	0.521941	normal	7.23143e-108	4.32946	up	0.276585	-0.95292	normal
PK	evm.TU.contig_3442.17	0.479575	1.10434	normal	0.914224	0.151593	normal	0.00715842	0.937597	normal	1.79861e-13	1.6604	up																	TF	evm.TU.contig_3495.4	--	--	normal	--	--	normal	0.297589	1.08976	normal	0.394485	-0.69762	normal
PK	evm.TU.contig_3443.1	0.000187601	2.50883	up	0.590826	0.246105	normal	2.1345e-07	3.01625	up	0.775069	-0.31264	normal																	TF	evm.TU.contig_3508.1	0.005216	1.17285	up	0.0914923	0.80691	normal	3.23176e-07	1.59044	up	0.312435	0.302512	normal
PK	evm.TU.contig_3445.8	0.36352	0.478057	normal	0.0629374	-0.914177	normal	0.0379823	-0.610064	normal	0.900855	0.0477058	normal																	TF	evm.TU.contig_3525.5	0.940635	0.0424579	normal	0.317547	0.401389	normal	0.111676	0.487443	normal	0.775393	-0.134754	normal
PK	evm.TU.contig_3447.2	0.129638	-0.752169	normal	0.183268	0.699472	normal	0.00220409	-0.602869	normal	0.00878505	0.466956	normal																	TF	evm.TU.contig_3551.3	4.55256e-05	-1.51971	down	0.393241	0.491081	normal	0.970809	-0.0222247	normal	0.000137187	-1.08412	down
PK	evm.TU.contig_3448.4	1.43974e-15	1.98041	up	0.1828	0.385656	normal	1.31882e-09	1.30164	up	4.96754e-06	0.958582	normal																	TF	evm.TU.contig_3572.2	0.456016	1.1565	normal	0.167187	1.54892	normal	0.205747	0.925945	normal	1.74905e-136	7.75845	up
PK	evm.TU.contig_3450.22	1.70316e-34	5.15843	up	7.8993e-07	2.42784	up	9.40239e-19	2.617	up	4.95457e-165	5.05875	up																	TF	evm.TU.contig_3577.4	0.000608798	0.809147	normal	0.509412	-0.30113	normal	2.09721e-07	1.5344	up	1.26967e-10	-1.14693	down
PK	evm.TU.contig_3451.1	0.296578	-0.40487	normal	0.628113	-0.207679	normal	0.00410321	-0.808938	normal	0.796505	0.0994491	normal																	TF	evm.TU.contig_3578.1	0.73118	0.143775	normal	0.755383	-0.140732	normal	0.423013	0.281129	normal	0.236042	-0.376326	normal
PK	evm.TU.contig_3451.8	0.0990808	0.772745	normal	0.915912	0.0722898	normal	0.000155485	1.23178	up	0.0223168	-0.491546	normal																	TF	evm.TU.contig_3599.1	2.21175e-08	2.05737	up	0.00271368	-1.70773	down	0.013579	-1.20828	down	9.51498e-08	1.40542	up
PK	evm.TU.contig_3456.9	0.737195	0.104463	normal	0.538469	-0.233121	normal	0.0687289	0.453602	normal	0.00019994	-0.681802	normal																	TF	evm.TU.contig_3599.2	6.27105e-12	2.07622	up	0.216546	-0.75196	normal	0.952536	0.0409528	normal	1.06377e-06	1.14114	up
PK	evm.TU.contig_3468.9	1.18222e-05	1.51824	up	0.475621	-0.326393	normal	0.604705	-0.169301	normal	3.80122e-08	1.25812	up																	TF	evm.TU.contig_3601.2	0.00509881	-1.39479	down	0.155695	0.859388	normal	0.385674	-0.358806	normal	0.373632	-0.23516	normal
PK	evm.TU.contig_3478.12	0.204847	-0.587106	normal	1.67525e-07	-2.75951	down	0.0428533	-1.02643	down	1.50331e-17	-2.49972	down																	TF	evm.TU.contig_3669.1	2.7229e-61	3.76751	up	9.01244e-08	-2.68127	down	0.307928	-0.536384	normal	9.92717e-14	1.38428	up
PK	evm.TU.contig_3483.2	0.711724	0.200121	normal	1.34256e-11	-2.71375	down	0.00281301	-0.841379	normal	2.88433e-13	-1.8325	down																	TF	evm.TU.contig_3698.3	2.97385e-15	2.8302	up	0.329892	0.467705	normal	0.00245983	0.934075	normal	4.27922e-18	2.26454	up
PK	evm.TU.contig_3485.1	0.928535	0.0413568	normal	0.630788	0.287009	normal	0.135681	0.619788	normal	0.189553	-0.379795	normal																	TF	evm.TU.contig_3811.1	0.766872	0.156695	normal	0.784846	0.38417	normal	0.865418	0.241	normal	0.161289	0.341496	normal
PK	evm.TU.contig_3487.4	0.884719	0.0976018	normal	0.440437	0.524056	normal	0.054595	0.993259	normal	0.3762	-0.44245	normal																	TF	evm.TU.contig_3821.1	0.0148359	1.48577	up	0.000552235	2.17847	up	1.86047e-20	2.90334	up	8.42636e-07	0.899191	normal
PK	evm.TU.contig_3497.1	0.0113561	0.75168	normal	0.00639275	0.728315	normal	3.33721e-16	1.86739	up	0.0679651	-0.484952	normal																	TF	evm.TU.contig_435.15	0.683905	0.16201	normal	0.247106	0.487983	normal	0.995525	-0.00212923	normal	0.00618357	0.566305	normal
PK	evm.TU.contig_3503.2	0.313294	0.384134	normal	0.149092	-0.443833	normal	0.474508	-0.186182	normal	0.944535	0.0264378	normal																	TF	evm.TU.contig_435.5	8.64018e-05	2.60413	up	0.0140213	1.41865	up	2.54597e-06	1.38402	up	3.83638e-08	2.57211	up
PK	evm.TU.contig_3511.3	0.796143	0.43001	normal	0.826578	-0.31692	normal	0.439516	0.252562	normal	0.0525188	-0.339622	normal																	TF	evm.TU.contig_4400.15	0.000431831	-1.25951	down	0.000117206	1.51536	up	0.33803	0.406466	normal	0.613504	-0.215484	normal
PK	evm.TU.contig_3524.11	0.000221177	-1.22061	down	0.00238524	1.34117	up	3.3531e-05	1.3811	up	2.20171e-11	-1.33042	down																	TF	evm.TU.contig_4402.1	1.74029e-22	2.66583	up	0.92417	-0.0423072	normal	0.000107245	0.725684	normal	7.20413e-38	1.80876	up
PK	evm.TU.contig_3531.1	0.00712123	0.973409	normal	0.568006	-0.30127	normal	0.244877	0.40396	normal	0.437812	0.15734	normal																	TF	evm.TU.contig_4404.1	8.74558e-06	1.4237	up	0.0314752	-0.734346	normal	2.99673e-05	0.939635	normal	0.15216	-0.354245	normal
PK	evm.TU.contig_3550.1	0.061843	1.00826	normal	0.699049	0.398647	normal	0.276069	0.844424	normal	0.199918	0.458931	normal																	TF	evm.TU.contig_4404.19	0.00285689	-1.21442	down	0.00176489	1.3539	up	0.986874	0.00786489	normal	0.886616	0.0580569	normal
PK	evm.TU.contig_3557.1	6.70837e-05	-1.02035	down	0.0611147	-0.554702	normal	0.0822528	-0.459352	normal	1.17394e-08	-1.20965	down																	TF	evm.TU.contig_441.23	0.0192837	1.01496	up	0.00999162	1.26105	up	0.006568	0.92754	normal	6.27135e-12	1.29823	up
PK	evm.TU.contig_3589.1	0.437815	0.316289	normal	0.789835	-0.135007	normal	0.449346	0.178971	normal	0.648983	-0.0956599	normal																	TF	evm.TU.contig_4410.19	0.477549	0.312886	normal	0.391604	0.51639	normal	0.737944	-0.184103	normal	0.000367191	0.947559	normal
PK	evm.TU.contig_3598.5	0.37613	0.342522	normal	0.973953	-0.016569	normal	0.00476727	0.606067	normal	0.0614784	-0.373779	normal																	TF	evm.TU.contig_4416.19	4.45098e-10	2.2764	up	0.0958691	-0.711214	normal	0.000466536	0.779648	normal	0.00422795	0.684879	normal
PK	evm.TU.contig_3625.3	0.304224	-0.301985	normal	0.844921	0.0994111	normal	0.870147	-0.0723367	normal	0.260332	-0.229529	normal																	TF	evm.TU.contig_4422.5	0.171308	0.610347	normal	0.504201	-0.282158	normal	0.417301	-0.265462	normal	0.207395	0.486029	normal
PK	evm.TU.contig_3638.1	0.438963	-0.301321	normal	0.292878	0.607499	normal	0.281504	0.50017	normal	0.274836	-0.26729	normal																	TF	evm.TU.contig_4424.2	2.65107e-14	2.48136	up	2.65554e-15	-3.19242	down	0.272907	-0.43607	normal	0.0845496	-0.456282	normal
PK	evm.TU.contig_3665.1	0.000104446	1.07973	up	0.00245262	-1.09571	down	0.477724	-0.227091	normal	0.664723	0.096976	normal																	TF	evm.TU.contig_4424.8	0.211367	0.534089	normal	0.636243	0.235045	normal	0.414389	0.263453	normal	0.197909	0.414789	normal
PK	evm.TU.contig_3678.1	0.673075	0.151865	normal	0.0112798	-0.814945	normal	0.267425	-0.319011	normal	0.0629464	-0.448984	normal																	TF	evm.TU.contig_4428.5	0.261876	1.09343	normal	0.975185	0.0406657	normal	0.354859	0.891905	normal	0.94944	0.0644641	normal
PK	evm.TU.contig_3682.1	9.12218e-07	1.29209	up	0.055123	0.64628	normal	0.165798	0.379947	normal	1.07926e-13	1.46283	up																	TF	evm.TU.contig_4429.1	0.0107653	1.30136	up	6.05877e-07	-1.53759	down	0.301979	0.274794	normal	0.215147	-0.566885	normal
PK	evm.TU.contig_3706.1	0.156871	1.68594	normal	0.126894	-1.70662	normal	0.119437	-1.67596	normal	0.762753	0.317776	normal																	TF	evm.TU.contig_4433.1	--	--	normal	--	--	normal	--	--	normal	--	--	normal
PK	evm.TU.contig_3706.2	2.19246e-81	-7.72861	down	2.6958e-15	2.08921	up	8.06169e-44	3.12038	up	1.79745e-137	-8.59738	down																	TF	evm.TU.contig_444.1	0.399962	0.631989	normal	0.837649	0.193097	normal	0.569855	-0.323626	normal	0.00811463	1.08242	up
PK	evm.TU.contig_3806.1	2.46183e-09	1.67297	up	0.404585	-0.310815	normal	0.781702	-0.0955519	normal	5.80162e-09	1.34744	up																	TF	evm.TU.contig_4443.1	0.0168656	0.674158	normal	1.04184e-09	1.81262	up	0.003042	0.724103	normal	5.82468e-18	1.68251	up
PK	evm.TU.contig_3817.2	7.91618e-06	-1.35723	down	1.56742e-05	1.29078	up	0.87241	-0.0547566	normal	0.748308	-0.100261	normal																	TF	evm.TU.contig_4443.2	0.000112844	-1.03335	down	0.0617226	0.581218	normal	0.534116	0.170744	normal	0.000159875	-0.716155	normal
PK	evm.TU.contig_3957.2	2.40929e-28	-5.40747	down	7.75662e-05	-1.7547	down	0.414455	-0.974855	normal	0.137295	-1.35131	normal																	TF	evm.TU.contig_4446.20	0.426791	0.711917	normal	0.194378	1.12272	normal	0.074039	0.780015	normal	0.00127539	1.16725	up
PK	evm.TU.contig_429.14	0.550899	-0.921076	normal	0.127972	0.680884	normal	5.04843e-42	-6.53884	down	0.0627311	1.68553	normal																	TF	evm.TU.contig_4448.5	5.32242e-08	1.90465	up	0.0179024	-0.721112	normal	0.822873	0.0942695	normal	0.00393306	0.967818	normal
PK	evm.TU.contig_431.11	0.816295	0.150209	normal	0.766491	0.166975	normal	0.603956	-0.247822	normal	0.405616	0.447997	normal																	TF	evm.TU.contig_4461.3	0.00794852	-0.854299	normal	0.0263729	1.11529	up	0.570454	0.294854	normal	0.700065	-0.100376	normal
PK	evm.TU.contig_431.3	0.440921	0.387469	normal	0.16692	-0.894529	normal	0.94802	-0.0478995	normal	0.138314	-0.587019	normal																	TF	evm.TU.contig_4462.4	0.864367	0.146883	normal	0.99315	-0.00868076	normal	0.970824	0.0527901	normal	0.984876	-0.0231474	normal
PK	evm.TU.contig_431.4	0.0122782	-1.46453	down	0.714689	0.268742	normal	0.253477	-0.687697	normal	0.424738	-0.523133	normal																	TF	evm.TU.contig_447.9	9.36368e-25	4.01443	up	0.814352	0.0918235	normal	0.620237	-0.139038	normal	3.06849e-37	4.07547	up
PK	evm.TU.contig_440.8	0.150653	0.490103	normal	0.321284	0.344444	normal	0.855996	-0.0537903	normal	0.000968587	0.788889	normal																	TF	evm.TU.contig_4486.1	0.00648811	0.782296	normal	0.492584	0.462306	normal	0.506825	0.403194	normal	9.29402e-05	0.740132	normal
PK	evm.TU.contig_4406.12	1.74411e-35	4.81554	up	3.38654e-20	-4.28715	down	0.288998	0.502341	normal	0.494933	-0.250964	normal																	TF	evm.TU.contig_4493.3	0.733884	0.161359	normal	0.109091	-0.550172	normal	0.949518	0.0198856	normal	0.122697	-0.501827	normal
PK	evm.TU.contig_4408.22	0.826785	-0.0769531	normal	0.691484	-0.139934	normal	0.0325347	0.556172	normal	0.000266591	-0.867896	normal																	TF	evm.TU.contig_4494.3	0.00203821	-1.10631	down	0.0624291	0.75858	normal	0.202164	-0.416382	normal	0.959335	-0.0178989	normal
PK	evm.TU.contig_4408.9	--	--	normal	--	--	normal	--	--	normal	--	--	normal																	TF	evm.TU.contig_4496.3	0.401491	-0.363879	normal	0.0188457	0.693267	normal	0.489899	0.199998	normal	0.942482	0.032964	normal
PK	evm.TU.contig_441.14	0.290359	0.391918	normal	0.00721013	-0.985075	normal	0.735451	-0.121078	normal	0.0261503	-0.5784	normal																	TF	evm.TU.contig_454.6	0.845863	0.0669842	normal	0.773368	0.122503	normal	0.172498	0.389422	normal	0.123044	-0.301427	normal
PK	evm.TU.contig_4410.8	9.22826e-07	-1.91853	down	0.726108	-0.168684	normal	8.00475e-05	-0.979419	normal	4.52871e-05	-1.20503	down																	TF	evm.TU.contig_4592.1	0.00182413	-1.06466	down	0.088498	-0.62545	normal	4.53081e-08	-1.40879	down	0.184033	-0.383602	normal
PK	evm.TU.contig_4415.1	0.101738	-2.35032	normal	0.837395	-0.283449	normal	2.69447e-65	-7.65375	down	0.699941	0.368236	normal																	TF	evm.TU.contig_461.3	0.000554324	-1.33543	down	0.129965	0.662635	normal	0.704759	0.136952	normal	0.00167844	-0.885741	normal
PK	evm.TU.contig_4422.2	0.243907	0.840626	normal	0.0962087	-1.23389	normal	0.560883	-0.312388	normal	0.509471	-0.259498	normal																	TF	evm.TU.contig_462.18	0.707103	0.134296	normal	0.0464654	-0.61081	normal	0.0227133	0.486153	normal	2.07193e-07	-1.06097	down
PK	evm.TU.contig_4422.3	0.0518957	1.1164	normal	0.00158446	-1.59599	down	2.96857e-06	-0.839063	normal	0.613503	0.205291	normal																	TF	evm.TU.contig_462.19	1.23031e-06	1.64871	up	0.990701	0.00704123	normal	1.62175e-05	1.07693	up	0.00926357	0.488486	normal
PK	evm.TU.contig_4432.14	0.289149	0.395288	normal	0.804193	-0.173093	normal	0.531415	0.330833	normal	0.492614	-0.216779	normal																	TF	evm.TU.contig_464.6	0.0576688	1.25537	normal	0.227657	-0.91959	normal	0.902214	-0.0725587	normal	0.146969	0.256986	normal
PK	evm.TU.contig_4438.6	1.32987e-24	3.33491	up	0.696029	-0.198912	normal	3.29444e-15	3.31935	up	0.429558	-0.384336	normal																	TF	evm.TU.contig_472.1	0.044061	1.05471	up	0.297984	0.624727	normal	0.0120859	0.918693	normal	0.0268591	0.687517	normal
PK	evm.TU.contig_444.13	0.126437	0.649807	normal	0.124933	0.593693	normal	3.46156e-08	1.02739	up	0.704404	0.136831	normal																	TF	evm.TU.contig_475.1	0.74907	0.532347	normal	0.852345	0.248398	normal	0.42342	0.364905	normal	1.48227e-19	1.59138	up
PK	evm.TU.contig_4442.4	0.863183	-0.0773371	normal	0.041959	0.95236	normal	0.0013008	1.03703	up	0.232064	-0.234684	normal																	TF	evm.TU.contig_481.6	6.94236e-05	1.36474	up	0.825737	-0.09022	normal	0.82314	-0.0665923	normal	1.7656e-06	1.23184	up
PK	evm.TU.contig_4446.16	0.00435136	0.946566	normal	1.38105e-05	1.51552	up	3.96072e-06	0.962953	normal	4.80327e-20	1.43851	up																	TF	evm.TU.contig_493.14	0.000277344	4.06854	up	0.867791	-0.209473	normal	0.265182	1.25928	normal	0.000128512	1.9787	up
PK	evm.TU.contig_445.1	0.917648	0.0604284	normal	0.623216	0.271602	normal	0.392005	-0.318149	normal	0.140757	0.548939	normal																	TF	evm.TU.contig_494.2	1.38768e-209	16.0735	up	0.303698	-1.12097	normal	0.281627	-1.12358	normal	7.88556e-273	14.0815	up
PK	evm.TU.contig_4454.3	0.144223	-0.400167	normal	0.878437	0.0754751	normal	0.320541	-0.351759	normal	0.777399	-0.0687691	normal																	TF	evm.TU.contig_494.3	2.11983e-28	-5.63403	down	1.15303e-05	-2.24124	down	1.92855e-07	-4.63289	down	0.22887	-1.07239	normal
PK	evm.TU.contig_4468.4	0.437147	-0.405351	normal	0.0705451	-0.852194	normal	0.433046	-0.289006	normal	0.000576495	-1.07969	down																	TF	evm.TU.contig_501.1	0.0786084	-1.51248	normal	6.39559e-07	3.68551	up	3.22991e-05	1.29796	up	0.000578718	1.23281	up
PK	evm.TU.contig_4476.12	2.2593e-05	-1.57123	down	0.0509859	0.760708	normal	0.991724	-0.00297299	normal	6.88511e-05	-0.899457	normal																	TF	evm.TU.contig_505.8	0.84481	0.133243	normal	0.203602	-0.795963	normal	0.00304568	0.859465	normal	4.1937e-22	-1.67624	down
PK	evm.TU.contig_4476.17	0.00251781	2.25077	up	0.0181111	-1.76422	down	0.731667	-0.0913603	normal	0.0845018	0.395532	normal																	TF	evm.TU.contig_510.7	0.00771624	-0.695951	normal	0.779472	-0.105851	normal	0.0640296	-0.453169	normal	0.0223222	-0.446863	normal
PK	evm.TU.contig_4481.3	0.068759	0.618176	normal	0.0657925	-0.567682	normal	0.0067059	0.589704	normal	0.0182812	-0.630169	normal																	TF	evm.TU.contig_518.6	2.79134e-17	3.96973	up	0.315255	-0.751717	normal	0.00212938	1.60706	up	2.81659e-16	1.42097	up
PK	evm.TU.contig_4484.2	0.582072	-0.215476	normal	0.10402	0.617551	normal	0.00745427	0.5367	normal	0.229343	-0.222019	normal																	TF	evm.TU.contig_527.5	0.20454	0.69569	normal	0.873697	-0.123565	normal	0.493078	0.289741	normal	0.518224	0.193227	normal
PK	evm.TU.contig_4487.6	0.244883	-0.349599	normal	0.802639	0.152868	normal	0.112746	0.647515	normal	2.07996e-06	-0.942491	normal																	TF	evm.TU.contig_532.4	0.241266	0.511284	normal	0.598437	-0.202517	normal	0.0433335	0.447187	normal	0.546633	-0.229578	normal
PK	evm.TU.contig_4499.1	1.58473e-07	1.76666	up	0.00157806	1.2279	up	3.19476e-06	1.58839	up	4.24507e-05	1.29166	up																	TF	evm.TU.contig_535.4	0.107106	-0.512645	normal	0.304784	0.644389	normal	0.191505	0.688257	normal	0.0127834	-0.630569	normal
PK	evm.TU.contig_4505.2	0.332092	-0.312681	normal	0.00185938	1.4671	up	0.0911656	0.726	normal	0.127096	0.378471	normal																	TF	evm.TU.contig_540.1	0.325995	-0.386236	normal	2.643e-09	-1.86099	down	7.30482e-30	-3.53979	down	0.000550427	1.1887	up
PK	evm.TU.contig_4515.1	0.00227444	0.858608	normal	0.0352468	-0.808908	normal	0.445175	0.287146	normal	0.0980965	-0.360162	normal																	TF	evm.TU.contig_542.3	1.90493e-05	-3.08346	down	0.000266201	2.68126	up	0.411785	-0.407792	normal	0.729018	0.105926	normal
PK	evm.TU.contig_4536.3	0.968816	0.0171963	normal	0.921924	0.0482738	normal	0.802983	0.0729915	normal	0.668096	-0.102897	normal																	TF	evm.TU.contig_547.2	0.00157329	0.92127	normal	0.67824	-0.170113	normal	0.0337802	0.525182	normal	0.642699	0.127615	normal
PK	evm.TU.contig_4540.1	0.0228383	-0.954643	normal	0.275636	-0.587658	normal	0.250477	-0.521462	normal	0.000180208	-1.12696	down																	TF	evm.TU.contig_548.1	0.14488	-2.07843	normal	0.0679857	2.04553	normal	0.535034	0.461387	normal	0.00243322	1.47262	up
PK	evm.TU.contig_4543.1	0.482251	0.243547	normal	0.922652	-0.0512759	normal	0.0985816	0.538933	normal	0.0174536	-0.455876	normal																	TF	evm.TU.contig_549.1	0.843859	0.130786	normal	0.214522	0.79851	normal	6.67689e-05	1.33537	up	0.0306051	-0.455372	normal
PK	evm.TU.contig_4563.1	0.740664	0.18775	normal	0.520594	0.393634	normal	0.222736	0.490211	normal	0.975793	0.0138363	normal																	TF	evm.TU.contig_559.1	0.53589	-0.497207	normal	0.838011	-0.191929	normal	0.643095	-0.180157	normal	0.0288302	-0.645334	normal
PK	evm.TU.contig_461.1	0.00904809	-0.800586	normal	0.87413	0.0793688	normal	0.304576	-0.353682	normal	0.0498518	-0.462957	normal																	TF	evm.TU.contig_567.1	0.929408	-0.0595021	normal	0.691082	-0.301338	normal	0.587967	-0.261566	normal	0.440889	-0.206928	normal
PK	evm.TU.contig_468.2	0.480632	-0.269124	normal	5.06442e-07	-1.34501	down	0.650991	-0.134839	normal	4.8255e-09	-1.56257	down																	TF	evm.TU.contig_568.1	1.17205e-07	1.94516	up	0.240009	-0.522664	normal	0.0597349	0.879706	normal	0.42093	0.394833	normal
PK	evm.TU.contig_47.2	0.255002	0.355225	normal	0.0585535	0.644162	normal	0.898173	-0.043059	normal	1.40134e-08	0.951504	normal																	TF	evm.TU.contig_569.6	0.00286727	-1.01625	down	0.370586	-0.384409	normal	0.657508	-0.170686	normal	3.44638e-06	-1.31286	down
PK	evm.TU.contig_474.5	2.26475e-11	-2.14207	down	0.0064491	1.18132	up	0.423009	0.309721	normal	1.21646e-10	-1.33335	down																	TF	evm.TU.contig_573.2	0.0676731	-0.833314	normal	0.0783335	0.867505	normal	0.778832	0.101859	normal	0.634657	-0.139478	normal
PK	evm.TU.contig_491.10	0.619818	0.189346	normal	0.876445	-0.205872	normal	0.990827	0.0175765	normal	0.53105	-0.195348	normal																	TF	evm.TU.contig_585.4	0.527315	-0.317662	normal	0.102998	-0.649596	normal	1.07176e-09	-1.84053	down	0.0547339	0.753305	normal
PK	evm.TU.contig_494.1	0.0299315	2.06558	up	0.262285	-1.19978	normal	0.712207	-0.390168	normal	0.280834	0.876296	normal																	TF	evm.TU.contig_608.1	0.136185	-0.562341	normal	0.261011	-0.461727	normal	0.932845	-0.0297667	normal	3.12871e-06	-1.09329	down
PK	evm.TU.contig_494.8	0.00255062	1.08966	up	0.109957	-0.571166	normal	0.0713311	0.396936	normal	0.946559	0.0242256	normal																	TF	evm.TU.contig_611.15	0.000215769	-1.09692	down	0.148572	0.758584	normal	0.272885	0.502455	normal	0.000132035	-0.906414	normal
PK	evm.TU.contig_496.16	1.99822e-37	3.8965	up	3.59002e-07	-1.81463	down	0.00626924	0.637072	normal	4.02289e-19	1.3274	up																	TF	evm.TU.contig_617.3	0.00129035	-1.19332	down	0.15011	-0.79288	normal	0.232367	0.585627	normal	2.9348e-19	-2.67277	down
PK	evm.TU.contig_496.7	0.0329948	-0.82078	normal	0.000692454	-1.0143	down	1.77971e-16	-1.98019	down	0.932678	0.0385515	normal																	TF	evm.TU.contig_628.1	0.222491	-0.8652	normal	0.06936	1.2598	normal	0.0125039	0.794761	normal	0.206758	-0.409988	normal
PK	evm.TU.contig_497.8	2.95092e-14	2.2342	up	0.975081	0.0152731	normal	0.0386257	0.53309	normal	6.7472e-24	1.62135	up																	TF	evm.TU.contig_651.4	3.26179e-20	2.92384	up	0.182954	-0.737763	normal	0.0768616	0.813084	normal	3.06187e-09	1.20867	up
PK	evm.TU.contig_502.1	0.0231325	-0.934269	normal	0.492978	0.28659	normal	0.838266	0.0774342	normal	0.0229573	-0.804263	normal																	TF	evm.TU.contig_666.5	2.99431e-52	3.3977	up	0.105512	-0.46522	normal	6.90377e-09	1.29202	up	7.00412e-16	1.52263	up
PK	evm.TU.contig_504.12	0.186253	-0.547866	normal	0.413335	0.401289	normal	0.0951612	-0.537948	normal	0.328331	0.306333	normal																	TF	evm.TU.contig_677.2	0.327008	0.919059	normal	0.960244	-0.0674036	normal	0.199696	1.15592	normal	0.611945	-0.458112	normal
PK	evm.TU.contig_507.6	0.153167	-2.07997	normal	0.149129	1.62636	normal	0.111641	1.70081	normal	0.14612	-1.28231	normal																	TF	evm.TU.contig_679.2	1.12764e-06	1.26678	up	0.842286	-0.148414	normal	0.0889077	0.898211	normal	0.860048	0.0520923	normal
PK	evm.TU.contig_526.5	0.950317	-0.0221688	normal	0.746972	0.122556	normal	0.0139442	0.554199	normal	0.00289455	-0.552578	normal																	TF	evm.TU.contig_738.1	9.04083e-07	3.53948	up	0.000372273	-2.58307	down	0.00810506	0.796064	normal	0.748308	-0.0695523	normal
PK	evm.TU.contig_527.13	5.38493e-05	1.14413	up	0.421138	0.307829	normal	0.000122107	0.908693	normal	0.0398345	0.447893	normal																	TF	evm.TU.contig_763.2	0.500742	0.230751	normal	0.583299	0.222889	normal	0.0123198	0.566025	normal	0.365588	-0.205673	normal
PK	evm.TU.contig_542.5	0.534391	0.18322	normal	0.00139928	-0.902037	normal	6.02265e-06	-1.02997	down	0.395701	0.208711	normal																	TF	evm.TU.contig_798.2	0.000898445	0.88252	normal	0.383463	-0.419649	normal	0.373332	0.350769	normal	0.999927	1.66418e-05	normal
PK	evm.TU.contig_543.2	0.0264401	0.647891	normal	0.03412	1.12783	up	0.0226294	1.03767	up	0.00386885	0.665913	normal																					58+21			19+21			30+9			39+19
PK	evm.TU.contig_551.1	0.0427281	-1.22827	down	0.121329	-1.02115	normal	3.53369e-16	-2.92428	down	0.124049	0.502185	normal
PK	evm.TU.contig_559.5	2.89666e-06	-1.39769	down	0.30148	0.545673	normal	0.0360785	-0.924286	normal	0.958731	0.0182905	normal
PK	evm.TU.contig_599.2	1.43944e-10	-1.90457	down	0.982399	-0.012374	normal	0.167666	-0.487223	normal	5.28136e-10	-1.50582	down
PK	evm.TU.contig_615.2	0.902912	0.213979	normal	0.102454	1.8354	normal	0.191507	0.806729	normal	0.0633982	1.68241	normal
PK	evm.TU.contig_629.4	0.63445	-0.724663	normal	0.74823	-0.201455	normal	0.975928	0.0167179	normal	0.546225	-0.643916	normal
PK	evm.TU.contig_660.4	0.113791	0.630198	normal	0.153075	-0.574765	normal	0.02426	-0.470895	normal	0.101928	0.419669	normal
PK	evm.TU.contig_662.2	3.75216e-06	2.30233	up	2.22413e-113	-8.72724	down	0.894613	-0.184863	normal	0.148971	-1.28643	normal
PK	evm.TU.contig_673.2	1.42965e-05	1.93123	up	0.84233	-0.103791	normal	0.000571692	1.462	up	0.684517	0.230749	normal
PK	evm.TU.contig_676.1	1.31417e-08	-1.36366	down	0.029305	0.791457	normal	0.308271	0.333427	normal	6.93891e-07	-0.983054	normal
PK	evm.TU.contig_687.2	--	--	normal	--	--	normal	--	--	normal	--	--	normal
PK	evm.TU.contig_724.8	0.310861	1.27272	normal	0.21017	-1.35312	normal	0.657781	-0.476928	normal	0.903591	0.139745	normal
PK	evm.TU.contig_731.1	2.93176e-06	1.3021	up	0.16692	-0.55808	normal	0.130095	0.530145	normal	0.75375	0.0918855	normal
PK	evm.TU.contig_731.2	0.120375	0.793303	normal	1.49851e-07	-1.84287	down	4.66295e-06	1.22939	up	2.23104e-10	-2.30887	down
PK	evm.TU.contig_754.1	0.000109858	1.20947	up	0.603662	-0.225621	normal	0.145849	0.347932	normal	0.00422881	0.536101	normal
PK	evm.TU.contig_770.1	8.08474e-07	1.97845	up	1.94325e-14	-3.2898	down	0.00868382	-1.00179	down	0.126169	-0.484761	normal
PK	evm.TU.contig_774.1	0.988834	-0.00759061	normal	0.103734	-0.816362	normal	0.380042	0.348342	normal	4.59537e-09	-1.29654	down
PK	evm.TU.contig_815.1	0.00451194	0.937975	normal	0.0070581	-1.24509	down	0.594252	0.234076	normal	0.000268456	-0.68257	normal
PK	evm.TU.contig_861.1	1.56728e-17	2.20569	up	0.06936	-0.600236	normal	0.000554039	0.886532	normal	0.00361946	0.60414	normal
PK	evm.TU.contig_927.1	0.629616	0.634535	normal	0.857528	-0.250633	normal	0.394603	0.847212	normal	0.574807	-0.548439	normal
				49+17			11+29			25+12			19+31
		TF_Up	TF_Down	TR_UP	TR_Down	PK_Up	PK_Down
	R5_vs_Y5	30	9	9	6	25	12
	R15_vs_Y15	58	21	12	14	49	17
	R5_vs_R15	19	21	11	7	11	29
	Y5_vs_Y15	39	19	9	5	19	31
