# Supplementary material for: Physiological and transcriptome analysis elucidates the metabolic mechanism of versatile Porphyridium purpureum under nitrogen deprivation for exopolysaccharides accumulation
Source: Bioresour Bioprocess. 2021 Aug 12;8(1):73. doi: 10.1186/s40643-021-00426-x (PMC10991915; doi:10.1186/s40643-021-00426-x)
Supplement: Supplementary file 4 — Additional file 4: Data S3. Expression profiles of genes encoding proteases and peptidases. [file 40643_2021_426_MOESM4_ESM.xlsx]

## Sheet: proteases and peptidases
Data S3. Expression profiles of genes coding proteases and peptidases. (1 and 2 represent the differential expression on day 5 and day 15, respectively. Log2FC refers to the logarithm of the multiple of gene expression in the nitrogen-deficient group compared with that in the normal group.)
Gene ID	Annotation	FDR1	Log2FC1	FDR2	Log2FC2
evm.TU.contig_484.2	carboxyl-terminal processing protease	4.24611e-06	-1.1401	0.00025219	-1.23717
evm.TU.contig_503.2	Aspartyl protease	0.0098969	0.662925	0.787147	0.159721
evm.TU.contig_853.1	Aspartyl protease	9.00433e-31	-3.93769	5.81935e-12	-2.03241
evm.TU.contig_2498.1	Aspartyl protease	0.0400143	0.700293	0.000187741	2.40604
evm.TU.contig_3694.2	Aspartyl protease	0.33575	-0.660851	9.60714e-05	2.77219
evm.TU.contig_4586.1	Aspartyl protease	--	--	--	--
evm.TU.contig_2206.2	Aspartyl protease	--	--	--	--
evm.TU.contig_2082.2	ATP-dependent Clp protease adaptor protein ClpS	0.0562162	-0.794833	0.0792803	-0.769385
evm.TU.contig_4418.17	ATP-dependent Clp protease adaptor protein ClpS	0.254822	-0.359409	0.162698	0.729724
evm.TU.contig_487.1	ATP-dependent Clp protease ATP-binding subunit ClpA homolog	0.0613462	-1.51189	0.00195684	2.59334
evm.TU.contig_2030.2	ATP-dependent HslUV protease	0.128036	-0.764979	0.613288	-0.236461
evm.TU.contig_2031.10	ATP-dependent protease La (LON) substrate-binding domain	0.0333785	-0.718924	6.56589e-08	-1.46367
evm.TU.contig_2112.10	ATP-dependent protease La (LON) substrate-binding domain	3.49824e-05	-0.875534	0.731539	-0.537501
evm.TU.contig_861.3	ATP-dependent protease La (LON) substrate-binding domain	0.643965	-0.179578	0.906884	0.0632388
evm.TU.contig_2126.4	ATP-dependent protease La (LON) substrate-binding domain	0.990092	0.00543332	2.63677e-08	-2.20258
evm.TU.contig_3745.1	ATP-dependent zinc metalloprotease FtsH	0.00285069	1.27524	1.85233e-09	2.5258
evm.TU.contig_2059.27	ATP-dependent zinc metalloprotease FTSH 3	0.000409636	0.820085	0.325681	-0.26919
evm.TU.contig_3431.4	ATP-dependent zinc metalloprotease FTSH 6	0.785098	0.1148	0.219539	0.514167
evm.TU.contig_4461.12	Carboxypeptidase Taq (M32) metallopeptidase	0.901361	-0.0446821	0.00107839	-1.05169
evm.TU.contig_3552.1	Caspase domain	0.00387624	0.629291	0.00546063	0.792146
evm.TU.contig_2090.30	Clp protease	0.956378	0.0238818	0.25455	-0.446121
evm.TU.contig_4413.5	Clp protease	0.0880096	1.85702	0.131984	-2.16746
evm.TU.contig_3551.2	Clp protease	0.00168677	-1.15103	0.799564	0.431305
evm.TU.contig_4465.11	cysteine-type endopeptidase activity	1.3401e-06	1.56614	0.61881	0.152034
evm.TU.contig_3399.11	cysteine-type peptidase activity	0.0359126	-0.998861	0.000140413	-1.56234
evm.TU.contig_2073.7	dipeptidyl-peptidase	0.173302	-0.428598	0.00709024	-1.06886
evm.TU.contig_3423.13	Eukaryotic aspartyl protease	8.7367e-31	2.38007	0.749367	0.191569
evm.TU.contig_2015.5	Eukaryotic aspartyl protease	9.75086e-52	3.25029	5.95892e-06	3.18646
evm.TU.contig_4585.1	Eukaryotic aspartyl protease	0.908983	-0.0492322	0.98174	-0.0118319
evm.TU.contig_2122.3	Eukaryotic aspartyl protease	0.00256114	-1.12365	7.81511e-05	1.33078
evm.TU.contig_2522.1	gag-polyprotein putative aspartyl protease	0.491397	0.164677	0.215876	0.352376
evm.TU.contig_3747.1	gag-polyprotein putative aspartyl protease	0.451591	-0.23795	4.26861e-06	1.76019
evm.TU.contig_3493.4	gag-polyprotein putative aspartyl protease	0.651372	-0.381713	--	--
evm.TU.contig_4520.1	gag-polyprotein putative aspartyl protease	0.0097321	1.36922	5.89853e-06	2.53925
evm.TU.contig_2215.2	gag-polyprotein putative aspartyl protease	0.667341	0.262411	6.17907e-07	2.99399
evm.TU.contig_2445.7	gag-polyprotein putative aspartyl protease	0.761639	0.379187	0.000161656	3.75179
evm.TU.contig_2155.1	gag-polyprotein putative aspartyl protease	0.00621411	-0.945696	0.00504872	1.3585
evm.TU.contig_3575.5	Gamma-glutamyltranspeptidase	0.127223	-0.54977	0.00721093	-0.747003
evm.TU.contig_3470.2	Glycoprotease family	0.000840787	1.15069	0.412752	0.5009
evm.TU.contig_3491.10	Glycoprotease family	0.00172232	-0.923736	0.419835	-0.53738
evm.TU.contig_4460.4	ICP0-binding domain of Ubiquitin-specific protease 7	0.00626913	0.751317	0.0036995	-0.752968
evm.TU.contig_682.1	Insulinase (Peptidase family M16)	0.501306	0.195212	0.0948927	0.638776
evm.TU.contig_436.10	JAB1/Mov34/MPN/PAD-1 ubiquitin protease	0.0169123	0.600707	0.431679	0.570426
evm.TU.contig_4455.2	JAB1/Mov34/MPN/PAD-1 ubiquitin protease	0.0885985	1.32561	0.0639417	1.43763
evm.TU.contig_448.24	JAB1/Mov34/MPN/PAD-1 ubiquitin protease	0.573182	-0.156124	0.186363	0.794033
evm.TU.contig_625.3	JAB1/Mov34/MPN/PAD-1 ubiquitin protease	0.000364987	-1.20865	0.0267021	-0.994394
evm.TU.contig_460.4	JAB1/Mov34/MPN/PAD-1 ubiquitin protease	0.0821935	0.552227	0.246792	-0.444307
evm.TU.contig_521.2	gamma-glutamyltranspeptidase/glutathione hydrolase	0.477961	0.214293	2.83601e-10	3.00926
evm.TU.contig_3441.2	gamma-glutamyltranspeptidase/glutathione hydrolase	0.541745	-0.175767	0.0143171	-0.86661
evm.TU.contig_588.1	leucyl aminopeptidase	0.579653	-0.167821	0.836816	-0.115019
evm.TU.contig_2054.10	leucyl aminopeptidase	0.154784	-1.53024	0.600154	-0.671874
evm.TU.contig_4516.6	aminopeptidase N	0.103312	-0.589529	2.15312e-10	-1.89042
evm.TU.contig_497.7	Xaa-Pro aminopeptidase	0.0148977	0.61868	0.000338067	0.977665
evm.TU.contig_3440.2	Xaa-Pro aminopeptidase	0.680265	0.143384	0.000517047	-0.986685
evm.TU.contig_2027.2	methionyl aminopeptidase	0.239767	0.352971	4.2826e-07	-1.31708
evm.TU.contig_2064.10	methionyl aminopeptidase	0.111842	-0.390848	0.00116968	-1.24028
evm.TU.contig_2030.16	aspartyl aminopeptidase	0.000607608	-1.18318	4.14414e-11	-1.79007
evm.TU.contig_4443.13	N-acetylated-alpha-linked acidic dipeptidase	0.0600522	1.47731	0.920391	0.103939
evm.TU.contig_558.1	acylaminoacyl-peptidase	0.834117	-0.0799321	0.679232	0.165639
evm.TU.contig_2053.11	acylaminoacyl-peptidase	0.059994	0.704751	0.0178994	-1.24689
evm.TU.contig_4478.3	pyroglutamyl-peptidase	9.46184e-08	1.12433	0.521719	0.376536
evm.TU.contig_454.1	pyroglutamyl-peptidase	0.570392	0.271058	0.0453907	-1.14249
evm.TU.contig_2198.8	trypsin	0.249442	0.559889	0.450456	0.385698
evm.TU.contig_3450.3	oligopeptidase B	3.46576e-09	-1.3053	1.43944e-05	-1.28865
evm.TU.contig_2508.1	ATP-dependent Clp protease, protease subunit	0.203019	-0.438958	0.0015511	1.04321
evm.TU.contig_4442.10	UFM1-specific protease 2	0.341027	-0.400241	0.0104347	0.855391
evm.TU.contig_4452.1	insulysin	0.261151	-0.245548	0.0528358	0.601973
evm.TU.contig_3508.2	mitochondrial intermediate peptidase	0.0553491	0.634975	0.182167	0.717865
evm.TU.contig_2172.8	mitochondrial-processing peptidase subunit alpha	0.646266	-0.293827	0.000701875	2.33123
evm.TU.contig_2031.7	mitochondrial-processing peptidase subunit alpha	0.658732	0.216982	0.0893312	-0.545331
evm.TU.contig_3468.8	oligopeptidase A	1.54493e-05	-1.10682	0.227538	-0.724976
evm.TU.contig_4467.8	signal peptidase I	0.518199	0.246108	0.241718	-0.402064
evm.TU.contig_2032.22	signal peptidase I	0.871877	0.0660457	0.112897	-0.526252
evm.TU.contig_562.2	ATP-dependent Clp protease ATP-binding subunit ClpX	0.00014503	0.916243	0.827887	0.102558
evm.TU.contig_2131.7	ATP-dependent HslUV protease ATP-binding subunit HslU	0.856099	-0.0607908	0.027067	0.566993
evm.TU.contig_4435.8	ATP-dependent Clp protease ATP-binding subunit ClpB	0.648552	-0.126303	0.785383	0.144516
evm.TU.contig_531.20	ATP-dependent Clp protease ATP-binding subunit ClpB	0.00108379	0.795114	0.0316287	0.794096
evm.TU.contig_3516.2	ATP-dependent Clp protease ATP-binding subunit ClpB	0.0294337	0.626487	2.00767e-09	1.89855
evm.TU.contig_3729.2	carboxyl-terminal processing protease	0.00278035	-1.36793	0.00259001	1.82971
evm.TU.contig_522.1	cell division protease FtsH	0.206092	-0.583125	0.00421379	-1.17618
evm.TU.contig_503.12	cell division protease FtsH	0.00122627	0.718027	0.750548	-0.136839
evm.TU.contig_2036.15	protease IV	3.97453e-08	-1.25308	5.49233e-05	-1.81751
evm.TU.contig_4488.9	STE24 endopeptidase	0.0268278	-0.532386	0.341893	0.334213
evm.TU.contig_537.3	ATP-dependent Clp protease adaptor protein ClpS	0.765145	0.334199	0.892993	0.179004
evm.TU.contig_3523.5	presequence protease	0.981872	0.00911629	2.67418e-07	-1.53171
evm.TU.contig_2614.1	S2P endopeptidase	0.811865	0.0717627	0.154696	0.789984
evm.TU.contig_666.1	cathepsin X [EC:3.4.18.1]	0.608805	0.174472	0.360693	0.62407
evm.TU.contig_3420.4	sentrin-specific protease 1	0.547628	-0.314624	0.581205	0.359186
evm.TU.contig_3389.3	sentrin-specific protease 7	0.350574	-0.291376	0.00146579	-1.00852
evm.TU.contig_512.5	sentrin-specific protease 8	0.493935	0.282821	0.406171	-0.360111
evm.TU.contig_469.10	membrane-bound transcription factor site-1 protease	0.122389	-0.463878	0.169495	-0.465891
evm.TU.contig_3385.22	prenyl protein peptidase	0.0484207	0.652327	4.45273e-05	1.14222
evm.TU.contig_2100.7	cytosolic nonspecific dipeptidase	0.00861055	-0.804104	0.843271	-0.102652
evm.TU.contig_568.3	Lon-like ATP-dependent protease	0.00117486	-0.746198	0.990717	0.00576742
evm.TU.contig_2562.2	Lon-like ATP-dependent protease	0.049934	-0.510958	0.650424	0.184738
evm.TU.contig_2246.7	puromycin-sensitive aminopeptidase	0.000446109	-1.3209	0.00192318	-0.978927
evm.TU.contig_547.1	ATP-dependent metalloprotease	0.868529	0.046515	0.196424	-0.437835
evm.TU.contig_4416.3	signal peptide peptidase-like 3	0.233515	-0.380869	0.116665	-0.512132
evm.TU.contig_614.1	probable aminopeptidase NPEPL1	0.477637	-0.477056	2.60562e-13	-2.10301
evm.TU.contig_441.26	mitochondrial inner membrane protease subunit 1	1.11565e-08	-1.68134	0.178269	-0.63636
evm.TU.contig_732.2	mitochondrial inner membrane protease subunit 2	0.965996	0.0142711	0.0452106	0.75438
evm.TU.contig_441.10	signal peptidase complex subunit 1	0.0197954	-0.542202	1.45115e-07	1.85521
evm.TU.contig_4403.5	signal peptidase complex subunit 3	0.0146967	-0.700282	0.189753	-0.635746
evm.TU.contig_779.3	beta-aspartyl-peptidase (threonine type)	0.809874	-0.0804518	0.251551	0.385599
evm.TU.contig_2165.11	signal peptidase, endoplasmic reticulum-type	0.517294	-0.352302	0.616507	-0.339227
evm.TU.contig_3389.4	Xaa-Pro dipeptidase	0.039632	-0.477884	0.027238	-0.622301
evm.TU.contig_4405.4	di- and tripeptidase	0.312066	-0.265868	0.54263	0.278464
evm.TU.contig_2122.6	mitochondrial-processing peptidase subunit beta	0.0413109	0.823037	0.0116055	0.882902
evm.TU.contig_2051.23	mitochondrial inner membrane protease ATP23	0.00117562	-1.11415	0.225122	0.624017
evm.TU.contig_3456.5	Leucine aminopeptidase 2	0.0653488	-0.693673	4.83042e-05	-1.49554
evm.TU.contig_542.14	Membrane dipeptidase (Peptidase family M19)	0.94307	-0.0385945	0.0208482	0.873189
evm.TU.contig_532.10	Membrane metalloprotease ARASP	0.959546	0.018005	0.525453	-0.278225
evm.TU.contig_4398.14	Metallopeptidase family M24	0.687436	-0.108717	0.078204	-0.588665
evm.TU.contig_3390.5	Metallopeptidase family M24	1.00105e-09	1.89567	0.942302	-0.0639132
evm.TU.contig_4404.12	Metallopeptidase family M24	0.772881	-0.358345	0.734519	0.304845
evm.TU.contig_458.4	metalloprotease	0.345048	-0.488353	0.000130777	-1.37282
evm.TU.contig_636.3	metalloprotease ybey	0.000460011	-1.03684	0.0115997	-0.845655
evm.TU.contig_4448.1	Microsomal signal peptidase 25 kDa subunit (SPC25)	0.456841	0.257486	0.0419346	0.66474
evm.TU.contig_2501.6	mitochondrial inner membrane protease subunit	0.63626	0.25832	0.0575611	-1.18431
evm.TU.contig_477.16	mitochondrial inner membrane protease subunit	9.1003e-07	1.34242	0.739093	0.170903
evm.TU.contig_554.1	mitochondrial inner membrane protease subunit	0.00510135	0.965786	1.57566e-12	1.99546
evm.TU.contig_3817.1	mitochondrial inner membrane protease subunit 2-like	0.840752	0.120323	3.38413e-05	-1.25107
evm.TU.contig_2100.1	Nucleoporin autopeptidase	2.50648e-06	-0.959214	9.04596e-08	2.22198
evm.TU.contig_801.1	OTU-like cysteine protease	0.921714	-0.048967	5.27088e-41	5.7515
evm.TU.contig_442.2	OTU-like cysteine protease	0.836291	0.0670796	0.218744	0.338787
evm.TU.contig_4431.3	OTU-like cysteine protease	0.267425	0.33889	0.12117	-0.596689
evm.TU.contig_449.3	OTU-like cysteine protease	0.204767	-0.397218	0.0221661	1.02472
evm.TU.contig_3583.6	OTU-like cysteine protease	0.000163548	-0.828543	6.65363e-15	2.36793
evm.TU.contig_2109.5	peptidase	0.0190912	0.96654	6.18296e-06	1.29862
evm.TU.contig_3402.3	peptidase activity	0.624946	-0.273403	0.603632	-0.191734
evm.TU.contig_2293.22	peptidase activity	0.757572	0.414267	0.342974	1.30165
evm.TU.contig_3573.2	peptidase activity	0.00894557	0.687907	0.572434	-0.166519
evm.TU.contig_2104.16	peptidase activity	0.0399903	-0.954043	0.652332	-0.323564
evm.TU.contig_2096.20	peptidase activity	0.515127	-0.332394	0.176349	-0.445326
evm.TU.contig_3601.11	peptidase activity	0.932109	0.048122	0.00625697	-0.714435
evm.TU.contig_4616.1	peptidase activity	0.436647	-0.281384	0.955175	0.0277077
evm.TU.contig_693.2	Peptidase C1-like family	0.818503	-0.0883682	0.855704	-0.11365
evm.TU.contig_3441.7	Peptidase C26	3.55941e-21	-1.76378	0.0164681	0.98474
evm.TU.contig_3453.3	Peptidase C26	0.706689	0.109287	0.212171	-0.561815
evm.TU.contig_2019.9	Peptidase C26	0.851612	0.0729342	0.99601	0.00300824
evm.TU.contig_2025.7	Peptidase C26	1.67557e-06	1.16813	0.000289861	1.34943
Porphyridium_purpureum_newGene_308	Peptidase C26	0.691061	-0.368448	--	--
evm.TU.contig_464.4	Peptidase C65 Otubain	0.00114513	-1.2987	0.613896	0.373787
evm.TU.contig_2500.8	Peptidase family C50	0.897418	0.0693519	0.971011	-0.0210016
evm.TU.contig_2090.32	Peptidase family C69	0.00685282	1.29763	5.12301e-17	3.1298
evm.TU.contig_2501.10	Peptidase family C69	0.59296	0.18056	4.61984e-09	2.24093
evm.TU.contig_3478.6	Peptidase family C78	0.0910627	-0.585536	0.0985197	0.80576
evm.TU.contig_2345.17	Peptidase family M1 domain	0.000221642	-1.2339	0.279786	0.478794
evm.TU.contig_3480.6	Peptidase family M13	4.70371e-16	-1.72219	7.02654e-07	-1.32662
evm.TU.contig_4421.1	Peptidase family M20/M25/M40	0.0016746	-0.707611	0.000785184	1.21974
evm.TU.contig_2070.6	Peptidase family M20/M25/M40	0.175812	0.401382	4.71551e-07	1.57729
Porphyridium_purpureum_newGene_82	Peptidase family M20/M25/M40	0.628667	-0.569683	3.18989e-05	0.989497
evm.TU.contig_3491.3	Peptidase family M20/M25/M40	4.51554e-05	-1.0863	0.0824134	-0.805283
evm.TU.contig_2073.14	Peptidase family M23	0.131642	-0.738009	0.0744765	-0.713831
Porphyridium_purpureum_newGene_495	Peptidase family M23	0.261424	-1.23965	0.00555918	1.94077
evm.TU.contig_2340.7	Peptidase family M28	0.000173638	1.3743	0.497785	-0.335388
evm.TU.contig_4437.1	Peptidase family M41	0.689231	-0.338464	0.634601	0.420696
evm.TU.contig_4476.23	Peptidase family M41	0.0827612	-0.552589	0.0257794	-0.660108
evm.TU.contig_504.11	Peptidase family M48	0.0662402	-0.492078	3.11705e-06	-1.58633
evm.TU.contig_618.3	Peptidase family M48	2.51683e-07	1.6088	0.778294	-0.095654
evm.TU.contig_439.4	Peptidase family S41	0.0111317	-0.649455	0.0431593	-0.676055
evm.TU.contig_2052.9	Peptidase family S41	0.0196715	0.516659	0.217715	0.734914
evm.TU.contig_720.1	Peptidase family S41	0.101486	0.503886	0.0778929	-0.556145
evm.TU.contig_2146.11	Peptidase family S51	0.291678	0.405138	0.00133238	-1.41633
evm.TU.contig_2284.12	Peptidase family S58	7.84008e-08	1.06151	1.98921e-05	1.04074
evm.TU.contig_484.7	Peptidase M16 inactive domain	0.0406666	-0.900827	0.0406754	-0.811473
evm.TU.contig_435.9	Peptidase M50B-like	0.0433566	-0.966593	0.322841	0.643676
evm.TU.contig_3453.4	peptidase s8 and s53 subtilisin kexin sedolisin	0.162396	0.434267	2.57153e-08	1.6565
evm.TU.contig_2404.3	PPPDE putative peptidase domain	0.94729	-0.0321924	0.156503	0.709478
evm.TU.contig_2671.1	PPPDE putative peptidase domain	0.919733	0.0625541	0.225625	0.544838
evm.TU.contig_2284.19	Presequence protease 2	0.00819681	-0.762073	3.98869e-05	-1.22041
evm.TU.contig_612.2	Probable isoaspartyl peptidase/L-asparaginase 3	0.7196	-0.103221	0.565909	0.204541
evm.TU.contig_4403.12	probable serine protease	0.134176	-0.430839	0.080952	-0.630991
evm.TU.contig_4481.2	Probable zinc metalloprotease EGY1	0.983832	0.012646	4.71145e-13	-2.04088
evm.TU.contig_660.1	Probable zinc metalloprotease EGY2	0.0770509	0.377298	0.173689	0.432756
evm.TU.contig_3432.5	Probable zinc metalloprotease EGY2	0.0099442	-0.533648	0.00699725	-0.845964
evm.TU.contig_664.4	probable zinc protease	0.357972	-0.333427	0.00189885	-1.01138
evm.TU.contig_2034.16	Prolyl oligopeptidase	0.653825	-0.264221	0.501934	0.366455
evm.TU.contig_2282.10	Prolyl oligopeptidase family	0.719406	0.122655	0.180321	-0.429091
evm.TU.contig_4536.2	Prolyl oligopeptidase family	0.22621	0.449831	0.0711814	-1.09384
evm.TU.contig_618.7	Prolyl oligopeptidase family	0.0107771	-0.965792	0.049184	-0.770826
evm.TU.contig_666.4	Protease Do-like 1	0.696972	-0.510536	0.547099	-0.245044
evm.TU.contig_2125.1	Protease Do-like 9	0.209518	-0.408036	0.696686	-0.242749
evm.TU.contig_3396.5	Protease Do-like 9	0.000105003	-1.07615	0.000403878	-1.14636
evm.TU.contig_2032.5	Putative papain-like cysteine peptidase (DUF1796)	0.901103	0.0366604	0.711143	0.143316
evm.TU.contig_481.10	Putative peptidase family	0.0663027	-0.802541	0.980376	-0.0129949
evm.TU.contig_814.1	Putative protease Do-like 14	0.571068	-0.2147	0.691823	-0.142924
evm.TU.contig_2089.13	Pyroglutamyl peptidase	0.475807	0.216109	0.903913	-0.0535751
evm.TU.contig_484.3	Pyroglutamyl peptidase	0.0097321	-0.846721	0.138134	-0.654626
evm.TU.contig_2541.1	Retroviral aspartyl protease	--	--	--	--
evm.TU.contig_3440.7	Serine aminopeptidase, S33	1.20368e-07	-1.55271	0.17008	-0.653986
evm.TU.contig_496.14	Serine aminopeptidase, S33	0.0308386	-1.21757	0.574494	-0.28417
evm.TU.contig_713.2	Serine aminopeptidase, S33	0.0816261	-0.60773	0.468803	-0.284877
evm.TU.contig_3624.2	Serine aminopeptidase, S33	0.312712	0.348247	8.02061e-06	1.69708
evm.TU.contig_2062.8	Serine aminopeptidase, S33	0.00445266	-1.16007	0.0029042	-1.11429
evm.TU.contig_2050.15	Serine aminopeptidase, S33	0.0127811	-0.739878	0.38389	0.396977
evm.TU.contig_3579.7	Serine aminopeptidase, S33	0.278772	-0.520524	0.413805	0.42412
evm.TU.contig_2012.3	Serine aminopeptidase, S33	2.07893e-05	-1.11484	0.745389	-0.193227
evm.TU.contig_637.4	Serine aminopeptidase, S33	6.95097e-05	1.58787	0.926244	-0.0368715
evm.TU.contig_476.4	Serine aminopeptidase, S33	8.14608e-30	2.94606	2.39343e-61	4.47134
evm.TU.contig_588.2	Serine aminopeptidase, S33	0.575696	0.171112	0.299931	-0.791431
evm.TU.contig_2031.2	Serine aminopeptidase, S33	0.357077	-0.351618	0.00524441	-1.31125
evm.TU.contig_2293.6	Serine aminopeptidase, S33	2.65597e-20	3.49008	1.9708e-22	2.69062
evm.TU.contig_2276.3	Serine aminopeptidase, S33	0.0108383	-1.07114	0.000210718	-1.2347
evm.TU.contig_436.2	Serine aminopeptidase, S33	0.903452	-0.0521415	3.71535e-06	-2.22821
evm.TU.contig_2201.3	Serine aminopeptidase, S33	0.136036	1.30809	0.703711	-0.625779
evm.TU.contig_3702.2	Serine aminopeptidase, S33	0.575113	0.205739	0.956127	0.0232075
evm.TU.contig_4403.16	Serine aminopeptidase, S33	0.784467	0.111431	0.286003	-0.550361
evm.TU.contig_2029.2	Serine aminopeptidase, S33	0.0539134	-0.777339	0.00043388	-1.76038
evm.TU.contig_2090.37	Serine aminopeptidase, S33	0.0429103	-0.60677	0.533543	-0.199913
evm.TU.contig_2025.55	Serine aminopeptidase, S33	0.147551	-0.849542	0.791485	-0.144246
evm.TU.contig_573.4	Serine aminopeptidase, S33	0.0017566	-0.941469	0.316376	-0.393902
evm.TU.contig_3593.4	Serine aminopeptidase, S33	0.436498	0.423928	0.00119898	2.04269
evm.TU.contig_3401.7	Serine aminopeptidase, S33	0.00808239	-0.706517	0.324959	-0.602382
evm.TU.contig_4619.1	Serine aminopeptidase, S33	2.36405e-20	2.50623	0.449306	0.333176
evm.TU.contig_2016.7	Serine aminopeptidase, S33	0.499299	-0.27583	0.341042	0.457584
evm.TU.contig_4438.5	Serine aminopeptidase, S33	0.657762	-0.162313	0.955205	-0.0249193
evm.TU.contig_2185.2	Serine aminopeptidase, S33	0.161576	-0.444948	1.46817e-05	-1.19293
evm.TU.contig_696.1	Serine aminopeptidase, S33	0.00854274	-0.847051	0.577028	0.194137
evm.TU.contig_2122.21	Serine aminopeptidase, S33	0.0664482	-0.860836	0.0338883	-0.994855
evm.TU.contig_2054.8	Serine aminopeptidase, S33	0.0169123	-0.667458	6.10208e-12	2.80903
evm.TU.contig_4461.6	Serine aminopeptidase, S33	0.09221	0.685052	1.93938e-08	-1.50095
evm.TU.contig_3383.9	Serine aminopeptidase, S33	0.16175	-0.636398	0.0101074	-1.02235
evm.TU.contig_511.1	Serine aminopeptidase, S33	0.370947	-0.250444	0.409745	0.48034
evm.TU.contig_3569.3	Serine aminopeptidase, S33	0.0350149	-0.721013	0.000127829	-1.46182
evm.TU.contig_2077.5	Serine aminopeptidase, S33	0.188648	0.348586	0.00355085	-0.984291
evm.TU.contig_3563.1	serine-type endopeptidase	2.77225e-06	1.32934	0.000357547	1.21691
evm.TU.contig_515.3	Signal peptide peptidase	0.891003	-0.0552263	0.930682	-0.0309141
evm.TU.contig_4408.13	SOS response associated peptidase (SRAP)	0.568254	0.657512	0.227064	1.40966
evm.TU.contig_2286.21	threonine type endopeptidase activity	0.908983	0.0616738	0.584818	0.268792
evm.TU.contig_3410.11	threonine-type endopeptidase activity	0.634945	-0.225179	0.0853507	0.743286
evm.TU.contig_4473.4	threonine-type endopeptidase activity	0.650526	-0.200947	0.452177	0.306377
evm.TU.contig_2342.4	threonine-type endopeptidase activity	0.789791	0.12232	0.154101	0.77083
evm.TU.contig_2127.6	threonine-type endopeptidase activity	0.725612	0.195739	0.731801	-0.162055
evm.TU.contig_445.5	threonine-type endopeptidase activity	0.83453	0.11329	0.690588	0.209676
evm.TU.contig_575.4	threonine-type endopeptidase activity	0.491397	-0.355865	0.27294	0.645688
evm.TU.contig_3399.9	threonine-type endopeptidase activity	0.321125	-0.585324	0.655061	-0.237784
evm.TU.contig_4404.18	threonine-type endopeptidase activity	0.188832	-0.586235	0.12076	0.549299
evm.TU.contig_537.5	threonine-type endopeptidase activity	0.31658	-0.448916	0.0536981	0.885767
evm.TU.contig_2285.12	threonine-type endopeptidase activity	0.741473	-0.145145	0.0624459	0.777257
evm.TU.contig_711.1	threonine-type endopeptidase activity	0.0998721	-0.608901	0.655783	-0.178111
evm.TU.contig_4442.11	threonine-type endopeptidase activity	0.686633	0.184905	0.00228283	1.24607
evm.TU.contig_2096.8	threonine-type endopeptidase activity	0.488131	0.369758	0.857599	0.0922209
evm.TU.contig_2343.4	Trypsin-like peptidase domain	0.0217396	-0.728535	0.798327	-0.131338
evm.TU.contig_3538.1	Trypsin-like peptidase domain	0.00186612	-0.634029	0.285695	0.575767
evm.TU.contig_4548.2	Trypsin-like peptidase domain	0.467003	0.241928	0.345192	0.647571
evm.TU.contig_4431.7	Ubiquitin-like-specific protease ESD4	0.412808	-0.236209	0.0255391	-0.806987
evm.TU.contig_2010.2	X-Pro dipeptidyl-peptidase (S15 family)	0.0921859	-0.383285	0.000307405	-0.987348
evm.TU.contig_2080.5	Zinc carboxypeptidase	0.0878951	-1.08074	6.31415e-06	1.46618
evm.TU.contig_444.27	Zinc carboxypeptidase	0.0266877	-0.521919	5.93893e-05	-1.17661
evm.TU.contig_646.1	Zinc carboxypeptidase	0.253616	-0.371596	0.175038	-0.548032
evm.TU.contig_2015.22	Zinc carboxypeptidase	0.00741333	0.584514	0.0194983	-0.756087
